# Supplementary material for: Sex-biased gene expression and gene-regulatory networks of sex-biased adverse event drug targets and drug metabolism genes
Source: BMC Pharmacol Toxicol. 2024 Jan 2;25:5. doi: 10.1186/s40360-023-00727-1 (PMC10763002; doi:10.1186/s40360-023-00727-1)
Supplement: Supplementary file 2 — Supplemental File 2: Number of samples for each GTEx tissue [file 40360_2023_727_MOESM2_ESM.csv]

Legend
The number of female and male RNA-Seq samples in Recount3 GTEx dataset Supplemental File 2. The gtex.sex column notes the sex. The gtex.smtsd column indicates the tissue. The Freq column indicates number of samples.
	gtex.sex	gtex.smtsd	Freq
1	M	Adipose - Subcutaneous	475
2	F	Adipose - Subcutaneous	249
3	M	Adipose - Visceral (Omentum)	383
4	F	Adipose - Visceral (Omentum)	179
5	M	Adrenal Gland	168
6	F	Adrenal Gland	106
7	M	Artery - Aorta	292
8	F	Artery - Aorta	160
9	M	Artery - Coronary	152
10	F	Artery - Coronary	100
11	M	Artery - Tibial	466
12	F	Artery - Tibial	220
13	M	Bladder	14
14	F	Bladder	7
15	M	Brain - Amygdala	115
16	F	Brain - Amygdala	47
17	M	Brain - Anterior cingulate cortex (BA24)	145
18	F	Brain - Anterior cingulate cortex (BA24)	56
19	M	Brain - Caudate (basal ganglia)	197
20	F	Brain - Caudate (basal ganglia)	76
21	M	Brain - Cerebellar Hemisphere	177
22	F	Brain - Cerebellar Hemisphere	69
23	M	Brain - Cerebellum	195
24	F	Brain - Cerebellum	84
25	M	Brain - Cortex	199
26	F	Brain - Cortex	83
27	M	Brain - Frontal Cortex (BA9)	158
28	F	Brain - Frontal Cortex (BA9)	63
29	M	Brain - Hippocampus	156
30	F	Brain - Hippocampus	64
31	M	Brain - Hypothalamus	161
32	F	Brain - Hypothalamus	60
33	M	Brain - Nucleus accumbens (basal ganglia)	192
34	F	Brain - Nucleus accumbens (basal ganglia)	70
35	M	Brain - Putamen (basal ganglia)	167
36	F	Brain - Putamen (basal ganglia)	54
37	M	Brain - Spinal cord (cervical c-1)	107
38	F	Brain - Spinal cord (cervical c-1)	64
39	M	Brain - Substantia nigra	111
40	F	Brain - Substantia nigra	43
41	M	Breast - Mammary Tissue	302
42	F	Breast - Mammary Tissue	179
43	M	Cells - Cultured fibroblasts	338
44	F	Cells - Cultured fibroblasts	181
45	M	Cells - EBV-transformed lymphocytes	119
46	F	Cells - EBV-transformed lymphocytes	70
47	M	Colon - Sigmoid	251
48	F	Colon - Sigmoid	138
49	M	Colon - Transverse	277
50	F	Colon - Transverse	155
51	M	Esophagus - Gastroesophageal Junction	267
52	F	Esophagus - Gastroesophageal Junction	132
53	M	Esophagus - Mucosa	407
54	F	Esophagus - Mucosa	217
55	M	Esophagus - Muscularis	359
56	F	Esophagus - Muscularis	194
57	M	Heart - Atrial Appendage	306
58	F	Heart - Atrial Appendage	143
59	M	Heart - Left Ventricle	335
60	F	Heart - Left Ventricle	153
61	M	Kidney - Cortex	73
62	F	Kidney - Cortex	21
63	M	Liver	176
64	F	Liver	75
65	M	Lung	434
66	F	Lung	206
67	M	Minor Salivary Gland	127
68	F	Minor Salivary Gland	51
69	M	Muscle - Skeletal	584
70	F	Muscle - Skeletal	291
71	M	Nerve - Tibial	444
72	F	Nerve - Tibial	214
73	M	Pancreas	223
74	F	Pancreas	132
75	M	Pituitary	217
76	F	Pituitary	84
77	M	Skin - Not Sun Exposed (Suprapubic)	432
78	F	Skin - Not Sun Exposed (Suprapubic)	205
79	M	Skin - Sun Exposed (Lower leg)	509
80	F	Skin - Sun Exposed (Lower leg)	266
81	M	Small Intestine - Terminal Ileum	123
82	F	Small Intestine - Terminal Ileum	70
83	M	Spleen	161
84	F	Spleen	93
85	M	Stomach	240
86	F	Stomach	144
87	M	Thyroid	463
88	F	Thyroid	237
89	M	Whole Blood	549
90	F	Whole Blood	291
