# Supplementary material for: Sex-biased gene expression and gene-regulatory networks of sex-biased adverse event drug targets and drug metabolism genes
Source: BMC Pharmacol Toxicol. 2024 Jan 2;25:5. doi: 10.1186/s40360-023-00727-1 (PMC10763002; doi:10.1186/s40360-023-00727-1)
Supplement: Supplementary file 3 — Supplemental File 3: Fisher’s exact test results [file 40360_2023_727_MOESM3_ESM.csv]

Legend
Supplemental File 3 contains all the the Fisher�s exact test conducted with the MedDRA and DrugBank mappings.
_����� Drug - Drug Bank ID		drug	adverse_event	a	b	c	d	p-value	ROR	conf_1	conf_2	BH	comb	neg_log_p	logROR	color	pt_id	pt_term	soc_id	soc_term	soc_short	drug_name	drug_id
_����� Adverse_event - MedDRA preferred term id	1	DB00005	10004146	87	127995	27	42392	0.828968482	1.067195743	0.685967484	1.710363543	0.910150159	DB0000510004146_	0.094145683	0.065034407	NA	10004146	Basal cell carcinoma	10029104	Neoplasms benign, malignant and unspecified (incl cysts and polyps)	Neopl	etanercept	DB00005
_����� a - the number of female patients with target drug-adverse event pairs	2	DB00005	10005724	86	127996	12	42407	0.003194473	2.374539545	1.291599813	4.773815609	0.01424321	DB0000510005724_	4.251474998	0.864803543	NA	10005724	Blood potassium decreased	10022891	Investigations	Inv	etanercept	DB00005
_����� b - the number of female patients with the drug but not the same adverse event,	3	DB00005	10006784	467	127615	116	42303	0.005322084	1.334511693	1.086439005	1.650427053	0.02150019	DB0000510006784_	3.839693492	0.288565452	NA	10006784	Burning sensation	10029205	Nervous system disorders	Nerv	etanercept	DB00005
_����� c - the number of male patients with target drug-adverse event pairs,	4	DB00005	10013538	305	127777	85	42334	0.177260047	1.188818724	0.931668159	1.530716083	0.320346546	DB0000510013538_	1.138351913	0.172960145	NA	10013538	Diverticulitis	10021881	Infections and infestations	Infec	etanercept	DB00005
_����� d - the number of male patients with the drug but not the same adverse event.	5	DB00005	10016256	4710	123372	1133	41286	4.60857196795254e-24	1.3911244	1.30224297	1.487093764	6.63760625630863e-22	DB0000510016256_	48.76412065	0.330112341	NA	10016256	Fatigue	10018065	General disorders and administration site conditions	Genrl	etanercept	DB00005
_����� p-value - raw p-values from Fisher's exact test	6	DB00005	10016322	1982	126100	557	41862	0.000519388	1.181276034	1.074007286	1.300854389	0.003185651	DB0000510016322_	5.749098517	0.166595239	NA	10016322	Feeling abnormal	10018065	General disorders and administration site conditions	Genrl	etanercept	DB00005
_����� ROR- the reporting odds ratio	7	DB00005	10017577	1787	126295	510	41909	0.002793205	1.162716893	1.052494746	1.286254379	0.012750401	DB0000510017577_	4.362192559	0.150759416	NA	10017577	Gait disturbance	10018065	General disorders and administration site conditions	Genrl	etanercept	DB00005
_����� conf_1 - lower boundary of the confidence interval 95%	9	DB00005	10039073	4938	123144	1215	41204	2.97999953444155e-22	1.359850399	1.275550429	1.450531454	3.86811297594055e-20	DB0000510039073_	44.69893507	0.307374693	NA	10039073	Rheumatoid arthritis	10028395	Musculoskeletal and connective tissue disorders	Musc	etanercept	DB00005
_����� conf_2- upper boundary of the confidence interval 95%	10	DB00005	10044034	282	127800	89	42330	0.718690064	1.049454037	0.823962402	1.347731201	0.833900649	DB0000510044034_	0.18164101	0.048270064	NA	10044034	Tooth disorder	10017947	Gastrointestinal disorders	Gastr	etanercept	DB00005
_����� BH - BH adjusted p-value from the raw p-values from Fisher's exact test	11	DB00005	10046571	1612	126470	126	42293	1.31137354295801e-82	4.278426103	3.56577743	5.171712474	1.86321370684602e-79	DB0000510046571_	181.2819196	1.453585209	female	10046571	Urinary tract infection	10021881	Infections and infestations	Infec	etanercept	DB00005
_����� comb- Drug Bank ID and MedDRA id	13	DB00412	10003658	96	968	156	1230	0.080938477	0.782023854	0.591578396	1.029791315	0.179958371	DB0041210003658_	1.715029724	-0.245870036	NA	10003658	Atrial fibrillation	10007541	Cardiac disorders	Card	rosiglitazone	DB00412
_����� neg_log_p - negative log BH adjusted p-value	14	DB00412	10028596	418	646	641	745	0.000635668	0.752137394	0.637259366	0.887310951	0.003781922	DB0041210028596_	5.577522982	-0.284836267	NA	10028596	Myocardial infarction	10007541	Cardiac disorders	Card	rosiglitazone	DB00412
_����� logROR - log reporting odds ratio	15	DB00005	10022061	12207	115875	1646	40773	0	2.609513859	2.475177253	2.752315401	0	DB0000510022061_	Inf	0.959163943	NA	10022061	Injection site erythema	10018065	General disorders and administration site conditions	Genrl	etanercept	DB00005
_����� color - color for plotting	16	DB00005	10022075	956	127126	141	42278	5.9602729223439e-23	2.254987792	1.886933941	2.711383703	8.05479556626269e-21	DB0000510022075_	46.26801932	0.813144559	NA	10022075	Injection site induration	10018065	General disorders and administration site conditions	Genrl	etanercept	DB00005
_����� pt_id - MedDRA preferred term id	17	DB00005	10022093	6995	121087	898	41521	3.22947699246371e-207	2.670875048	2.489196474	2.869020695	2.82956009156362e-203	DB0000510022093_	466.3846526	0.982406152	NA	10022093	Injection site pruritus	10018065	General disorders and administration site conditions	Genrl	etanercept	DB00005
_����� pt_term - MedDRA preferred term	18	DB00005	10022095	5878	122204	853	41566	2.48404070961518e-141	2.343886422	2.179120454	2.523430662	1.18714563731336e-137	DB0000510022095_	315.2826059	0.851810416	NA	10022095	Injection site reaction	10018065	General disorders and administration site conditions	Genrl	etanercept	DB00005
_����� soc_id - MedDRA system organ class term id	19	DB00005	10022107	1951	126131	181	42238	2.43649052902789e-85	3.609722167	3.096893873	4.228807529	3.767244326794e-82	DB0000510022107_	187.4856338	1.283630807	female	10022107	Injection site urticaria	10018065	General disorders and administration site conditions	Genrl	etanercept	DB00005
_����� soc_term - MedDRA system organ class term	20	DB00005	10022112	2898	125184	311	42108	5.93699431460244e-108	3.134542283	2.785984272	3.536373815	1.20041458122558e-104	DB0000510022112_	239.2861827	1.142483161	female	10022112	Injection site warmth	10018065	General disorders and administration site conditions	Genrl	etanercept	DB00005
_����� soc_short - MedDRA system organ class short term	21	DB00005	10033371	7553	120529	2325	40094	0.00142597	1.080647045	1.030026876	1.13409005	0.007372467	DB0000510033371_	4.91000293	0.077559977	NA	10033371	Pain	10018065	General disorders and administration site conditions	Genrl	etanercept	DB00005
_����� drug_name - drug name	22	DB00005	10047899	892	127190	181	42238	2.52512983126826e-10	1.636511476	1.392854204	1.931617607	7.74481185704624e-09	DB0000510047899_	18.67624266	0.492566827	NA	10047899	Weight increased	10022891	Investigations	Inv	etanercept	DB00005
_����� drug_id - Drug Bank ID	23	DB00005	10051572	1229	126853	186	42233	8.18152345708811e-28	2.19995616	1.883267284	2.581711409	1.5697178399238e-25	DB0000510051572_	57.11373144	0.788437433	NA	10051572	Injection site discolouration	10018065	General disorders and administration site conditions	Genrl	etanercept	DB00005
	24	DB00254	10000081	118	5817	37	3351	0.000974875	1.837086216	1.256728125	2.741816297	0.005395216	DB0025410000081_	5.222242587	0.608180738	NA	10000081	Abdominal pain	10017947	Gastrointestinal disorders	Gastr	doxycycline	DB00254
	25	DB01240	10000081	248	5503	52	1524	0.073113993	1.320731759	0.970254306	1.827005198	0.166709354	DB0124010000081_	1.791503375	0.278185946	NA	10000081	Abdominal pain	10017947	Gastrointestinal disorders	Gastr	epoprostenol	DB01240
	26	DB00254	10012735	311	5624	150	3238	0.082403539	1.193651952	0.974317926	1.467457372	0.182367351	DB0025410012735_	1.701732216	0.177017475	NA	10012735	Diarrhoea	10017947	Gastrointestinal disorders	Gastr	doxycycline	DB00254
	27	DB01240	10012735	1327	4424	283	1293	1.08917916102888e-05	1.370408712	1.186565362	1.586284885	0.000116758	DB0124010012735_	9.0554067	0.315109025	NA	10012735	Diarrhoea	10017947	Gastrointestinal disorders	Gastr	epoprostenol	DB01240
	28	DB00254	10013700	1119	4816	181	3207	6.78348269378529e-83	4.11615472	3.491867295	4.873478095	1.01887910060655e-79	DB0025410013700_	181.8855192	1.414919407	female	10013700	Drug hypersensitivity	10021428	Immune system disorders	Immun	doxycycline	DB00254
	29	DB01240	10013700	43	5708	12	1564	1	0.981839979	0.507118582	2.050538584	1	DB0124010013700_	0	-0.018326939	NA	10013700	Drug hypersensitivity	10021428	Immune system disorders	Immun	epoprostenol	DB01240
	32	DB00254	10028813	410	5525	134	3254	2.01719647086022e-09	1.801931407	1.471634035	2.217493178	5.26795918892807e-08	DB0025410028813_	16.75903771	0.588859094	NA	10028813	Nausea	10017947	Gastrointestinal disorders	Gastr	doxycycline	DB00254
	33	DB01240	10028813	1225	4526	230	1346	1.56854767650114e-09	1.583848115	1.356368557	1.854984909	4.1899670403285e-08	DB0124010028813_	16.98798788	0.459857402	NA	10028813	Nausea	10017947	Gastrointestinal disorders	Gastr	epoprostenol	DB01240
	34	DB00254	10035664	210	5725	162	3226	0.003530547	0.730503211	0.5894736	0.906485312	0.015425602	DB0025410035664_	4.171726673	-0.314021652	NA	10035664	Pneumonia	10021881	Infections and infestations	Infec	doxycycline	DB00254
	35	DB01240	10035664	542	5209	120	1456	0.025675875	1.262429501	1.024837911	1.564804143	0.074990404	DB0124010035664_	2.590395117	0.23303804	NA	10035664	Pneumonia	10021881	Infections and infestations	Infec	epoprostenol	DB01240
	36	DB00254	10047700	247	5688	73	3315	1.60803805648086e-07	1.971826933	1.507219807	2.606017937	2.79268452689788e-06	DB0025410047700_	12.78850723	0.67896049	NA	10047700	Vomiting	10017947	Gastrointestinal disorders	Gastr	doxycycline	DB00254
	37	DB01240	10047700	671	5080	116	1460	5.13488559746658e-07	1.662394504	1.350715459	2.059924465	7.93943928996524e-06	DB0124010047700_	11.7436679	0.508259035	NA	10047700	Vomiting	10017947	Gastrointestinal disorders	Gastr	epoprostenol	DB01240
	38	DB00451	10005483	198	47073	113	15306	4.50292461116973e-06	0.569746117	0.449588493	0.724922883	5.39960645093962e-05	DB0045110005483_	9.826599394	-0.562564426	NA	10005483	Blood creatinine increased	10022891	Investigations	Inv	levothyroxine	DB00451
	39	DB00455	10005483	30	9371	22	5096	0.309541314	0.741593136	0.41319827	1.350730166	0.476992141	DB0045510005483_	0.740255265	-0.29895452	NA	10005483	Blood creatinine increased	10022891	Investigations	Inv	loratadine	DB00455
	40	DB00695	10005483	220	27829	249	20279	2.43027023080317e-06	0.643850683	0.534083944	0.775711581	3.14059257702366e-05	DB0069510005483_	10.36851396	-0.440288439	NA	10005483	Blood creatinine increased	10022891	Investigations	Inv	furosemide	DB00695
	41	DB01118	10005483	23	3040	52	4657	0.124342834	0.677607324	0.394909614	1.129691348	0.247602378	DB0111810005483_	1.395931135	-0.389187327	NA	10005483	Blood creatinine increased	10022891	Investigations	Inv	amiodarone	DB01118
	43	DB00451	10013573	1797	45474	450	14969	1.80429456220415e-07	1.314488924	1.182797536	1.463306984	3.09064076686453e-06	DB0045110013573_	12.68713212	0.27344794	NA	10013573	Dizziness	10029205	Nervous system disorders	Nerv	levothyroxine	DB00451
	44	DB00455	10013573	357	9044	154	4964	0.01418369	1.272384832	1.046893504	1.552193942	0.047077288	DB0045510013573_	3.055964596	0.24089296	NA	10013573	Dizziness	10029205	Nervous system disorders	Nerv	loratadine	DB00455
	45	DB00695	10013573	1188	26861	696	19832	1.71338333923191e-06	1.260228209	1.144562042	1.388337848	2.31370568053998e-05	DB0069510013573_	10.67407504	0.231292823	NA	10013573	Dizziness	10029205	Nervous system disorders	Nerv	furosemide	DB00695
	46	DB01118	10013573	83	2980	173	4536	0.022654026	0.730307887	0.552911257	0.95834534	0.068091604	DB0111810013573_	2.686901366	-0.31428907	NA	10013573	Dizziness	10029205	Nervous system disorders	Nerv	amiodarone	DB01118
	47	DB08893	10013573	77	2008	45	1013	0.436126555	0.863273773	0.585062932	1.28661001	0.604715224	DB0889310013573_	0.502997635	-0.147023405	NA	10013573	Dizziness	10029205	Nervous system disorders	Nerv	mirabegron	DB08893
	48	DB00451	10039101	305	46966	54	15365	1.16458675296331e-05	1.84769198	1.378870634	2.517561238	0.000124007	DB0045110039101_	8.995171404	0.613937282	NA	10039101	Rhinorrhoea	10038738	Respiratory, thoracic and mediastinal disorders	Resp	levothyroxine	DB00451
	49	DB00455	10039101	77	9324	31	5087	0.15849249	1.355126456	0.88106859	2.13095037	0.295490662	DB0045510039101_	1.219118045	0.303894775	NA	10039101	Rhinorrhoea	10038738	Respiratory, thoracic and mediastinal disorders	Resp	loratadine	DB00455
	50	DB00695	10039101	213	27836	71	20457	1.6696928847841e-09	2.20467995	1.676850341	2.928239872	4.43311893702526e-08	DB0069510039101_	16.93157736	0.790582351	NA	10039101	Rhinorrhoea	10038738	Respiratory, thoracic and mediastinal disorders	Resp	furosemide	DB00695
	53	DB00451	10074903	258	47013	54	15365	0.002371832	1.561439397	1.159921779	2.135984496	0.011181252	DB0045110074903_	4.493516845	0.445608086	NA	10074903	Intentional product misuse	10022117	Injury, poisoning and procedural complications	Inj&P	levothyroxine	DB00451
	54	DB00455	10074903	39	9362	16	5102	0.39712647	1.328344619	0.724569789	2.548895312	0.566753679	DB0045510074903_	0.567830498	0.28393352	NA	10074903	Intentional product misuse	10022117	Injury, poisoning and procedural complications	Inj&P	loratadine	DB00455
	55	DB00695	10074903	119	27930	34	20494	2.57394893154787e-07	2.568093566	1.740558788	3.880870359	4.25778777002742e-06	DB0069510074903_	12.36676084	0.943163821	NA	10074903	Intentional product misuse	10022117	Injury, poisoning and procedural complications	Inj&P	furosemide	DB00695
	57	DB08893	10074903	91	1994	37	1021	0.253755771	1.259282054	0.843474724	1.913323051	0.414271013	DB0889310074903_	0.881234898	0.23054176	NA	10074903	Intentional product misuse	10022117	Injury, poisoning and procedural complications	Inj&P	mirabegron	DB08893
	60	DB01062	10013709	307	4179	101	1644	0.138198474	1.19571881	0.944675821	1.523495141	0.267236583	DB0106210013709_	1.319620932	0.178747519	NA	10013709	Drug ineffective	10018065	General disorders and administration site conditions	Genrl	oxybutynin	DB01062
	63	DB01062	10041349	59	4427	18	1727	0.44348754	1.278612017	0.741123109	2.310450663	0.611598636	DB0106210041349_	0.491679036	0.245775128	NA	10041349	Somnolence	10029205	Nervous system disorders	Nerv	oxybutynin	DB01062
	68	DB00559	10000059	113	9546	42	3264	0.643444191	0.919934495	0.638668919	1.347276865	0.779818831	DB0055910000059_	0.248693655	-0.083452813	NA	10000059	Abdominal discomfort	10017947	Gastrointestinal disorders	Gastr	bosentan	DB00559
	71	DB00559	10035664	733	8926	214	3092	0.033221771	1.186489326	1.011727694	1.395848941	0.091771711	DB0055910035664_	2.388451184	0.170998801	NA	10035664	Pneumonia	10021881	Infections and infestations	Infec	bosentan	DB00559
	73	DB00559	10047700	433	9226	98	3208	0.000107339	1.536342006	1.226284244	1.940211253	0.000847777	DB0055910047700_	7.072892447	0.42940427	NA	10047700	Vomiting	10017947	Gastrointestinal disorders	Gastr	bosentan	DB00559
	74	DB06403	10037400	436	21035	160	6501	0.071428849	0.842157408	0.699479704	1.018105458	0.163738482	DB0640310037400_	1.809484746	-0.171788337	NA	10037400	Pulmonary hypertension	10038738	Respiratory, thoracic and mediastinal disorders	Resp	ambrisentan	DB06403
	75	DB06403	10039710	88	21383	7	6654	4.97132223351719e-05	3.911949725	1.819786779	10.01912007	0.000439526	DB0640310039710_	7.729812727	1.364035901	female	10039710	Scleroderma	10028395	Musculoskeletal and connective tissue disorders	Musc	ambrisentan	DB06403
	78	DB06403	10061818	147	21324	40	6621	0.491001563	1.141063206	0.798699717	1.663618161	0.654195868	DB0640310061818_	0.42434848	0.131960465	NA	10061818	Disease progression	10018065	General disorders and administration site conditions	Genrl	ambrisentan	DB06403
	79	DB00005	10003239	7720	120362	2642	39777	0.13345882	0.965664803	0.922453412	1.011137392	0.260611797	DB0000510003239_	1.344723347	-0.0349385	NA	10003239	Arthralgia	10028395	Musculoskeletal and connective tissue disorders	Musc	etanercept	DB00005
	80	DB00005	10022086	14440	113642	3136	39283	2.01847971463492e-122	1.59168016	1.528629451	1.657702108	5.30557392991788e-119	DB0000510022086_	272.3388681	0.464790163	NA	10022086	Injection site pain	10018065	General disorders and administration site conditions	Genrl	etanercept	DB00005
	81	DB00005	10033425	5525	122557	1589	40830	3.14591228514187e-07	1.158371322	1.09408975	1.226954232	5.10119089543208e-06	DB0000510033425_	12.18603654	0.147014986	NA	10033425	Pain in extremity	10028395	Musculoskeletal and connective tissue disorders	Musc	etanercept	DB00005
	82	DB00005	10053425	6691	121391	1065	41354	1.62089975785085e-134	2.140287317	2.003976719	2.287468134	6.08647859072993e-131	DB0000510053425_	299.8325775	0.76094008	NA	10053425	Injection site swelling	10018065	General disorders and administration site conditions	Genrl	etanercept	DB00005
	86	DB00005	10007559	172	127910	53	42366	0.699837284	1.074892977	0.785628724	1.491902839	0.819622255	DB0000510007559_	0.19891171	0.072221101	NA	10007559	Cardiac failure congestive	10007541	Cardiac disorders	Card	etanercept	DB00005
	87	DB00005	10007882	438	127644	145	42274	1	1.000412354	0.827013148	1.215967323	1	DB0000510007882_	0	0.000412269	NA	10007882	Cellulitis	10021881	Infections and infestations	Infec	etanercept	DB00005
	88	DB00005	10022052	5216	122866	819	41600	2.57568195059486e-107	2.156366105	2.001174733	2.325875767	5.014948153436e-104	DB0000510022052_	237.8564266	0.768424446	NA	10022052	Injection site bruising	10018065	General disorders and administration site conditions	Genrl	etanercept	DB00005
	89	DB00005	10051085	78	128004	25	42394	1	1.033337717	0.651158729	1.692954047	1	DB0000510051085_	0	0.032794066	NA	10051085	Endodontic procedure	10042613	Surgical and medical procedures	Surg	etanercept	DB00005
	91	DB00363	10010305	41	4587	52	6836	0.458313224	1.175020942	0.759411097	1.807416402	0.625675864	DB0036310010305_	0.468922831	0.16128597	NA	10010305	Confusional state	10037175	Psychiatric disorders	Psych	clozapine	DB00363
	92	DB00567	10010305	42	4477	26	2055	0.239010428	0.741496026	0.442778193	1.263514857	0.396751266	DB0056710010305_	0.924445728	-0.299085476	NA	10010305	Confusional state	10037175	Psychiatric disorders	Psych	cephalexin	DB00567
	93	DB00363	10019063	34	4594	52	6836	1	0.972941779	0.611203552	1.530614013	1	DB0036310019063_	0	-0.027431035	NA	10019063	Hallucination	10037175	Psychiatric disorders	Psych	clozapine	DB00363
	95	DB00363	10021789	28	4600	35	6853	0.520437495	1.191800826	0.697348895	2.019630712	0.679534029	DB0036310021789_	0.386347966	0.175465462	NA	10021789	Infection	10021881	Infections and infestations	Infec	clozapine	DB00363
	96	DB00567	10021789	77	4442	30	2051	0.46441247	1.185060146	0.765173638	1.878546237	0.631509662	DB0056710021789_	0.459642038	0.169793529	NA	10021789	Infection	10021881	Infections and infestations	Infec	cephalexin	DB00567
	97	DB00363	10048294	41	4587	71	6817	0.498022988	0.858239994	0.568467139	1.280628151	0.660081963	DB0036310048294_	0.415391266	-0.152871506	NA	10048294	Mental status changes	10037175	Psychiatric disorders	Psych	clozapine	DB00363
	103	DB00005	10012378	808	127274	212	42207	0.002260724	1.263910791	1.084770994	1.477923415	0.010751426	DB0000510012378_	4.532716842	0.234210716	NA	10012378	Depression	10037175	Psychiatric disorders	Psych	etanercept	DB00005
	104	DB00005	10013774	338	127744	48	42371	1.85212174078357e-09	2.335746827	1.722108788	3.230592523	4.86830199564962e-08	DB0000510013774_	16.83793553	0.84833168	NA	10013774	Dry eye	10015919	Eye disorders	Eye	etanercept	DB00005
	105	DB00005	10062244	427	127655	119	42300	0.101707187	1.18899913	0.967915855	1.469847614	0.213485599	DB0000510062244_	1.544185901	0.173111886	NA	10062244	Sinus disorder	10038738	Respiratory, thoracic and mediastinal disorders	Resp	etanercept	DB00005
	107	DB00363	10061920	100	4528	118	6770	0.093988461	1.267028288	0.958209505	1.672705361	0.20173002	DB0036310061920_	1.600825009	0.236674228	NA	10061920	Psychotic disorder	10037175	Psychiatric disorders	Psych	clozapine	DB00363
	108	DB00203	10003549	603	13275	270	8668	2.78823320926047e-07	1.458245628	1.257813454	1.693959369	4.57625413084055e-06	DB0020310003549_	12.29462977	0.377234088	NA	10003549	Asthenia	10018065	General disorders and administration site conditions	Genrl	sildenafil	DB00203
	109	DB00374	10003549	730	16986	212	5512	0.175422504	1.117384041	0.954618205	1.312190265	0.317942121	DB0037410003549_	1.145885921	0.110990275	NA	10003549	Asthenia	10018065	General disorders and administration site conditions	Genrl	treprostinil	DB00374
	110	DB00203	10017918	53	13825	24	8914	0.16163098	1.423854232	0.862967123	2.413697737	0.299608717	DB0020310017918_	1.205277932	0.353367443	NA	10017918	Gastroenteritis viral	10021881	Infections and infestations	Infec	sildenafil	DB00203
	111	DB00374	10017918	66	17650	18	5706	0.61117175	1.185370662	0.694696836	2.12355227	0.753242376	DB0037410017918_	0.283368222	0.170055521	NA	10017918	Gastroenteritis viral	10021881	Infections and infestations	Infec	treprostinil	DB00374
	112	DB00203	10020772	136	13742	106	8832	0.145374807	0.824611644	0.634024815	1.074849375	0.277580764	DB0020310020772_	1.281643346	-0.192842738	NA	10020772	Hypertension	10047065	Vascular disorders	Vasc	sildenafil	DB00203
	113	DB00374	10020772	115	17601	34	5690	0.702581662	1.093432542	0.739116431	1.655946383	0.821576595	DB0037410020772_	0.196530108	0.089321869	NA	10020772	Hypertension	10047065	Vascular disorders	Vasc	treprostinil	DB00374
	116	DB00203	10002034	372	13506	152	8786	9.47941687933724e-07	1.59204344	1.312176529	1.939326117	1.36641882464151e-05	DB0020310002034_	11.20073214	0.465018373	NA	10002034	Anaemia	10005329	Blood and lymphatic system disorders	Blood	sildenafil	DB00203
	117	DB00559	10002034	231	9428	45	3261	0.000268741	1.775543083	1.281882394	2.507613538	0.001844106	DB0055910002034_	6.29576058	0.574106339	NA	10002034	Anaemia	10005329	Blood and lymphatic system disorders	Blood	bosentan	DB00559
	118	DB00203	10003239	450	13428	193	8745	1.01877367737601e-06	1.518433348	1.277104552	1.810783046	1.45377123288971e-05	DB0020310003239_	11.13876443	0.417679111	NA	10003239	Arthralgia	10028395	Musculoskeletal and connective tissue disorders	Musc	sildenafil	DB00203
	119	DB00559	10003239	157	9502	31	3275	0.004005986	1.745574444	1.178797084	2.66123052	0.017100666	DB0055910003239_	4.068637864	0.557083696	NA	10003239	Arthralgia	10028395	Musculoskeletal and connective tissue disorders	Musc	bosentan	DB00559
	120	DB00203	10003658	260	13618	136	8802	0.048468449	1.235640233	0.998537872	1.53470262	0.122204322	DB0020310003658_	2.102060866	0.211589243	NA	10003658	Atrial fibrillation	10007541	Cardiac disorders	Card	sildenafil	DB00203
	121	DB00559	10003658	248	9411	79	3227	0.607508001	1.076428412	0.829610951	1.409373696	0.750427549	DB0055910003658_	0.287112169	0.073648535	NA	10003658	Atrial fibrillation	10007541	Cardiac disorders	Card	bosentan	DB00559
	122	DB00203	10017955	145	13733	107	8831	0.299248816	0.871430904	0.673123142	1.13108928	0.465251889	DB0020310017955_	0.765176323	-0.137618701	NA	10017955	Gastrointestinal haemorrhage	10017947	Gastrointestinal disorders	Gastr	sildenafil	DB00203
	123	DB00559	10017955	125	9534	32	3274	0.166519301	1.341366644	0.901508807	2.049083045	0.30615604	DB0055910017955_	1.183660373	0.293688978	NA	10017955	Gastrointestinal haemorrhage	10017947	Gastrointestinal disorders	Gastr	bosentan	DB00559
	125	DB06228	10042361	89	15823	194	15882	5.06298399432632e-10	0.460486469	0.353823213	0.595405539	1.48444544663544e-08	DB0622810042361_	18.02563948	-0.775471807	NA	10042361	Subdural haematoma	10022117	Injury, poisoning and procedural complications	Inj&P	rivaroxaban	DB06228
	128	DB01164	10008190	114	6410	90	7846	0.002240738	1.550363472	1.163237681	2.071572055	0.010668925	DB0116410008190_	4.540419981	0.438489401	NA	10008190	Cerebrovascular accident	10029205	Nervous system disorders	Nerv	calcium chloride	DB01164
	130	DB01164	10020919	448	6076	558	7378	0.717927842	0.974908808	0.85499166	1.111199148	0.833478562	DB0116410020919_	0.182147298	-0.025411342	NA	10020919	Hypervolaemia	10027433	Metabolism and nutrition disorders	Metab	calcium chloride	DB01164
	131	DB01164	10016807	81	6443	133	7803	0.031990887	0.737592561	0.551387872	0.981615783	0.089090478	DB0116410016807_	2.418102819	-0.304363693	NA	10016807	Fluid retention	10027433	Metabolism and nutrition disorders	Metab	calcium chloride	DB01164
	142	DB00316	10008111	83	65391	72	36881	0.009233916	0.650147751	0.468343352	0.904502851	0.033397109	DB0031610008111_	3.399285951	-0.430555632	NA	10008111	Cerebral haemorrhage	10029205	Nervous system disorders	Nerv	acetaminophen	DB00316
	144	DB00381	10008111	55	29305	36	22851	0.459731488	1.191302507	0.768294265	1.867792207	0.627176482	DB0038110008111_	0.466527308	0.175047252	NA	10008111	Cerebral haemorrhage	10029205	Nervous system disorders	Nerv	amlodipine	DB00381
	146	DB00999	10008111	23	21407	36	12203	0.000188925	0.364207388	0.205969588	0.63198884	0.0013735	DB0099910008111_	6.590393216	-1.010031827	male	10008111	Cerebral haemorrhage	10029205	Nervous system disorders	Nerv	hydrochlorothiazide	DB00999
	147	DB06228	10008111	220	15692	298	15778	0.000880263	0.742310614	0.619872439	0.88785688	0.004960914	DB0622810008111_	5.306165303	-0.297987506	NA	10008111	Cerebral haemorrhage	10029205	Nervous system disorders	Nerv	rivaroxaban	DB06228
	148	DB00316	10008190	472	65002	297	36656	0.141720895	0.896201637	0.773002524	1.040339221	0.272155889	DB0031610008190_	1.301380255	-0.10958985	NA	10008190	Cerebrovascular accident	10029205	Nervous system disorders	Nerv	acetaminophen	DB00316
	149	DB00335	10008190	92	8374	64	5401	0.680289523	0.927153807	0.665317946	1.2987807	0.80660187	DB0033510008190_	0.214925079	-0.075635808	NA	10008190	Cerebrovascular accident	10029205	Nervous system disorders	Nerv	atenolol	DB00335
	150	DB00381	10008190	327	29033	284	22603	0.189385302	0.896406448	0.761555518	1.05563786	0.335761006	DB0038110008190_	1.091355664	-0.109361344	NA	10008190	Cerebrovascular accident	10029205	Nervous system disorders	Nerv	amlodipine	DB00381
	151	DB00588	10008190	145	16379	92	8376	0.112778682	0.806013814	0.615566153	1.059809108	0.230246199	DB0058810008190_	1.468606112	-0.215654398	NA	10008190	Cerebrovascular accident	10029205	Nervous system disorders	Nerv	fluticasone propionate	DB00588
	152	DB00999	10008190	198	21232	147	12092	0.018004047	0.767129476	0.615809404	0.957315253	0.056858312	DB0099910008190_	2.867192862	-0.265099683	NA	10008190	Cerebrovascular accident	10029205	Nervous system disorders	Nerv	hydrochlorothiazide	DB00999
	153	DB06228	10008190	474	15438	431	15645	0.112960292	1.114509904	0.97425278	1.275255805	0.230524943	DB0622810008190_	1.467396208	0.10841476	NA	10008190	Cerebrovascular accident	10029205	Nervous system disorders	Nerv	rivaroxaban	DB06228
	154	DB00316	10008479	926	64548	493	36460	0.303094637	1.060961902	0.94936628	1.186798603	0.469535437	DB0031610008479_	0.756011505	0.059175951	NA	10008479	Chest pain	10018065	General disorders and administration site conditions	Genrl	acetaminophen	DB00316
	155	DB00335	10008479	111	8355	73	5392	0.939447252	0.98129832	0.722296063	1.339953901	0.978949994	DB0033510008479_	0.021274716	-0.018878767	NA	10008479	Chest pain	10018065	General disorders and administration site conditions	Genrl	atenolol	DB00335
	156	DB00381	10008479	506	28854	308	22579	0.000547132	1.285570848	1.112359959	1.487678247	0.003324403	DB0038110008479_	5.706465107	0.251202859	NA	10008479	Chest pain	10018065	General disorders and administration site conditions	Genrl	amlodipine	DB00381
	157	DB00588	10008479	318	16206	122	8346	0.006011495	1.342358084	1.084211674	1.670697732	0.023702415	DB0058810008479_	3.742178329	0.294427832	NA	10008479	Chest pain	10018065	General disorders and administration site conditions	Genrl	fluticasone propionate	DB00588
	158	DB00999	10008479	264	21166	141	12098	0.533265448	1.070191501	0.867898042	1.324161918	0.690027927	DB0099910008479_	0.371023208	0.067837605	NA	10008479	Chest pain	10018065	General disorders and administration site conditions	Genrl	hydrochlorothiazide	DB00999
	159	DB06228	10008479	222	15690	153	15923	0.000266423	1.472501938	1.191612461	1.823531651	0.001831791	DB0622810008479_	6.302461306	0.386962953	NA	10008479	Chest pain	10018065	General disorders and administration site conditions	Genrl	rivaroxaban	DB06228
	160	DB00316	10040752	80	65394	55	36898	0.281857635	0.820727066	0.57485959	1.179163589	0.445819469	DB0031610040752_	0.807841187	-0.197564665	NA	10040752	Sinus tachycardia	10007541	Cardiac disorders	Card	acetaminophen	DB00316
	162	DB00381	10040752	20	29340	41	22846	0.000257109	0.37984179	0.210765107	0.663586205	0.001777982	DB0038110040752_	6.332276326	-0.968000456	NA	10040752	Sinus tachycardia	10007541	Cardiac disorders	Card	amlodipine	DB00381
	166	DB00559	10011906	1238	8421	517	2789	5.41150228879731e-05	0.793070819	0.708815774	0.888213519	0.00047217	DB0055910011906_	7.658170588	-0.231842756	NA	10011906	Death	10018065	General disorders and administration site conditions	Genrl	bosentan	DB00559
	171	DB00374	10037400	642	17074	217	5507	0.571091587	0.954233066	0.814299007	1.121554585	0.721453007	DB0037410037400_	0.326488035	-0.046847333	NA	10037400	Pulmonary hypertension	10038738	Respiratory, thoracic and mediastinal disorders	Resp	treprostinil	DB00374
	172	DB00559	10037400	273	9386	113	3193	0.085752598	0.821857988	0.655142535	1.036510813	0.187943554	DB0055910037400_	1.671613605	-0.196187663	NA	10037400	Pulmonary hypertension	10038738	Respiratory, thoracic and mediastinal disorders	Resp	bosentan	DB00559
	173	DB00820	10037400	424	11491	127	5689	4.56215753248826e-07	1.652832718	1.348866349	2.036791156	7.1442544379776e-06	DB0082010037400_	11.8492021	0.502490615	NA	10037400	Pulmonary hypertension	10038738	Respiratory, thoracic and mediastinal disorders	Resp	tadalafil	DB00820
	174	DB08932	10037400	740	18703	273	6324	0.238325599	0.916531221	0.794272399	1.060010467	0.395966523	DB0893210037400_	0.92642561	-0.087159147	NA	10037400	Pulmonary hypertension	10038738	Respiratory, thoracic and mediastinal disorders	Resp	macitentan	DB08932
	175	DB00374	10061818	308	17408	94	5630	0.681882564	1.059680419	0.836802346	1.352386109	0.807573361	DB0037410061818_	0.213721378	0.057967371	NA	10061818	Disease progression	10018065	General disorders and administration site conditions	Genrl	treprostinil	DB00374
	176	DB00559	10061818	154	9505	62	3244	0.271298227	0.847767792	0.625524574	1.160836734	0.434054044	DB0055910061818_	0.834586228	-0.16514851	NA	10061818	Disease progression	10018065	General disorders and administration site conditions	Genrl	bosentan	DB00559
	177	DB00820	10061818	186	11729	93	5723	0.847288155	0.975854296	0.755199614	1.268220444	0.923436059	DB0082010061818_	0.079653719	-0.02444199	NA	10061818	Disease progression	10018065	General disorders and administration site conditions	Genrl	tadalafil	DB00820
	178	DB08932	10061818	387	19056	144	6453	0.338424502	0.910071324	0.748071689	1.112131755	0.507487124	DB0893210061818_	0.678283941	-0.094232305	NA	10061818	Disease progression	10018065	General disorders and administration site conditions	Genrl	macitentan	DB08932
	179	DB00203	10007554	262	13616	138	8800	0.055860128	1.226998643	0.992831741	1.521811982	0.13583269	DB0020310007554_	1.99633137	0.20457106	NA	10007554	Cardiac failure	10007541	Cardiac disorders	Card	sildenafil	DB00203
	180	DB00559	10007554	164	9495	75	3231	0.042784212	0.744106713	0.561094939	0.994423047	0.111278746	DB0055910007554_	2.195716997	-0.295570823	NA	10007554	Cardiac failure	10007541	Cardiac disorders	Card	bosentan	DB00559
	181	DB00682	10007554	222	19237	144	16220	0.015198685	1.299870988	1.048084744	1.616290003	0.049834397	DB0068210007554_	2.999049832	0.262265019	NA	10007554	Cardiac failure	10007541	Cardiac disorders	Card	warfarin	DB00682
	182	DB00203	10007882	161	13717	68	8870	0.003350982	1.530993796	1.14465358	2.066622072	0.014786062	DB0020310007882_	4.214070278	0.425917064	NA	10007882	Cellulitis	10021881	Infections and infestations	Infec	sildenafil	DB00203
	183	DB00559	10007882	124	9535	28	3278	0.048858844	1.522384264	1.001544457	2.388508826	0.12284229	DB0055910007882_	2.096853944	0.420277701	NA	10007882	Cellulitis	10021881	Infections and infestations	Infec	bosentan	DB00559
	184	DB00682	10007882	223	19236	159	16205	0.12127325	1.181516411	0.958621232	1.458979851	0.243268393	DB0068210007882_	1.413589948	0.166798708	NA	10007882	Cellulitis	10021881	Infections and infestations	Infec	warfarin	DB00682
	185	DB00203	10012174	253	13625	98	8840	9.72625377540241e-06	1.674944157	1.319296924	2.14049338	0.000106103	DB0020310012174_	9.151102577	0.515779826	NA	10012174	Dehydration	10027433	Metabolism and nutrition disorders	Metab	sildenafil	DB00203
	186	DB00559	10012174	183	9476	49	3257	0.128809833	1.283615111	0.929362501	1.802080673	0.253929392	DB0055910012174_	1.370699033	0.249680402	NA	10012174	Dehydration	10027433	Metabolism and nutrition disorders	Metab	bosentan	DB00559
	187	DB00682	10012174	323	19136	192	16172	0.000123153	1.421702459	1.183968318	1.71086845	0.000953063	DB0068210012174_	6.955829079	0.351855068	NA	10012174	Dehydration	10027433	Metabolism and nutrition disorders	Metab	warfarin	DB00682
	188	DB00203	10016173	632	13246	244	8694	1.03661390141719e-12	1.700010643	1.460467525	1.983702396	4.64180517866284e-11	DB0020310016173_	23.79333269	0.530634512	NA	10016173	Fall	10022117	Injury, poisoning and procedural complications	Inj&P	sildenafil	DB00203
	189	DB00559	10016173	570	9089	112	3194	6.56756752359557e-09	1.788379181	1.451745762	2.219030371	1.53447566540186e-07	DB0055910016173_	15.68990691	0.581309724	NA	10016173	Fall	10022117	Injury, poisoning and procedural complications	Inj&P	bosentan	DB00559
	190	DB00682	10016173	899	18560	743	15621	0.722657827	1.018362226	0.920866401	1.126446297	0.836750997	DB0068210016173_	0.178228747	0.018195676	NA	10016173	Fall	10022117	Injury, poisoning and procedural complications	Inj&P	warfarin	DB00682
	191	DB00203	10016807	952	12926	358	8580	2.75881408612417e-20	1.765083585	1.556566953	2.004998576	2.91812588546373e-18	DB0020310016807_	40.37559008	0.568198046	NA	10016807	Fluid retention	10027433	Metabolism and nutrition disorders	Metab	sildenafil	DB00203
	192	DB00559	10016807	390	9269	156	3150	0.097760051	0.849641427	0.700618927	1.034253677	0.207520529	DB0055910016807_	1.572525009	-0.162940869	NA	10016807	Fluid retention	10027433	Metabolism and nutrition disorders	Metab	bosentan	DB00559
	193	DB00682	10016807	714	18745	286	16078	4.75296803989359e-29	2.14119718	1.861104321	2.468839211	9.83714684477188e-27	DB0068210016807_	59.8836318	0.761365103	NA	10016807	Fluid retention	10027433	Metabolism and nutrition disorders	Metab	warfarin	DB00682
	194	DB00203	10018852	40	13838	14	8924	0.0505126	1.842496117	0.980680777	3.668661468	0.125940118	DB0020310018852_	2.071948739	0.611121238	NA	10018852	Haematoma	10047065	Vascular disorders	Vasc	sildenafil	DB00203
	196	DB00682	10018852	137	19322	232	16132	3.37868746949673e-11	0.493040283	0.395823778	0.612250077	1.1912649246911e-09	DB0068210018852_	20.54825013	-0.707164397	NA	10018852	Haematoma	10047065	Vascular disorders	Vasc	warfarin	DB00682
	197	DB00203	10018884	226	13652	120	8818	0.085644884	1.216433696	0.968970614	1.533402334	0.187754443	DB0020310018884_	1.672620323	0.195923378	NA	10018884	Haemoglobin decreased	10022891	Investigations	Inv	sildenafil	DB00203
	198	DB00559	10018884	133	9526	39	3267	0.428631111	1.169550798	0.81101519	1.720981421	0.597189057	DB0055910018884_	0.515521537	0.156619742	NA	10018884	Haemoglobin decreased	10022891	Investigations	Inv	bosentan	DB00559
	199	DB00682	10018884	387	19072	470	15894	5.73323800010597e-08	0.686213766	0.597268664	0.788041073	1.09258634629831e-06	DB0068210018884_	13.72696288	-0.376566087	NA	10018884	Haemoglobin decreased	10022891	Investigations	Inv	warfarin	DB00682
	200	DB00203	10035664	1085	12793	424	8514	1.54992200188147e-20	1.702997766	1.51555772	1.916184321	1.71535578187177e-18	DB0020310035664_	40.90691116	0.53239009	NA	10035664	Pneumonia	10021881	Infections and infestations	Infec	sildenafil	DB00203
	201	DB00682	10035664	1171	18288	704	15660	2.85733662682419e-13	1.424309261	1.292899714	1.569937754	1.38315088832549e-11	DB0068210035664_	25.00407187	0.353686967	NA	10035664	Pneumonia	10021881	Infections and infestations	Infec	warfarin	DB00682
	202	DB00203	10038435	190	13688	115	8823	0.636742031	1.064962612	0.839028635	1.35662786	0.774232199	DB0020310038435_	0.255883452	0.062939693	NA	10038435	Renal failure	10038359	Renal and urinary disorders	Renal	sildenafil	DB00203
	203	DB00559	10038435	115	9544	41	3265	0.853364083	0.959548586	0.6647729	1.409458978	0.92844119	DB0055910038435_	0.074248239	-0.041292328	NA	10038435	Renal failure	10038359	Renal and urinary disorders	Renal	bosentan	DB00559
	204	DB00682	10038435	224	19235	164	16200	0.182918322	1.150335964	0.935185401	1.417352614	0.327565614	DB0068210038435_	1.116066894	0.140054042	NA	10038435	Renal failure	10038359	Renal and urinary disorders	Renal	warfarin	DB00682
	205	DB00203	10046571	297	13581	72	8866	4.23930693850444e-16	2.692763972	2.072070398	3.538922777	2.95570776866284e-14	DB0020310046571_	31.15245316	0.990568165	NA	10046571	Urinary tract infection	10021881	Infections and infestations	Infec	sildenafil	DB00203
	206	DB00559	10046571	258	9401	32	3274	8.25011039552705e-10	2.807890373	1.934983221	4.200584338	2.33427504570967e-08	DB0055910046571_	17.57297937	1.032433444	female	10046571	Urinary tract infection	10021881	Infections and infestations	Infec	bosentan	DB00559
	207	DB00682	10046571	504	18955	177	16187	1.47731601077949e-26	2.431494571	2.042072707	2.906024841	2.55468758837756e-24	DB0068210046571_	54.32411229	0.888506118	NA	10046571	Urinary tract infection	10021881	Infections and infestations	Infec	warfarin	DB00682
	208	DB00203	10066152	233	13645	82	8856	9.18865900845275e-07	1.844141754	1.425820239	2.405409709	1.32997743412544e-05	DB0020310066152_	11.22776349	0.612013995	NA	10066152	Transfusion	10042613	Surgical and medical procedures	Surg	sildenafil	DB00203
	209	DB00559	10066152	187	9472	38	3268	0.002522572	1.697864824	1.189656539	2.479979387	0.011740737	DB0055910066152_	4.444690686	0.529371476	NA	10066152	Transfusion	10042613	Surgical and medical procedures	Surg	bosentan	DB00559
	210	DB00682	10066152	190	19269	98	16266	6.49032043209741e-05	1.636598334	1.274735037	2.11234772	0.000550347	DB0068210066152_	7.504961426	0.492619901	NA	10066152	Transfusion	10042613	Surgical and medical procedures	Surg	warfarin	DB00682
	211	DB01240	10002034	194	5557	37	1539	0.041626259	1.452017235	1.012195032	2.133601852	0.10897328	DB0124010002034_	2.216652566	0.372953786	NA	10002034	Anaemia	10005329	Blood and lymphatic system disorders	Blood	epoprostenol	DB01240
	212	DB06228	10002034	351	15561	360	15716	0.849655198	0.984710474	0.846171361	1.145826573	0.925344391	DB0622810002034_	0.077589296	-0.015407616	NA	10002034	Anaemia	10005329	Blood and lymphatic system disorders	Blood	rivaroxaban	DB06228
	213	DB01240	10018884	121	5630	31	1545	0.841831147	1.07110656	0.713609442	1.651734766	0.91939469	DB0124010018884_	0.084039771	0.068692282	NA	10018884	Haemoglobin decreased	10022891	Investigations	Inv	epoprostenol	DB01240
	214	DB06228	10018884	363	15549	289	15787	0.002297229	1.275267852	1.087882365	1.49600845	0.010885643	DB0622810018884_	4.520310481	0.243156237	NA	10018884	Haemoglobin decreased	10022891	Investigations	Inv	rivaroxaban	DB06228
	215	DB01240	10066152	137	5614	29	1547	0.215135612	1.30173723	0.863086409	2.024421726	0.367579275	DB0124010066152_	1.000816269	0.263699703	NA	10066152	Transfusion	10042613	Surgical and medical procedures	Surg	epoprostenol	DB01240
	216	DB06228	10066152	67	15845	31	16045	0.000236365	2.188508232	1.40877857	3.468624471	0.001656098	DB0622810066152_	6.40329091	0.783220139	NA	10066152	Transfusion	10042613	Surgical and medical procedures	Surg	rivaroxaban	DB06228
	221	DB01164	10028596	101	6423	188	7748	0.000417719	0.648080524	0.502580466	0.831704554	0.002655641	DB0116410028596_	5.931069323	-0.433740325	NA	10028596	Myocardial infarction	10007541	Cardiac disorders	Card	calcium chloride	DB01164
	222	DB01164	10034674	519	6005	665	7271	0.360678033	0.944977706	0.836620551	1.067046234	0.530595892	DB0116410034674_	0.63375458	-0.056593943	NA	10034674	Peritonitis	10021881	Infections and infestations	Infec	calcium chloride	DB01164
	225	DB01012	10011906	335	10297	308	8377	0.135741063	0.884861328	0.753658016	1.039198977	0.263721684	DB0101210011906_	1.33286096	-0.122324337	NA	10011906	Death	10018065	General disorders and administration site conditions	Genrl	cinacalcet	DB01012
	226	DB06210	10011906	177	1283	192	869	3.79055262976658e-05	0.624541671	0.497083025	0.784251531	0.000348617	DB0621010011906_	7.961537289	-0.470737225	NA	10011906	Death	10018065	General disorders and administration site conditions	Genrl	eltrombopag	DB06210
	228	DB00264	10017822	42	29565	20	24872	0.040566149	1.766633961	1.014037131	3.177326131	0.106772264	DB0026410017822_	2.237057087	0.569076019	NA	10017822	Gastric ulcer	10017947	Gastrointestinal disorders	Gastr	metoprolol	DB00264
	229	DB00788	10017822	30	9326	31	5030	0.014755451	0.52196173	0.304867099	0.892595738	0.048678635	DB0078810017822_	3.022515057	-0.650161007	NA	10017822	Gastric ulcer	10017947	Gastrointestinal disorders	Gastr	naproxen	DB00788
	243	DB00635	10061273	48	33005	31	23763	0.73231614	1.114839771	0.694980723	1.812360242	0.844436487	DB0063510061273_	0.169085753	0.108710691	NA	10061273	Malnutrition	10027433	Metabolism and nutrition disorders	Metab	prednisone	DB00635
	249	DB00338	10061818	338	33336	284	21988	0.003001358	0.785014699	0.667797699	0.923282116	0.013515625	DB0033810061818_	4.30390885	-0.242052837	NA	10061818	Disease progression	10018065	General disorders and administration site conditions	Genrl	omeprazole	DB00338
	250	DB00381	10061818	295	29065	283	22604	0.012839269	0.810689465	0.685664552	0.958582532	0.043456113	DB0038110061818_	3.13600374	-0.209870202	NA	10061818	Disease progression	10018065	General disorders and administration site conditions	Genrl	amlodipine	DB00381
	251	DB01268	10061818	161	1982	300	2830	0.009789569	0.766318424	0.623344068	0.939461111	0.034992702	DB0126810061818_	3.352615757	-0.266157498	NA	10061818	Disease progression	10018065	General disorders and administration site conditions	Genrl	sunitinib	DB01268
	252	DB00215	10033295	154	10949	96	5180	0.040514815	0.758919945	0.583085531	0.991977204	0.106674538	DB0021510033295_	2.237972779	-0.275858982	NA	10033295	Overdose	10022117	Injury, poisoning and procedural complications	Inj&P	citalopram	DB00215
	253	DB00316	10033295	853	64621	467	36486	0.603733267	1.031300466	0.919489542	1.157817279	0.747337482	DB0031610033295_	0.291238412	0.030820595	NA	10033295	Overdose	10022117	Injury, poisoning and procedural complications	Inj&P	acetaminophen	DB00316
	254	DB00338	10033295	115	33559	92	22180	0.176972709	0.826165813	0.622247474	1.099449157	0.320003279	DB0033810033295_	1.139424037	-0.190959784	NA	10033295	Overdose	10022117	Injury, poisoning and procedural complications	Inj&P	omeprazole	DB00338
	255	DB00788	10033295	69	9287	72	4989	0.000119938	0.514828493	0.363923059	0.727831884	0.000931063	DB0078810033295_	6.979183845	-0.663921458	NA	10033295	Overdose	10022117	Injury, poisoning and procedural complications	Inj&P	naproxen	DB00788
	256	DB01156	10033295	361	13261	222	6106	0.00096654	0.748733411	0.629956867	0.89153556	0.005356985	DB0115610033295_	5.229353987	-0.289372285	NA	10033295	Overdose	10022117	Injury, poisoning and procedural complications	Inj&P	bupropion	DB01156
	257	DB00215	10070863	933	10170	605	4671	6.64419021229477e-10	0.708293268	0.634991209	0.790529617	1.90761922152013e-08	DB0021510070863_	17.77482476	-0.344897051	NA	10070863	Toxicity to various agents	10022117	Injury, poisoning and procedural complications	Inj&P	citalopram	DB00215
	258	DB00316	10070863	3602	61872	1862	35091	0.001521185	1.097162545	1.035581377	1.162675571	0.007782863	DB0031610070863_	4.855831039	0.092727343	NA	10070863	Toxicity to various agents	10022117	Injury, poisoning and procedural complications	Inj&P	acetaminophen	DB00316
	259	DB00338	10070863	236	33438	221	22051	0.000214189	0.704239456	0.583211151	0.850595633	0.001525733	DB0033810070863_	6.485280584	-0.350636844	NA	10070863	Toxicity to various agents	10022117	Injury, poisoning and procedural complications	Inj&P	omeprazole	DB00338
	260	DB00788	10070863	218	9138	166	4895	0.00092533	0.703464826	0.570451108	0.868804236	0.005167812	DB0078810070863_	5.265305795	-0.351737402	NA	10070863	Toxicity to various agents	10022117	Injury, poisoning and procedural complications	Inj&P	naproxen	DB00788
	261	DB01156	10070863	1002	12620	697	5631	2.97751074610943e-17	0.641455292	0.578815402	0.711163807	2.37163242307534e-15	DB0115610070863_	33.67519789	-0.444015791	NA	10070863	Toxicity to various agents	10022117	Injury, poisoning and procedural complications	Inj&P	bupropion	DB01156
	277	DB00051	10002855	290	25441	92	11328	0.004420753	1.403581321	1.105218284	1.79629158	0.018513421	DB0005110002855_	3.989259325	0.339027057	NA	10002855	Anxiety	10037175	Psychiatric disorders	Psych	adalimumab	DB00051
	278	DB00811	10002855	77	2721	73	4083	0.006872978	1.582619585	1.129575283	2.219125272	0.026419453	DB0081110002855_	3.633654671	0.459081439	NA	10002855	Anxiety	10037175	Psychiatric disorders	Psych	ribavirin	DB00811
	279	DB08934	10002855	84	4405	51	6153	2.46302413483812e-06	2.300483981	1.601660691	3.332383583	3.1751147319382e-05	DB0893410002855_	10.3575817	0.833119527	NA	10002855	Anxiety	10037175	Psychiatric disorders	Psych	sofosbuvir	DB08934
	280	DB00051	10019211	927	24804	266	11154	4.43027779129704e-11	1.56711968	1.363333547	1.806155197	1.5362777274966e-09	DB0005110019211_	20.29390341	0.449239336	NA	10019211	Headache	10029205	Nervous system disorders	Nerv	adalimumab	DB00051
	281	DB00811	10019211	220	2578	273	3883	0.040542797	1.213748991	1.004458785	1.46543685	0.106732176	DB0081110019211_	2.237432606	0.193713909	NA	10019211	Headache	10029205	Nervous system disorders	Nerv	ribavirin	DB00811
	282	DB08934	10019211	880	3609	920	5284	9.44972129538485e-11	1.400385517	1.263357077	1.552267228	3.08937716727849e-09	DB0893410019211_	19.59529633	0.336747568	NA	10019211	Headache	10029205	Nervous system disorders	Nerv	sofosbuvir	DB08934
	283	DB00051	10028411	200	25531	82	11338	0.560669419	1.083136779	0.832760178	1.419662803	0.71325117	DB0005110028411_	0.337921649	0.079861256	NA	10028411	Myalgia	10028395	Musculoskeletal and connective tissue disorders	Musc	adalimumab	DB00051
	284	DB00811	10028411	55	2743	62	4094	0.153525384	1.323940657	0.900753974	1.941573164	0.28887324	DB0081110028411_	1.241767302	0.280612636	NA	10028411	Myalgia	10028395	Musculoskeletal and connective tissue disorders	Musc	ribavirin	DB00811
	285	DB08934	10028411	66	4423	57	6147	0.009869223	1.609110334	1.109265299	2.34043522	0.035193668	DB0893410028411_	3.346889109	0.475681439	NA	10028411	Myalgia	10028395	Musculoskeletal and connective tissue disorders	Musc	sofosbuvir	DB08934
	286	DB01164	10000060	221	6303	338	7598	0.007162685	0.78819768	0.66001009	0.939781297	0.027281724	DB0116410000060_	3.60153824	-0.238006357	NA	10000060	Abdominal distension	10017947	Gastrointestinal disorders	Gastr	calcium chloride	DB01164
	288	DB00005	10022437	899	127183	256	42163	0.034173299	1.164181485	1.011653077	1.343516157	0.093762543	DB0000510022437_	2.366989829	0.152018252	NA	10022437	Insomnia	10037175	Psychiatric disorders	Psych	etanercept	DB00005
	289	DB00005	10048959	3166	124916	872	41547	7.83192349353603e-07	1.207572504	1.119066387	1.304169845	1.15490664251105e-05	DB0000510048959_	11.36890595	0.188612149	NA	10048959	Peripheral swelling	10018065	General disorders and administration site conditions	Genrl	etanercept	DB00005
	290	DB00005	10050778	157	127925	26	42393	0.000575721	2.000958144	1.315399214	3.158882646	0.003471627	DB0000510050778_	5.663131984	0.693626138	NA	10050778	Walking aid user	10041244	Social circumstances	SocCi	etanercept	DB00005
	300	DB00563	10037844	1288	45358	299	15049	1.45225472609323e-08	1.429174343	1.257481762	1.628507652	3.14565434489992e-07	DB0056310037844_	14.97207372	0.357096895	NA	10037844	Rash	10040785	Skin and subcutaneous tissue disorders	Skin	methotrexate	DB00563
	301	DB00682	10037844	422	19037	292	16072	0.009844297	1.220107934	1.046881386	1.423487074	0.035126225	DB0068210037844_	3.348807286	0.198939325	NA	10037844	Rash	10040785	Skin and subcutaneous tissue disorders	Skin	warfarin	DB00682
	304	DB00563	10040943	97	46549	25	15323	0.295436431	1.27720364	0.815568023	2.070583369	0.461315032	DB0056310040943_	0.773674102	0.244673032	NA	10040943	Skin ulcer	10040785	Skin and subcutaneous tissue disorders	Skin	methotrexate	DB00563
	305	DB00682	10040943	55	19404	40	16324	0.53648866	1.156740913	0.755434563	1.785171429	0.692783318	DB0068210040943_	0.367038002	0.145606493	NA	10040943	Skin ulcer	10040785	Skin and subcutaneous tissue disorders	Skin	warfarin	DB00682
	307	DB00682	10051714	164	19295	78	16286	2.32773128457654e-05	1.774642914	1.346081116	2.356649685	0.000227333	DB0068210051714_	8.389096625	0.573599227	NA	10051714	Calciphylaxis	10027433	Metabolism and nutrition disorders	Metab	warfarin	DB00682
	308	DB00563	10003549	506	46140	177	15171	0.47594281	0.939965214	0.789729111	1.122978827	0.641432955	DB0056310003549_	0.444050613	-0.06191241	NA	10003549	Asthenia	10018065	General disorders and administration site conditions	Genrl	methotrexate	DB00563
	309	DB00563	10016256	1999	44647	525	14823	1.9366336741631e-06	1.264127599	1.145559712	1.396819155	2.5735296322233e-05	DB0056310016256_	10.56764711	0.234382239	NA	10016256	Fatigue	10018065	General disorders and administration site conditions	Genrl	methotrexate	DB00563
	310	DB00563	10027417	31	46615	23	15325	0.004075743	0.443108519	0.250038617	0.79606163	0.017347732	DB0056310027417_	4.054293517	-0.813940575	NA	10027417	Metabolic acidosis	10027433	Metabolism and nutrition disorders	Metab	methotrexate	DB00563
	311	DB00563	10028813	2884	43762	690	14658	1.7434191449347e-15	1.399933473	1.285187325	1.526686191	1.14136418990308e-13	DB0056310028813_	29.801382	0.336424716	NA	10028813	Nausea	10017947	Gastrointestinal disorders	Gastr	methotrexate	DB00563
	312	DB00563	10033661	264	46382	246	15102	1.4657878137292e-30	0.349453991	0.292303318	0.417863587	3.39455794571559e-28	DB0056310033661_	63.25020906	-1.051383369	male	10033661	Pancytopenia	10005329	Blood and lymphatic system disorders	Blood	methotrexate	DB00563
	313	DB00563	10038435	156	46490	117	15231	7.94206925808232e-11	0.43682782	0.341268849	0.560410179	2.63582437435219e-09	DB0056310038435_	19.75406985	-0.828216165	NA	10038435	Renal failure	10038359	Renal and urinary disorders	Renal	methotrexate	DB00563
	314	DB00563	10043071	133	46513	109	15239	7.08859899731366e-12	0.399773592	0.307791511	0.520202855	2.78125056955695e-10	DB0056310043071_	22.00295026	-0.916856913	NA	10043071	Tachycardia	10007541	Cardiac disorders	Card	methotrexate	DB00563
	315	DB00563	10043554	189	46457	230	15118	1.1488107650429e-39	0.267422871	0.219240526	0.325878102	4.44066043516952e-37	DB0056310043554_	83.70484533	-1.318924085	male	10043554	Thrombocytopenia	10005329	Blood and lymphatic system disorders	Blood	methotrexate	DB00563
	316	DB00563	10047700	1062	45584	353	14995	0.876211049	0.989655022	0.875269493	1.121078683	0.947006884	DB0056310047700_	0.054448917	-0.01039886	NA	10047700	Vomiting	10017947	Gastrointestinal disorders	Gastr	methotrexate	DB00563
	317	DB00563	10060795	557	46089	182	15166	0.965813329	1.007065849	0.849478781	1.198390041	1	DB0056310060795_	0	0.007041002	NA	10060795	Hepatic enzyme increased	10022891	Investigations	Inv	methotrexate	DB00563
	318	DB00563	10070863	280	46366	218	15130	1.61577256817584e-20	0.419127374	0.349548561	0.503123651	1.76960758143759e-18	DB0056310070863_	40.87577386	-0.86958041	NA	10070863	Toxicity to various agents	10022117	Injury, poisoning and procedural complications	Inj&P	methotrexate	DB00563
	319	DB00722	10050953	27	25376	35	25997	0.376084011	0.79031218	0.459935712	1.344313691	0.545851365	DB0072210050953_	0.605408566	-0.235327247	NA	10050953	Lower gastrointestinal haemorrhage	10017947	Gastrointestinal disorders	Gastr	lisinopril	DB00722
	321	DB01076	10050953	34	25713	38	25545	0.638787418	0.888893423	0.542606134	1.450811599	0.775884443	DB0107610050953_	0.253751683	-0.117777935	NA	10050953	Lower gastrointestinal haemorrhage	10017947	Gastrointestinal disorders	Gastr	atorvastatin	DB01076
	322	DB06228	10050953	163	15749	190	15886	0.181216969	0.865362137	0.696797883	1.073771028	0.325394544	DB0622810050953_	1.122716852	-0.144607204	NA	10050953	Lower gastrointestinal haemorrhage	10017947	Gastrointestinal disorders	Gastr	rivaroxaban	DB06228
	324	DB00316	10019075	51	65423	35	36918	0.370969172	0.822273414	0.524349637	1.302988396	0.540636764	DB0031610019075_	0.615007641	-0.195682319	NA	10019075	Hallucination, visual	10037175	Psychiatric disorders	Psych	acetaminophen	DB00316
	325	DB00451	10019075	57	47214	21	15398	0.601069407	0.885202412	0.528230538	1.537853463	0.745334479	DB0045110019075_	0.293922197	-0.121938946	NA	10019075	Hallucination, visual	10037175	Psychiatric disorders	Psych	levothyroxine	DB00451
	331	DB00316	10028813	4192	61282	1584	35369	8.04794442443154e-47	1.527404171	1.439102881	1.621691565	4.23080438392366e-44	DB0031610028813_	99.87135196	0.423569674	NA	10028813	Nausea	10017947	Gastrointestinal disorders	Gastr	acetaminophen	DB00316
	332	DB00451	10028813	3252	44019	635	14784	7.75416359048277e-38	1.720012392	1.575989261	1.879423647	2.79202999966904e-35	DB0045110028813_	79.56370933	0.542331496	NA	10028813	Nausea	10017947	Gastrointestinal disorders	Gastr	levothyroxine	DB00451
	333	DB00635	10028813	1850	31203	806	22988	5.57181447836294e-36	1.690973586	1.553162596	1.842392599	1.8193185535872e-33	DB0063510028813_	75.38684606	0.525304449	NA	10028813	Nausea	10017947	Gastrointestinal disorders	Gastr	prednisone	DB00635
	334	DB00722	10028813	1579	23824	1010	25022	5.63075038038316e-34	1.641950426	1.51331983	1.782221116	1.60874210596056e-31	DB0072210028813_	70.90468531	0.495884819	NA	10028813	Nausea	10017947	Gastrointestinal disorders	Gastr	lisinopril	DB00722
	335	DB00813	10028813	617	9955	290	9878	3.15320324243059e-26	2.111043709	1.827954743	2.442637653	5.2959710688363e-24	DB0081310028813_	53.59509588	0.747182474	NA	10028813	Nausea	10017947	Gastrointestinal disorders	Gastr	fentanyl	DB00813
	336	DB00999	10028813	1415	20015	475	11764	9.53559104173087e-27	1.750873696	1.572907505	1.951673006	1.67654187646753e-24	DB0099910028813_	54.74530897	0.560114918	NA	10028813	Nausea	10017947	Gastrointestinal disorders	Gastr	hydrochlorothiazide	DB00999
	337	DB08895	10028813	1203	26911	161	6485	1.65611398653505e-13	1.800544623	1.522691158	2.14068289	8.26014347933088e-12	DB0889510028813_	25.51957916	0.588089187	NA	10028813	Nausea	10017947	Gastrointestinal disorders	Gastr	tofacitinib	DB08895
	338	DB00374	10040070	84	17632	37	5687	0.136672669	0.732260401	0.49119576	1.110517658	0.26505634	DB0037410040070_	1.327812872	-0.311619089	NA	10040070	Septic shock	10021881	Infections and infestations	Infec	treprostinil	DB00374
	339	DB06403	10040070	54	21417	21	6640	0.413867194	0.797237397	0.473203361	1.390746183	0.583203731	DB0640310040070_	0.539218701	-0.226602782	NA	10040070	Septic shock	10021881	Infections and infestations	Infec	ambrisentan	DB06403
	340	DB00005	10002855	860	127222	198	42221	1.99368115013648e-06	1.441416531	1.233190704	1.691554737	2.64066057099206e-05	DB0000510002855_	10.54189636	0.365626332	NA	10002855	Anxiety	10037175	Psychiatric disorders	Psych	etanercept	DB00005
	341	DB00005	10016825	133	127949	47	42372	0.730038961	0.937115766	0.667165155	1.336604883	0.842888988	DB0000510016825_	0.170920016	-0.064948455	NA	10016825	Flushing	10047065	Vascular disorders	Vasc	etanercept	DB00005
	342	DB00005	10023232	2782	125300	846	41573	0.028274595	1.091054784	1.0090242	1.180642674	0.080870265	DB0000510023232_	2.514909075	0.08714492	NA	10023232	Joint swelling	10028395	Musculoskeletal and connective tissue disorders	Musc	etanercept	DB00005
	353	DB00997	10016288	477	4854	528	2986	3.15663391574198e-18	0.555765866	0.485940565	0.635531506	2.77498737375512e-16	DB0099710016288_	35.82071529	-0.587408178	NA	10016288	Febrile neutropenia	10005329	Blood and lymphatic system disorders	Blood	doxorubicin	DB00997
	361	DB00997	10018884	57	5274	32	3482	0.514332654	1.175961238	0.748073923	1.878161502	0.674292815	DB0099710018884_	0.394090818	0.162085888	NA	10018884	Haemoglobin decreased	10022891	Investigations	Inv	doxorubicin	DB00997
	369	DB00997	10025197	25	5306	33	3481	0.009958058	0.49703912	0.282845529	0.863378694	0.035445536	DB0099710025197_	3.339757969	-0.699086543	NA	10025197	Lymphadenopathy	10005329	Blood and lymphatic system disorders	Blood	doxorubicin	DB00997
	385	DB00997	10043071	64	5267	46	3468	0.69516161	0.916099654	0.615847986	1.372140508	0.816560818	DB0099710043071_	0.202653883	-0.087630127	NA	10043071	Tachycardia	10007541	Cardiac disorders	Card	doxorubicin	DB00997
	389	DB00997	10047895	71	5260	53	3461	0.518052972	0.881466497	0.607208355	1.286406942	0.677438866	DB0099710047895_	0.389435965	-0.126168284	NA	10047895	Weight decreased	10022891	Investigations	Inv	doxorubicin	DB00997
	395	DB00060	10016256	559	8949	119	2346	0.044945981	1.231428637	1.003058318	1.52175123	0.115473083	DB0006010016256_	2.158717827	0.208174989	NA	10016256	Fatigue	10018065	General disorders and administration site conditions	Genrl	interferon beta-1a	DB00060
	396	DB00060	10028334	164	9344	39	2426	0.662542316	1.091777126	0.763529685	1.595213478	0.794259089	DB0006010028334_	0.230345562	0.08780676	NA	10028334	Muscle spasms	10028395	Musculoskeletal and connective tissue disorders	Musc	interferon beta-1a	DB00060
	397	DB00398	10008479	20	707	35	1503	0.558734476	1.214657892	0.659371707	2.180997269	0.711616228	DB0039810008479_	0.340216518	0.194462467	NA	10008479	Chest pain	10018065	General disorders and administration site conditions	Genrl	sorafenib	DB00398
	414	DB00541	10070863	47	3087	63	4234	0.922717596	1.023231091	0.683914169	1.521561686	0.966145438	DB0054110070863_	0.034440899	0.022965357	NA	10070863	Toxicity to various agents	10022117	Injury, poisoning and procedural complications	Inj&P	vincristine	DB00541
	415	DB00635	10070863	242	32811	278	23516	9.56353257822724e-08	0.623918857	0.522526209	0.74453052	1.73603213963193e-06	DB0063510070863_	13.26390843	-0.471734956	NA	10070863	Toxicity to various agents	10022117	Injury, poisoning and procedural complications	Inj&P	prednisone	DB00635
	422	DB06605	10028596	85	13988	91	12942	0.363902785	0.864223649	0.634712436	1.175724728	0.533488648	DB0660510028596_	0.628317487	-0.14592369	NA	10028596	Myocardial infarction	10007541	Cardiac disorders	Card	apixaban	DB06605
	423	DB00005	10001760	1359	126723	95	42324	4.29436472518403e-76	4.777856058	3.877317057	5.947917914	5.50621350251035e-73	DB0000510001760_	166.3828346	1.563991923	female	10001760	Alopecia	10040785	Skin and subcutaneous tissue disorders	Skin	etanercept	DB00005
	427	DB00005	10019974	880	127202	218	42201	8.61173667069776e-05	1.339209952	1.152847534	1.561150388	0.000702217	DB0000510019974_	7.261268754	0.292079852	NA	10019974	Herpes zoster	10021881	Infections and infestations	Infec	etanercept	DB00005
	428	DB00005	10067152	235	127847	46	42373	0.000689641	1.693129552	1.229825498	2.376427137	0.004042644	DB0000510067152_	5.510856371	0.526578622	NA	10067152	Oral herpes	10021881	Infections and infestations	Infec	etanercept	DB00005
	429	DB00482	10000087	117	8142	29	3042	0.04903857	1.507376319	0.994247939	2.353873445	0.123179773	DB0048210000087_	2.094110418	0.410370603	NA	10000087	Abdominal pain upper	10017947	Gastrointestinal disorders	Gastr	celecoxib	DB00482
	430	DB00482	10013709	734	7525	224	2847	0.006963159	1.239686872	1.059150694	1.455299707	0.026684157	DB0048210013709_	3.623685253	0.214858825	NA	10013709	Drug ineffective	10018065	General disorders and administration site conditions	Genrl	celecoxib	DB00482
	431	DB00482	10016256	411	7848	148	2923	0.769731448	1.03433328	0.850770334	1.262786638	0.873904099	DB0048210016256_	0.134784636	0.033757045	NA	10016256	Fatigue	10018065	General disorders and administration site conditions	Genrl	celecoxib	DB00482
	432	DB00482	10022004	50	8209	16	3055	0.678129867	1.162957206	0.650156093	2.191363133	0.805000469	DB0048210022004_	0.216912419	0.150966076	NA	10022004	Influenza like illness	10018065	General disorders and administration site conditions	Genrl	celecoxib	DB00482
	433	DB00482	10028813	432	7827	127	2944	0.016746867	1.27939423	1.042400603	1.579111594	0.053727744	DB0048210028813_	2.92382577	0.246386708	NA	10028813	Nausea	10017947	Gastrointestinal disorders	Gastr	celecoxib	DB00482
	434	DB00482	10037087	177	8082	39	3032	0.001959299	1.702592933	1.194679669	2.480610421	0.009575194	DB0048210037087_	4.64857953	0.532152344	NA	10037087	Pruritus	10040785	Skin and subcutaneous tissue disorders	Skin	celecoxib	DB00482
	435	DB00482	10037844	287	7972	78	2993	0.011874482	1.381339647	1.067936222	1.804247358	0.040832126	DB0048210037844_	3.19828611	0.323053787	NA	10037844	Rash	10040785	Skin and subcutaneous tissue disorders	Skin	celecoxib	DB00482
	436	DB00482	10053762	217	8042	64	3007	0.103028317	1.267751191	0.951941196	1.708275413	0.215535781	DB0048210053762_	1.534628345	0.237244615	NA	10053762	Off label use	10022117	Injury, poisoning and procedural complications	Inj&P	celecoxib	DB00482
	437	DB00374	10000060	330	17386	113	5611	0.577114761	0.942485837	0.757253323	1.180094271	0.726263298	DB0037410000060_	0.319842661	-0.059234387	NA	10000060	Abdominal distension	10017947	Gastrointestinal disorders	Gastr	treprostinil	DB00374
	438	DB00374	10013968	3650	14066	1130	4594	0.162677878	1.054958514	0.978657227	1.137712665	0.300956365	DB0037410013968_	1.200789992	0.053501443	NA	10013968	Dyspnoea	10038738	Respiratory, thoracic and mediastinal disorders	Resp	treprostinil	DB00374
	439	DB00374	10016256	1335	16381	391	5333	0.0806943	1.111560209	0.988035989	1.25263509	0.179508741	DB0037410016256_	1.717531373	0.105764622	NA	10016256	Fatigue	10018065	General disorders and administration site conditions	Genrl	treprostinil	DB00374
	441	DB00374	10038687	117	17599	66	5658	0.000502541	0.569939894	0.417278873	0.784043297	0.003103689	DB0037410038687_	5.775163839	-0.562224372	NA	10038687	Respiratory distress	10038738	Respiratory, thoracic and mediastinal disorders	Resp	treprostinil	DB00374
	442	DB00374	10055798	119	17597	38	5686	1	1.011887587	0.696062303	1.500944071	1	DB0037410055798_	0	0.011817485	NA	10055798	Haemorrhage	10047065	Vascular disorders	Vasc	treprostinil	DB00374
	443	DB00526	10008479	28	1570	44	1850	0.282077739	0.749917313	0.447296787	1.238310908	0.446073662	DB0052610008479_	0.807271179	-0.287792328	NA	10008479	Chest pain	10018065	General disorders and administration site conditions	Genrl	oxaliplatin	DB00526
	444	DB00544	10008479	47	2388	59	2594	0.492490634	0.865354496	0.574580096	1.296979268	0.655382559	DB0054410008479_	0.422536154	-0.144616033	NA	10008479	Chest pain	10018065	General disorders and administration site conditions	Genrl	fluorouracil	DB00544
	445	DB00650	10008479	32	2099	37	1977	0.466445651	0.814638616	0.489207896	1.349942837	0.633177056	DB0065010008479_	0.457005186	-0.20501068	NA	10008479	Chest pain	10018065	General disorders and administration site conditions	Genrl	leucovorin	DB00650
	451	DB05259	10000087	53	11217	17	2711	0.292525297	0.75351087	0.428643111	1.390536468	0.458130154	DB0525910000087_	0.780601956	-0.283011836	NA	10000087	Abdominal pain upper	10017947	Gastrointestinal disorders	Gastr	glatiramer	DB05259
	453	DB05259	10048959	93	11177	23	2705	0.906468467	0.97858194	0.61326425	1.622313902	0.958224861	DB0525910048959_	0.042672809	-0.021650755	NA	10048959	Peripheral swelling	10018065	General disorders and administration site conditions	Genrl	glatiramer	DB05259
	454	DB00005	10003285	1035	127047	333	42086	0.660346841	1.029615324	0.908652437	1.169025704	0.792639361	DB0000510003285_	0.232386939	0.029185261	NA	10003285	Arthropathy	10028395	Musculoskeletal and connective tissue disorders	Musc	etanercept	DB00005
	455	DB00005	10016326	133	127949	37	42382	0.375661206	1.190673141	0.821562702	1.764045158	0.545493733	DB0000510016326_	0.606063962	0.174518812	NA	10016326	Feeling cold	10018065	General disorders and administration site conditions	Genrl	etanercept	DB00005
	456	DB00005	10019211	4784	123298	1095	41324	3.39716915255542e-31	1.464225842	1.36958434	1.566541635	8.22991623731975e-29	DB0000510019211_	64.66719186	0.381326667	NA	10019211	Headache	10029205	Nervous system disorders	Nerv	etanercept	DB00005
	457	DB00005	10022000	1781	126301	596	41823	0.829764509	0.989523212	0.900766181	1.08823034	0.91066932	DB0000510022000_	0.093575433	-0.010532056	NA	10022000	Influenza	10021881	Infections and infestations	Infec	etanercept	DB00005
	458	DB00005	10022004	587	127495	195	42224	0.966943265	0.996941578	0.846082023	1.178822627	1	DB0000510022004_	0	-0.003063108	NA	10022004	Influenza like illness	10018065	General disorders and administration site conditions	Genrl	etanercept	DB00005
	459	DB00005	10028810	4067	124015	1424	40995	0.068055621	0.944101989	0.887657154	1.004568259	0.157787951	DB0000510028810_	1.846503227	-0.057521079	NA	10028810	Nasopharyngitis	10021881	Infections and infestations	Infec	etanercept	DB00005
	460	DB00005	10068319	1400	126682	356	42063	5.23282910272018e-06	1.305743788	1.160888045	1.471796154	6.15826787396463e-05	DB0000510068319_	9.695129916	0.266772831	NA	10068319	Oropharyngeal pain	10038738	Respiratory, thoracic and mediastinal disorders	Resp	etanercept	DB00005
	461	DB00005	10013786	449	127633	121	42298	0.046490966	1.229744735	1.003614376	1.516444241	0.118481195	DB0000510013786_	2.133001024	0.206806616	NA	10013786	Dry skin	10040785	Skin and subcutaneous tissue disorders	Skin	etanercept	DB00005
	462	DB00005	10037087	1913	126169	537	41882	0.000586615	1.182533542	1.073295673	1.304562057	0.003528415	DB0000510037087_	5.646906635	0.167659206	NA	10037087	Pruritus	10040785	Skin and subcutaneous tissue disorders	Skin	etanercept	DB00005
	463	DB00005	10037153	3647	124435	2439	39980	2.62505891779198e-155	0.480413859	0.455724215	0.506544588	1.5333260812036e-151	DB0000510037153_	347.2629098	-0.733107341	NA	10037153	Psoriasis	10040785	Skin and subcutaneous tissue disorders	Skin	etanercept	DB00005
	465	DB00374	10011906	1385	16331	605	5119	2.30548993379238e-10	0.71758512	0.648388326	0.794864491	7.11648110980168e-09	DB0037410011906_	18.76085246	-0.331863704	NA	10011906	Death	10018065	General disorders and administration site conditions	Genrl	treprostinil	DB00374
	466	DB00820	10011906	1041	10874	564	5252	0.03910285	0.891480923	0.799605642	0.994636241	0.103841019	DB0082010011906_	2.264894214	-0.11487124	NA	10011906	Death	10018065	General disorders and administration site conditions	Genrl	tadalafil	DB00820
	471	DB00060	10022061	150	9358	35	2430	0.646847399	1.112865039	0.763636105	1.661898859	0.782237168	DB0006010022061_	0.2455973	0.106937806	NA	10022061	Injection site erythema	10018065	General disorders and administration site conditions	Genrl	interferon beta-1a	DB00060
	472	DB00068	10046571	61	2173	11	654	0.154426812	1.668681926	0.863762334	3.538687605	0.290038852	DB0006810046571_	1.237740394	0.512034049	NA	10046571	Urinary tract infection	10021881	Infections and infestations	Infec	interferon beta-1b	DB00068
	474	DB00068	10022437	49	2185	8	657	0.113675909	1.841300303	0.859128039	4.52578111	0.23164903	DB0006810022437_	1.462531853	0.610472009	NA	10022437	Insomnia	10037175	Psychiatric disorders	Psych	interferon beta-1b	DB00068
	476	DB01137	10003549	201	7571	174	5419	0.071224414	0.826839892	0.669464225	1.021990421	0.163404465	DB0113710003549_	1.811526772	-0.190144204	NA	10003549	Asthenia	10018065	General disorders and administration site conditions	Genrl	levofloxacin	DB01137
	479	DB01137	10033775	89	7683	51	5542	0.197584737	1.258774603	0.88074844	1.815920446	0.346057852	DB0113710033775_	1.061149317	0.230138711	NA	10033775	Paraesthesia	10029205	Nervous system disorders	Nerv	levofloxacin	DB01137
	481	DB00005	10042209	749	127333	150	42269	3.59689747712191e-09	1.657499551	1.388756326	1.989438993	8.91088126165405e-08	DB0000510042209_	16.2334076	0.505310172	NA	10042209	Stress	10037175	Psychiatric disorders	Psych	etanercept	DB00005
	482	DB00005	10067723	313	127769	217	42202	5.27988449164439e-16	0.476411354	0.399260335	0.569333706	3.64735253253279e-14	DB0000510067723_	30.94218973	-0.741473609	NA	10067723	Skin plaque	10040785	Skin and subcutaneous tissue disorders	Skin	etanercept	DB00005
	483	DB00005	10067868	109	127973	27	42392	0.197147506	1.33728021	0.870802819	2.121057538	0.345594864	DB0000510067868_	1.062488104	0.290637858	NA	10067868	Skin mass	10040785	Skin and subcutaneous tissue disorders	Skin	etanercept	DB00005
	484	DB00060	10022004	744	8764	176	2289	0.269936146	1.104078221	0.92929841	1.317152165	0.432572572	DB0006010022004_	0.838005171	0.099010798	NA	10022004	Influenza like illness	10018065	General disorders and administration site conditions	Genrl	interferon beta-1a	DB00060
	487	DB08908	10035664	188	10485	90	3189	0.000744952	0.635356358	0.489999765	0.828881124	0.004310164	DB0890810035664_	5.44677937	-0.453569244	NA	10035664	Pneumonia	10021881	Infections and infestations	Infec	dimethyl fumarate	DB08908
	488	DB00005	10013709	12014	116068	4060	38359	0.242245777	0.977948778	0.941942184	1.015475313	0.400505095	DB0000510013709_	0.91502879	-0.022297984	NA	10013709	Drug ineffective	10018065	General disorders and administration site conditions	Genrl	etanercept	DB00005
	492	DB00331	10005483	103	24843	165	20587	1.33762297441387e-07	0.517313929	0.400175335	0.666142602	2.36843515543743e-06	DB0033110005483_	12.95328109	-0.659105377	NA	10005483	Blood creatinine increased	10022891	Investigations	Inv	metformin	DB00331
	496	DB00005	10003246	1511	126571	537	41882	0.157379391	0.931065874	0.842684854	1.029977785	0.294041106	DB0000510003246_	1.224035704	-0.071425248	NA	10003246	Arthritis	10028395	Musculoskeletal and connective tissue disorders	Musc	etanercept	DB00005
	497	DB00005	10028391	1443	126639	506	41913	0.268446627	0.943832689	0.851817313	1.047153839	0.430942554	DB0000510028391_	0.841780483	-0.057806364	NA	10028391	Musculoskeletal pain	10028395	Musculoskeletal and connective tissue disorders	Musc	etanercept	DB00005
	498	DB00005	10028836	714	127368	259	42160	0.206308468	0.912502849	0.790123333	1.05648278	0.356836623	DB0000510028836_	1.030477241	-0.091564072	NA	10028836	Neck pain	10028395	Musculoskeletal and connective tissue disorders	Musc	etanercept	DB00005
	499	DB00005	10061218	776	127306	201	42218	0.001596798	1.28029515	1.094519875	1.50329463	0.008084721	DB0000510061218_	4.817779324	0.247090637	NA	10061218	Inflammation	10018065	General disorders and administration site conditions	Genrl	etanercept	DB00005
	500	DB00005	10028813	3142	124940	592	41827	1.53632215637221e-41	1.776883315	1.625683582	1.944428719	6.40987744130849e-39	DB0000510028813_	87.94297848	0.574860883	NA	10028813	Nausea	10017947	Gastrointestinal disorders	Gastr	etanercept	DB00005
	501	DB00005	10054266	585	127497	212	42207	0.267487263	0.913482224	0.77903414	1.074449978	0.429795481	DB0000510054266_	0.844445808	-0.090491363	NA	10054266	Injection site discomfort	10018065	General disorders and administration site conditions	Genrl	etanercept	DB00005
	502	DB00005	10043248	71	128011	21	42398	0.718327402	1.119789495	0.679978637	1.919180477	0.833618427	DB0000510043248_	0.181979503	0.113140717	NA	10043248	Tendon rupture	10022117	Injury, poisoning and procedural complications	Inj&P	etanercept	DB00005
	503	DB00295	10002034	164	14499	133	9469	0.073112943	0.805316448	0.635773788	1.021576792	0.166709354	DB0029510002034_	1.791503375	-0.216519976	NA	10002034	Anaemia	10005329	Blood and lymphatic system disorders	Blood	morphine	DB00295
	504	DB00635	10002034	559	32494	432	23362	0.269498302	0.930327092	0.81816188	1.058458359	0.432055313	DB0063510002034_	0.83920166	-0.072219043	NA	10002034	Anaemia	10005329	Blood and lymphatic system disorders	Blood	prednisone	DB00635
	505	DB00682	10002034	536	18923	629	15735	8.77484176514363e-09	0.708597262	0.629035183	0.797982666	1.9986717140104e-07	DB0068210002034_	15.42561283	-0.344467951	NA	10002034	Anaemia	10005329	Blood and lymphatic system disorders	Blood	warfarin	DB00682
	506	DB00295	10009887	44	14619	30	9572	0.905412704	0.960293655	0.589800083	1.583264776	0.957832006	DB0029510009887_	0.043082876	-0.040516151	NA	10009887	Colitis	10017947	Gastrointestinal disorders	Gastr	morphine	DB00295
	507	DB00635	10009887	162	32891	172	23622	0.000440929	0.676452822	0.542033619	0.84385254	0.002780855	DB0063510009887_	5.884996833	-0.390892572	NA	10009887	Colitis	10017947	Gastrointestinal disorders	Gastr	prednisone	DB00635
	508	DB00682	10009887	38	19421	24	16340	0.308033213	1.332136529	0.778270766	2.322600245	0.47525331	DB0068210009887_	0.743907333	0.286784066	NA	10009887	Colitis	10017947	Gastrointestinal disorders	Gastr	warfarin	DB00682
	515	DB00635	10018852	37	33016	40	23754	0.08267833	0.665527134	0.413733917	1.067976668	0.18286002	DB0063510018852_	1.699034335	-0.407175869	NA	10018852	Haematoma	10047065	Vascular disorders	Vasc	prednisone	DB00635
	517	DB00295	10047895	194	14469	150	9452	0.133723515	0.844892055	0.678100715	1.054376488	0.260942828	DB0029510047895_	1.343453946	-0.168546405	NA	10047895	Weight decreased	10022891	Investigations	Inv	morphine	DB00295
	518	DB00635	10047895	557	32496	480	23314	0.003826715	0.832538793	0.73467704	0.943714542	0.016458348	DB0063510047895_	4.106922455	-0.183275461	NA	10047895	Weight decreased	10022891	Investigations	Inv	prednisone	DB00635
	519	DB00682	10047895	504	18955	315	16049	2.74859300196207e-05	1.354689349	1.172552	1.566982532	0.000262668	DB0068210047895_	8.244620599	0.303572165	NA	10047895	Weight decreased	10022891	Investigations	Inv	warfarin	DB00682
	520	DB01240	10047895	453	5298	104	1472	0.096233677	1.210173174	0.967752042	1.524350727	0.205067062	DB0124010047895_	1.584418224	0.190763468	NA	10047895	Weight decreased	10022891	Investigations	Inv	epoprostenol	DB01240
	521	DB00722	10067482	77	25326	39	25993	0.000260373	2.026317288	1.360773923	3.061224241	0.001796303	DB0072210067482_	6.322024615	0.706220002	NA	10067482	No adverse event	10018065	General disorders and administration site conditions	Genrl	lisinopril	DB00722
	522	DB01076	10067482	70	25677	81	25502	0.370465305	0.858311016	0.614021281	1.197274793	0.540142031	DB0107610067482_	0.615923153	-0.152788756	NA	10067482	No adverse event	10018065	General disorders and administration site conditions	Genrl	atorvastatin	DB01076
	523	DB01255	10067482	79	2054	74	1504	0.155505087	0.781764454	0.557902331	1.096390103	0.291481938	DB0125510067482_	1.232777239	-0.246201793	NA	10067482	No adverse event	10018065	General disorders and administration site conditions	Genrl	lisdexamfetamine	DB01255
	524	DB00722	10069327	136	25267	125	25907	0.385550161	1.115555594	0.867980992	1.434702549	0.555660053	DB0072210069327_	0.587598588	0.109352572	NA	10069327	Product quality issue	10077536	Product issues	Prod	lisinopril	DB00722
	525	DB01076	10069327	126	25621	135	25448	0.576598877	0.927058467	0.720885628	1.191426894	0.72583997	DB0107610069327_	0.320425716	-0.075738645	NA	10069327	Product quality issue	10077536	Product issues	Prod	atorvastatin	DB01076
	526	DB01255	10069327	283	1850	234	1344	0.179600645	0.878646946	0.725806355	1.064318644	0.323369268	DB0125510069327_	1.128960364	-0.129372116	NA	10069327	Product quality issue	10077536	Product issues	Prod	lisdexamfetamine	DB01255
	530	DB00230	10002855	540	19134	152	8499	3.95023138744248e-07	1.577995731	1.313196948	1.905311446	6.25652304530304e-06	DB0023010002855_	11.98188595	0.456155517	NA	10002855	Anxiety	10037175	Psychiatric disorders	Psych	pregabalin	DB00230
	531	DB05676	10002855	422	46707	211	25118	0.402650657	1.075561349	0.908924317	1.275866673	0.572430771	DB0567610002855_	0.557863475	0.072842711	NA	10002855	Anxiety	10037175	Psychiatric disorders	Psych	apremilast	DB05676
	534	DB00230	10012378	509	19165	157	8494	6.09997757149721e-05	1.436886357	1.196837239	1.732805799	0.000523125	DB0023010012378_	7.555689506	0.36247852	NA	10012378	Depression	10037175	Psychiatric disorders	Psych	pregabalin	DB00230
	535	DB05676	10012378	1626	45503	852	24477	0.548459864	1.026595557	0.942940969	1.118245304	0.702872554	DB0567610012378_	0.352579693	0.026248043	NA	10012378	Depression	10037175	Psychiatric disorders	Psych	apremilast	DB05676
	538	DB00230	10037162	57	19617	12	8639	0.017925525	2.091774477	1.109075567	4.285646727	0.056696038	DB0023010037162_	2.87005094	0.738012738	NA	10037162	Psoriatic arthropathy	10028395	Musculoskeletal and connective tissue disorders	Musc	pregabalin	DB00230
	539	DB05676	10037162	1716	45413	709	24620	1.26387692536917e-09	1.312131359	1.199817555	1.436077119	3.44616234266894e-08	DB0567610037162_	17.1834195	0.271652807	NA	10037162	Psoriatic arthropathy	10028395	Musculoskeletal and connective tissue disorders	Musc	apremilast	DB05676
	540	DB00005	10013573	1641	126441	447	41972	0.000198695	1.21862474	1.096282879	1.356743007	0.001432449	DB0000510013573_	6.548369984	0.19772296	NA	10013573	Dizziness	10029205	Nervous system disorders	Nerv	etanercept	DB00005
	541	DB00005	10050256	181	127901	64	42355	0.657390817	0.936540799	0.700448691	1.26607822	0.790589419	DB0000510050256_	0.234976512	-0.065562193	NA	10050256	Dysstasia	10029205	Nervous system disorders	Nerv	etanercept	DB00005
	543	DB00230	10048959	541	19133	201	8450	0.039396737	1.188685813	1.007027834	1.407589124	0.104437494	DB0023010048959_	2.259166535	0.172848338	NA	10048959	Peripheral swelling	10018065	General disorders and administration site conditions	Genrl	pregabalin	DB00230
	544	DB00108	10046735	87	10107	16	3279	0.037648244	1.763938807	1.025669958	3.226869063	0.100905894	DB0010810046735_	2.293566943	0.567549267	NA	10046735	Urticaria	10040785	Skin and subcutaneous tissue disorders	Skin	natalizumab	DB00108
	545	DB00126	10003988	263	9908	113	5832	0.005745296	1.369937145	1.092078361	1.727489553	0.022872411	DB0012610003988_	3.777823858	0.314764859	NA	10003988	Back pain	10028395	Musculoskeletal and connective tissue disorders	Musc	ascorbic acid	DB00126
	546	DB00316	10003988	1498	63976	727	36226	0.000691321	1.166786275	1.066119898	1.277804384	0.004049782	DB0031610003988_	5.509092238	0.154253196	NA	10003988	Back pain	10028395	Musculoskeletal and connective tissue disorders	Musc	acetaminophen	DB00316
	547	DB00327	10003988	161	5977	110	4152	0.950114388	1.01673307	0.790169242	1.312162611	0.988407804	DB0032710003988_	0.011659909	0.016594615	NA	10003988	Back pain	10028395	Musculoskeletal and connective tissue disorders	Musc	hydromorphone	DB00327
	548	DB00404	10003988	439	19453	129	9733	4.54309480254095e-08	1.702659393	1.393889489	2.091627475	8.84557384331769e-07	DB0040410003988_	13.93817845	0.532191378	NA	10003988	Back pain	10028395	Musculoskeletal and connective tissue disorders	Musc	alprazolam	DB00404
	549	DB00425	10003988	269	12426	140	7344	0.234596586	1.135618014	0.920382576	1.4060392	0.391449575	DB0042510003988_	0.937898573	0.127177009	NA	10003988	Back pain	10028395	Musculoskeletal and connective tissue disorders	Musc	zolpidem	DB00425
	550	DB00497	10003988	456	18811	295	16080	0.000211997	1.321334847	1.137046518	1.537334779	0.001512581	DB0049710003988_	6.493937532	0.278642473	NA	10003988	Back pain	10028395	Musculoskeletal and connective tissue disorders	Musc	oxycodone	DB00497
	551	DB00737	10003988	82	2719	25	907	0.820675058	1.094110895	0.686855455	1.799113888	0.904519726	DB0073710003988_	0.100351166	0.089942065	NA	10003988	Back pain	10028395	Musculoskeletal and connective tissue disorders	Musc	meclizine	DB00737
	552	DB00813	10003988	216	10356	121	10047	1.17901122197423e-06	1.731805087	1.377429873	2.185714005	1.65635007854584e-05	DB0081310003988_	11.00830903	0.549164268	NA	10003988	Back pain	10028395	Musculoskeletal and connective tissue disorders	Musc	fentanyl	DB00813
	553	DB00996	10003988	826	38127	372	22053	6.25096998210248e-05	1.284317106	1.133677657	1.45710067	0.000533463	DB0099610003988_	7.536119979	0.250227142	NA	10003988	Back pain	10028395	Musculoskeletal and connective tissue disorders	Musc	gabapentin	DB00996
	554	DB01050	10003988	405	17703	170	9201	0.020752599	1.23815735	1.030708627	1.492666966	0.063635332	DB0105010003988_	2.754586421	0.213624266	NA	10003988	Back pain	10028395	Musculoskeletal and connective tissue disorders	Musc	ibuprofen	DB01050
	555	DB01234	10003988	694	30931	571	32317	2.92564661022417e-05	1.269864863	1.133863149	1.422660431	0.000277569	DB0123410003988_	8.18943932	0.238910488	NA	10003988	Back pain	10028395	Musculoskeletal and connective tissue disorders	Musc	dexamethasone	DB01234
	556	DB08910	10003988	275	16469	276	17212	0.667533947	1.041340962	0.87671158	1.236846146	0.798095511	DB0891010003988_	0.225527001	0.040509269	NA	10003988	Back pain	10028395	Musculoskeletal and connective tissue disorders	Musc	pomalidomide	DB08910
	557	DB00126	10006002	56	10115	15	5930	0.006265138	2.188599658	1.219559298	4.170804484	0.024513121	DB0012610006002_	3.708546773	0.783261914	NA	10006002	Bone pain	10028395	Musculoskeletal and connective tissue disorders	Musc	ascorbic acid	DB00126
	558	DB00316	10006002	336	65138	132	36821	0.000347406	1.438881296	1.172521506	1.774190658	0.002280328	DB0031610006002_	6.083435975	0.363865934	NA	10006002	Bone pain	10028395	Musculoskeletal and connective tissue disorders	Musc	acetaminophen	DB00316
	560	DB00404	10006002	101	19791	30	9832	0.011915882	1.672504755	1.102218741	2.607114345	0.040936995	DB0040410006002_	3.195721097	0.514322356	NA	10006002	Bone pain	10028395	Musculoskeletal and connective tissue disorders	Musc	alprazolam	DB00404
	561	DB00425	10006002	74	12621	23	7461	0.005966831	1.901928142	1.176286095	3.185555356	0.023561653	DB0042510006002_	3.748134778	0.642868183	NA	10006002	Bone pain	10028395	Musculoskeletal and connective tissue disorders	Musc	zolpidem	DB00425
	562	DB00497	10006002	116	19151	76	16299	0.081421401	1.299002978	0.963642118	1.759688142	0.180749253	DB0049710006002_	1.710644553	0.26159703	NA	10006002	Bone pain	10028395	Musculoskeletal and connective tissue disorders	Musc	oxycodone	DB00497
	564	DB00813	10006002	36	10536	29	10139	0.535006551	1.194592194	0.711604912	2.021472102	0.691531912	DB0081310006002_	0.36884598	0.177804867	NA	10006002	Bone pain	10028395	Musculoskeletal and connective tissue disorders	Musc	fentanyl	DB00813
	565	DB00996	10006002	137	38816	78	22347	1	1.011193855	0.759864452	1.35371396	1	DB0099610006002_	0	0.011131668	NA	10006002	Bone pain	10028395	Musculoskeletal and connective tissue disorders	Musc	gabapentin	DB00996
	566	DB01050	10006002	80	18028	37	9334	0.625605219	1.119449114	0.748543287	1.702086753	0.76522501	DB0105010006002_	0.267585358	0.112836702	NA	10006002	Bone pain	10028395	Musculoskeletal and connective tissue disorders	Musc	ibuprofen	DB01050
	567	DB01234	10006002	190	31435	120	32768	1.78003016170723e-05	1.65044968	1.305684554	2.092961474	0.000180197	DB0123410006002_	8.621461106	0.501047784	NA	10006002	Bone pain	10028395	Musculoskeletal and connective tissue disorders	Musc	dexamethasone	DB01234
	568	DB08910	10006002	74	16670	51	17437	0.02470891	1.51771278	1.047439365	2.214183229	0.072855875	DB0891010006002_	2.619272108	0.417204452	NA	10006002	Bone pain	10028395	Musculoskeletal and connective tissue disorders	Musc	pomalidomide	DB08910
	569	DB00126	10008479	149	10022	72	5873	0.206287137	1.21265957	0.907538871	1.6330243	0.356833102	DB0012610008479_	1.030487107	0.192815939	NA	10008479	Chest pain	10018065	General disorders and administration site conditions	Genrl	ascorbic acid	DB00126
	570	DB00327	10008479	80	6058	61	4201	0.60533636	0.909469306	0.642009201	1.293817079	0.748483687	DB0032710008479_	0.289705869	-0.09489403	NA	10008479	Chest pain	10018065	General disorders and administration site conditions	Genrl	hydromorphone	DB00327
	571	DB00404	10008479	271	19621	112	9750	0.11299489	1.202330201	0.959902138	1.514298589	0.2305508	DB0040410008479_	1.467284052	0.184261508	NA	10008479	Chest pain	10018065	General disorders and administration site conditions	Genrl	alprazolam	DB00404
	572	DB00425	10008479	179	12516	81	7403	0.052342072	1.307087387	0.998199134	1.72389662	0.129424343	DB0042510008479_	2.044658789	0.267801293	NA	10008479	Chest pain	10018065	General disorders and administration site conditions	Genrl	zolpidem	DB00425
	573	DB00497	10008479	227	19040	199	16176	0.769272367	0.969109216	0.796669222	1.179716843	0.873663127	DB0049710008479_	0.135060416	-0.031377963	NA	10008479	Chest pain	10018065	General disorders and administration site conditions	Genrl	oxycodone	DB00497
	574	DB00737	10008479	68	2733	9	923	0.004961007	2.551377299	1.261203469	5.841173384	0.020338464	DB0073710008479_	3.895241384	0.93663333	NA	10008479	Chest pain	10018065	General disorders and administration site conditions	Genrl	meclizine	DB00737
	575	DB00813	10008479	109	10463	58	10110	0.00023804	1.815845786	1.307028845	2.545239738	0.00166606	DB0081310008479_	6.397293575	0.596551357	NA	10008479	Chest pain	10018065	General disorders and administration site conditions	Genrl	fentanyl	DB00813
	576	DB00996	10008479	499	38454	232	22193	0.00680615	1.241359173	1.059190758	1.458203799	0.026210483	DB0099610008479_	3.641595851	0.216206886	NA	10008479	Chest pain	10018065	General disorders and administration site conditions	Genrl	gabapentin	DB00996
	577	DB01050	10008479	227	17881	123	9248	0.691343794	0.95450639	0.761937027	1.200399611	0.813901179	DB0105010008479_	0.205916323	-0.046560941	NA	10008479	Chest pain	10018065	General disorders and administration site conditions	Genrl	ibuprofen	DB01050
	578	DB01234	10008479	286	31339	284	32604	0.584616931	1.047708471	0.885266231	1.23994839	0.732355822	DB0123410008479_	0.311488787	0.04660537	NA	10008479	Chest pain	10018065	General disorders and administration site conditions	Genrl	dexamethasone	DB01234
	579	DB08910	10008479	97	16647	121	17367	0.197077406	0.836330497	0.633013629	1.102496515	0.345506545	DB0891010008479_	1.062743692	-0.178731413	NA	10008479	Chest pain	10018065	General disorders and administration site conditions	Genrl	pomalidomide	DB08910
	580	DB00126	10013968	460	9711	222	5723	0.016711316	1.221089908	1.034565339	1.444669457	0.053659849	DB0012610013968_	2.925090254	0.199743827	NA	10013968	Dyspnoea	10038738	Respiratory, thoracic and mediastinal disorders	Resp	ascorbic acid	DB00126
	581	DB00316	10013968	2463	63011	1334	35619	0.221503552	1.04369846	0.974744948	1.117885755	0.375374455	DB0031610013968_	0.979831204	0.042770616	NA	10013968	Dyspnoea	10038738	Respiratory, thoracic and mediastinal disorders	Resp	acetaminophen	DB00316
	582	DB00327	10013968	236	5902	149	4113	0.369609832	1.103803709	0.891693087	1.369718399	0.539238721	DB0032710013968_	0.617596909	0.098762133	NA	10013968	Dyspnoea	10038738	Respiratory, thoracic and mediastinal disorders	Resp	hydromorphone	DB00327
	583	DB00404	10013968	812	19080	308	9554	3.88892399474936e-05	1.320122461	1.153651918	1.513602232	0.000356169	DB0040410013968_	7.940106549	0.277724506	NA	10013968	Dyspnoea	10038738	Respiratory, thoracic and mediastinal disorders	Resp	alprazolam	DB00404
	584	DB00425	10013968	504	12191	258	7226	0.061077878	1.15792197	0.991685338	1.354515947	0.145432741	DB0042510013968_	1.928041561	0.146626994	NA	10013968	Dyspnoea	10038738	Respiratory, thoracic and mediastinal disorders	Resp	zolpidem	DB00425
	585	DB00497	10013968	613	18654	519	15856	0.951691467	1.00395621	0.889962472	1.132860114	0.989813911	DB0049710013968_	0.010238322	0.003948404	NA	10013968	Dyspnoea	10038738	Respiratory, thoracic and mediastinal disorders	Resp	oxycodone	DB00497
	586	DB00737	10013968	161	2640	34	898	0.013444438	1.610585098	1.09723925	2.424453892	0.045057638	DB0073710013968_	3.099812758	0.476597528	NA	10013968	Dyspnoea	10038738	Respiratory, thoracic and mediastinal disorders	Resp	meclizine	DB00737
	587	DB00813	10013968	282	10290	199	9969	0.000741164	1.372853126	1.138480131	1.657939502	0.00429108	DB0081310013968_	5.451216823	0.316891148	NA	10013968	Dyspnoea	10038738	Respiratory, thoracic and mediastinal disorders	Resp	fentanyl	DB00813
	588	DB00996	10013968	1399	37554	656	21769	8.49173447834842e-06	1.236181686	1.124181527	1.360484832	9.41397050878905e-05	DB0099610013968_	9.270730655	0.212027343	NA	10013968	Dyspnoea	10038738	Respiratory, thoracic and mediastinal disorders	Resp	gabapentin	DB00996
	589	DB01050	10013968	576	17532	269	9102	0.161476215	1.111677547	0.957964514	1.292529593	0.29944986	DB0105010013968_	1.205808287	0.105870178	NA	10013968	Dyspnoea	10038738	Respiratory, thoracic and mediastinal disorders	Resp	ibuprofen	DB01050
	590	DB01234	10013968	1050	30575	999	31889	0.041024819	1.096213152	1.002865228	1.198317844	0.107706523	DB0123410013968_	2.228345129	0.091861651	NA	10013968	Dyspnoea	10038738	Respiratory, thoracic and mediastinal disorders	Resp	dexamethasone	DB01234
	591	DB08910	10013968	481	16263	532	16956	0.371724692	0.942643045	0.829992662	1.070456059	0.541392633	DB0891010013968_	0.61361051	-0.059067599	NA	10013968	Dyspnoea	10038738	Respiratory, thoracic and mediastinal disorders	Resp	pomalidomide	DB08910
	592	DB00126	10016256	897	9274	436	5509	0.000901166	1.222080179	1.08337646	1.380073038	0.005056496	DB0012610016256_	5.287081612	0.200554472	NA	10016256	Fatigue	10018065	General disorders and administration site conditions	Genrl	ascorbic acid	DB00126
	593	DB00316	10016256	4101	61373	2061	34892	8.68620606654446e-06	1.131278292	1.070889416	1.195244341	9.60121641964344e-05	DB0031610016256_	9.251035664	0.123348225	NA	10016256	Fatigue	10018065	General disorders and administration site conditions	Genrl	acetaminophen	DB00316
	594	DB00327	10016256	311	5827	175	4087	0.023326798	1.246443824	1.027753862	1.515465098	0.069636386	DB0032710016256_	2.664468056	0.220294556	NA	10016256	Fatigue	10018065	General disorders and administration site conditions	Genrl	hydromorphone	DB00327
	595	DB00404	10016256	1398	18494	487	9375	1.3221415563197e-12	1.455168851	1.307629032	1.621424723	5.85058019433587e-11	DB0040410016256_	23.56189519	0.375121943	NA	10016256	Fatigue	10018065	General disorders and administration site conditions	Genrl	alprazolam	DB00404
	596	DB00425	10016256	875	11820	495	6989	0.451557056	1.045204499	0.931259754	1.174028084	0.619215937	DB0042510016256_	0.479301218	0.044212559	NA	10016256	Fatigue	10018065	General disorders and administration site conditions	Genrl	zolpidem	DB00425
	597	DB00497	10016256	1113	18154	826	15549	0.002498389	1.154099595	1.0510985	1.267560284	0.011652942	DB0049710016256_	4.452196583	0.143320468	NA	10016256	Fatigue	10018065	General disorders and administration site conditions	Genrl	oxycodone	DB00497
	598	DB00737	10016256	247	2554	48	884	0.000252356	1.780853535	1.28921062	2.503152832	0.001749886	DB0073710016256_	6.348204455	0.577092763	NA	10016256	Fatigue	10018065	General disorders and administration site conditions	Genrl	meclizine	DB00737
	599	DB00813	10016256	428	10144	291	9877	2.90306733015535e-06	1.432046489	1.227746606	1.672183474	3.68351532707098e-05	DB0081310016256_	10.20905792	0.359104532	NA	10016256	Fatigue	10018065	General disorders and administration site conditions	Genrl	fentanyl	DB00813
	600	DB00996	10016256	2463	36490	1164	21261	8.26489328209393e-09	1.232850016	1.147043186	1.325761018	1.89400802022527e-07	DB0099610016256_	15.47940042	0.209328575	NA	10016256	Fatigue	10018065	General disorders and administration site conditions	Genrl	gabapentin	DB00996
	601	DB01050	10016256	1078	17030	515	8856	0.127338244	1.088521693	0.975977454	1.21518651	0.251897328	DB0105010016256_	1.378733702	0.084820531	NA	10016256	Fatigue	10018065	General disorders and administration site conditions	Genrl	ibuprofen	DB01050
	602	DB01234	10016256	2486	29139	2247	30641	5.71049898570083e-07	1.163388405	1.095986348	1.235031552	8.71916734470789e-06	DB0123410016256_	11.64998681	0.151336786	NA	10016256	Fatigue	10018065	General disorders and administration site conditions	Genrl	dexamethasone	DB01234
	603	DB08910	10016256	934	15810	1012	16476	0.413853847	0.961794103	0.87667789	1.055142192	0.583200556	DB0891010016256_	0.539224145	-0.038954881	NA	10016256	Fatigue	10018065	General disorders and administration site conditions	Genrl	pomalidomide	DB08910
	604	DB00126	10028813	674	9497	206	5739	1.53737999664044e-18	1.977080416	1.682926482	2.330395935	1.38866093510976e-16	DB0012610028813_	36.51302156	0.681621219	NA	10028813	Nausea	10017947	Gastrointestinal disorders	Gastr	ascorbic acid	DB00126
	605	DB00327	10028813	511	5627	262	4000	2.83907465653424e-05	1.38640093	1.185481014	1.624248774	0.000270332	DB0032710028813_	8.21586068	0.32671113	NA	10028813	Nausea	10017947	Gastrointestinal disorders	Gastr	hydromorphone	DB00327
	606	DB00404	10028813	1284	18608	360	9502	7.46814688840337e-25	1.821250085	1.614703917	2.058169684	1.12816230437749e-22	DB0040410028813_	50.53628202	0.599523125	NA	10028813	Nausea	10017947	Gastrointestinal disorders	Gastr	alprazolam	DB00404
	607	DB00425	10028813	875	11820	320	7164	9.32926033649903e-15	1.657239705	1.451354883	1.895891709	5.53543133058413e-13	DB0042510028813_	28.22243672	0.50515339	NA	10028813	Nausea	10017947	Gastrointestinal disorders	Gastr	zolpidem	DB00425
	608	DB00497	10028813	1257	18010	751	15624	1.91598427551411e-15	1.452004402	1.3220734	1.595501854	1.24196415984928e-13	DB0049710028813_	29.71691208	0.372944948	NA	10028813	Nausea	10017947	Gastrointestinal disorders	Gastr	oxycodone	DB00497
	609	DB00737	10028813	222	2579	54	878	0.030290848	1.399421183	1.024115658	1.940110815	0.085314218	DB0073710028813_	2.461414161	0.33605871	NA	10028813	Nausea	10017947	Gastrointestinal disorders	Gastr	meclizine	DB00737
	610	DB00996	10028813	2271	36682	795	21630	1.4379809124785e-37	1.684416556	1.550279107	1.831605861	5.10774706547263e-35	DB0099610028813_	78.95971984	0.521419246	NA	10028813	Nausea	10017947	Gastrointestinal disorders	Gastr	gabapentin	DB00996
	611	DB01050	10028813	1205	16903	400	8971	3.16995110202871e-16	1.598810511	1.422411194	1.799971856	2.24588045058827e-14	DB0105010028813_	31.42709367	0.469259922	NA	10028813	Nausea	10017947	Gastrointestinal disorders	Gastr	ibuprofen	DB01050
	612	DB01234	10028813	1619	30006	949	31939	4.21061105581728e-48	1.815874498	1.67239216	1.972593371	2.35480662983313e-45	DB0123410028813_	102.7598706	0.596567169	NA	10028813	Nausea	10017947	Gastrointestinal disorders	Gastr	dexamethasone	DB01234
	613	DB08910	10028813	393	16351	207	17281	1.86547548228159e-16	2.006480058	1.68896423	2.389294174	1.35640451042245e-14	DB0891010028813_	31.93135385	0.696381972	NA	10028813	Nausea	10017947	Gastrointestinal disorders	Gastr	pomalidomide	DB08910
	614	DB00126	10033425	303	9868	108	5837	4.75986619885179e-06	1.65945843	1.324533214	2.09196645	5.66507054728636e-05	DB0012610033425_	9.778606117	0.506491302	NA	10033425	Pain in extremity	10028395	Musculoskeletal and connective tissue disorders	Musc	ascorbic acid	DB00126
	615	DB00316	10033425	1525	63949	614	36339	3.52411210607466e-13	1.411364591	1.283092023	1.553834827	1.67962441900585e-11	DB0031610033425_	24.80986581	0.344557032	NA	10033425	Pain in extremity	10028395	Musculoskeletal and connective tissue disorders	Musc	acetaminophen	DB00316
	616	DB00327	10033425	118	6020	62	4200	0.078596086	1.327795919	0.965642115	1.840926694	0.175970879	DB0032710033425_	1.737436758	0.283520364	NA	10033425	Pain in extremity	10028395	Musculoskeletal and connective tissue disorders	Musc	hydromorphone	DB00327
	617	DB00404	10033425	451	19441	138	9724	2.1256488958438e-07	1.634621276	1.345727307	1.995721754	3.58273044099098e-06	DB0040410033425_	12.53938536	0.491411142	NA	10033425	Pain in extremity	10028395	Musculoskeletal and connective tissue disorders	Musc	alprazolam	DB00404
	618	DB00425	10033425	287	12408	110	7374	7.92986425868181e-05	1.550534621	1.237900979	1.953521423	0.000654021	DB0042510033425_	7.332371148	0.438599788	NA	10033425	Pain in extremity	10028395	Musculoskeletal and connective tissue disorders	Musc	zolpidem	DB00425
	619	DB00497	10033425	388	18879	225	16150	3.63320262478038e-06	1.475152591	1.246758653	1.748738193	4.47091437230114e-05	DB0049710033425_	10.01533252	0.388761436	NA	10033425	Pain in extremity	10028395	Musculoskeletal and connective tissue disorders	Musc	oxycodone	DB00497
	620	DB00737	10033425	80	2721	19	913	0.196560078	1.412638651	0.842850122	2.481927217	0.34480657	DB0073710033425_	1.064771685	0.345459339	NA	10033425	Pain in extremity	10028395	Musculoskeletal and connective tissue disorders	Musc	meclizine	DB00737
	621	DB00813	10033425	135	10437	65	10103	2.30106777943506e-06	2.010383298	1.482728865	2.74965028	2.99423596942824e-05	DB0081310033425_	10.41623637	0.6983254	NA	10033425	Pain in extremity	10028395	Musculoskeletal and connective tissue disorders	Musc	fentanyl	DB00813
	622	DB00996	10033425	1025	37928	407	22018	6.11154308063601e-11	1.461991014	1.300486855	1.645913076	2.06613388906132e-09	DB0099610033425_	19.99758666	0.379799215	NA	10033425	Pain in extremity	10028395	Musculoskeletal and connective tissue disorders	Musc	gabapentin	DB00996
	623	DB01050	10033425	470	17638	172	9199	6.1315459010311e-05	1.425132904	1.191931468	1.710317829	0.000525147	DB0105010033425_	7.551831902	0.354265076	NA	10033425	Pain in extremity	10028395	Musculoskeletal and connective tissue disorders	Musc	ibuprofen	DB01050
	624	DB01234	10033425	449	31176	315	32573	6.53085867037531e-08	1.489250223	1.285457761	1.727004686	1.2314463425453e-06	DB0123410033425_	13.60732119	0.398272787	NA	10033425	Pain in extremity	10028395	Musculoskeletal and connective tissue disorders	Musc	dexamethasone	DB01234
	625	DB08910	10033425	160	16584	110	17378	0.000747026	1.524156396	1.1870286	1.962966131	0.004321208	DB0891010033425_	5.444220201	0.421441074	NA	10033425	Pain in extremity	10028395	Musculoskeletal and connective tissue disorders	Musc	pomalidomide	DB08910
	626	DB00126	10039117	33	10138	17	5928	0.769661747	1.135078471	0.613725043	2.174723032	0.873852947	DB0012610039117_	0.134843171	0.126701786	NA	10039117	Rib fracture	10022117	Injury, poisoning and procedural complications	Inj&P	ascorbic acid	DB00126
	627	DB00316	10039117	119	65355	95	36858	0.012552542	0.706470482	0.534780675	0.935403491	0.042685417	DB0031610039117_	3.153897936	-0.347473858	NA	10039117	Rib fracture	10022117	Injury, poisoning and procedural complications	Inj&P	acetaminophen	DB00316
	629	DB00404	10039117	38	19854	21	9841	0.679896693	0.896931065	0.512900125	1.60958395	0.806402301	DB0040410039117_	0.215172529	-0.108776271	NA	10039117	Rib fracture	10022117	Injury, poisoning and procedural complications	Inj&P	alprazolam	DB00404
	631	DB00497	10039117	40	19227	63	16312	0.002068082	0.538676353	0.352879804	0.813735528	0.009998077	DB0049710039117_	4.60536251	-0.618640347	NA	10039117	Rib fracture	10022117	Injury, poisoning and procedural complications	Inj&P	oxycodone	DB00497
	634	DB00996	10039117	54	38899	65	22360	7.79868149156006e-05	0.477541422	0.326448809	0.696110074	0.000644415	DB0099610039117_	7.347167964	-0.739104375	NA	10039117	Rib fracture	10022117	Injury, poisoning and procedural complications	Inj&P	gabapentin	DB00996
	636	DB01234	10039117	65	31560	100	32788	0.015413214	0.675298483	0.486199004	0.932413509	0.050361904	DB0123410039117_	2.988520255	-0.392600489	NA	10039117	Rib fracture	10022117	Injury, poisoning and procedural complications	Inj&P	dexamethasone	DB01234
	637	DB08910	10039117	39	16705	63	17425	0.036781179	0.64574024	0.421400955	0.978476141	0.099137949	DB0891010039117_	2.311242976	-0.437357961	NA	10039117	Rib fracture	10022117	Injury, poisoning and procedural complications	Inj&P	pomalidomide	DB08910
	639	DB00316	10050819	114	65360	73	36880	0.402553287	0.881177436	0.650951737	1.199251555	0.572354256	DB0031610050819_	0.55799715	-0.12649627	NA	10050819	Musculoskeletal chest pain	10028395	Musculoskeletal and connective tissue disorders	Musc	acetaminophen	DB00316
	643	DB00497	10050819	40	19227	29	16346	0.547118607	1.172626808	0.708672874	1.962175755	0.701769553	DB0049710050819_	0.3541502	0.159246368	NA	10050819	Musculoskeletal chest pain	10028395	Musculoskeletal and connective tissue disorders	Musc	oxycodone	DB00497
	646	DB00996	10050819	58	38895	28	22397	0.501901941	1.192760774	0.747178352	1.945859543	0.6632893	DB0099610050819_	0.410544035	0.176270598	NA	10050819	Musculoskeletal chest pain	10028395	Musculoskeletal and connective tissue disorders	Musc	gabapentin	DB00996
	648	DB01234	10050819	88	31537	60	32828	0.013274399	1.526686305	1.086806947	2.157275473	0.044607206	DB0123410050819_	3.10985986	0.423099573	NA	10050819	Musculoskeletal chest pain	10028395	Musculoskeletal and connective tissue disorders	Musc	dexamethasone	DB01234
	651	DB00758	10017788	9	8291	119	9955	1.80791005467891e-21	0.090800092	0.040530733	0.178439465	2.19320790551296e-19	DB0075810017788_	42.9637515	-2.399094983	male	10017788	Gastric haemorrhage	10017947	Gastrointestinal disorders	Gastr	clopidogrel	DB00758
	653	DB00758	10022972	13	8287	39	10035	0.003208913	0.403673332	0.197570802	0.773121403	0.014289922	DB0075810022972_	4.24820073	-0.907149312	NA	10022972	Iron deficiency anaemia	10005329	Blood and lymphatic system disorders	Blood	clopidogrel	DB00758
	654	DB00065	10000087	33	9431	17	4940	1	1.016796078	0.549701628	1.948410909	1	DB0006510000087_	0	0.016656584	NA	10000087	Abdominal pain upper	10017947	Gastrointestinal disorders	Gastr	infliximab	DB00065
	655	DB00338	10000087	587	33087	254	22018	6.50058482878783e-09	1.537875685	1.323749185	1.790659686	1.52288656171736e-07	DB0033810000087_	15.69748806	0.430402039	NA	10000087	Abdominal pain upper	10017947	Gastrointestinal disorders	Gastr	omeprazole	DB00338
	661	DB00338	10041466	90	33584	35	22237	0.007733122	1.702603811	1.139966165	2.594189092	0.029000585	DB0033810041466_	3.54043928	0.532158733	NA	10041466	Speech disorder	10029205	Nervous system disorders	Nerv	omeprazole	DB00338
	675	DB01164	10008479	78	6446	115	7821	0.190753032	0.822952641	0.608072045	1.10885042	0.337502925	DB0116410008479_	1.086181103	-0.194856624	NA	10008479	Chest pain	10018065	General disorders and administration site conditions	Genrl	calcium chloride	DB01164
	676	DB01164	10013968	161	6363	217	7719	0.320342365	0.900076817	0.727416043	1.111837863	0.488523966	DB0116410013968_	0.716366749	-0.105275167	NA	10013968	Dyspnoea	10038738	Respiratory, thoracic and mediastinal disorders	Resp	calcium chloride	DB01164
	678	DB01164	10012735	93	6431	78	7858	0.016364791	1.456818782	1.064565259	1.998096371	0.052736902	DB0116410012735_	2.942439833	0.376255142	NA	10012735	Diarrhoea	10017947	Gastrointestinal disorders	Gastr	calcium chloride	DB01164
	680	DB00374	10007559	315	17401	104	5620	0.863339481	0.978226303	0.779658944	1.235678753	0.936909221	DB0037410007559_	0.065168884	-0.022014242	NA	10007559	Cardiac failure congestive	10007541	Cardiac disorders	Card	treprostinil	DB00374
	682	DB00213	10008190	167	18728	144	13277	0.093494377	0.822181783	0.653216971	1.035950341	0.20089124	DB0021310008190_	1.604991614	-0.195793761	NA	10008190	Cerebrovascular accident	10029205	Nervous system disorders	Nerv	pantoprazole	DB00213
	683	DB00264	10008190	362	29245	314	24578	0.697730479	0.968878386	0.829845372	1.13171457	0.818249967	DB0026410008190_	0.200587406	-0.031616179	NA	10008190	Cerebrovascular accident	10029205	Nervous system disorders	Nerv	metoprolol	DB00264
	684	DB00295	10008190	77	14586	53	9549	0.78783577	0.951142619	0.661065248	1.377521889	0.885095921	DB0029510008190_	0.122059255	-0.05009126	NA	10008190	Cerebrovascular accident	10029205	Nervous system disorders	Nerv	morphine	DB00295
	685	DB00338	10008190	283	33391	212	22060	0.181043834	0.881919248	0.734837188	1.059690866	0.325161405	DB0033810008190_	1.123433588	-0.125654783	NA	10008190	Cerebrovascular accident	10029205	Nervous system disorders	Nerv	omeprazole	DB00338
	686	DB00374	10008190	80	17636	42	5682	0.01457189	0.613694433	0.416779284	0.915241203	0.048166768	DB0037410008190_	3.033085959	-0.488258142	NA	10008190	Cerebrovascular accident	10029205	Nervous system disorders	Nerv	treprostinil	DB00374
	689	DB00682	10008190	251	19208	227	16137	0.432245691	0.928954103	0.772230514	1.117969867	0.600680852	DB0068210008190_	0.509691513	-0.073695946	NA	10008190	Cerebrovascular accident	10029205	Nervous system disorders	Nerv	warfarin	DB00682
	690	DB00695	10008190	305	27744	236	20292	0.540127813	0.945262936	0.79408867	1.126233538	0.695721888	DB0069510008190_	0.362805284	-0.056292151	NA	10008190	Cerebrovascular accident	10029205	Nervous system disorders	Nerv	furosemide	DB00695
	691	DB00761	10008190	166	15141	93	8532	1	1.005822496	0.774555465	1.312772501	1	DB0076110008190_	0	0.00580561	NA	10008190	Cerebrovascular accident	10029205	Nervous system disorders	Nerv	potassium chloride	DB00761
	692	DB00787	10008190	112	16888	132	17116	0.248007706	0.85994452	0.661841746	1.115680056	0.407388498	DB0078710008190_	0.897988008	-0.150887403	NA	10008190	Cerebrovascular accident	10029205	Nervous system disorders	Nerv	acyclovir	DB00787
	694	DB01104	10008190	120	15343	51	7235	0.565555629	1.109522098	0.79218275	1.573439994	0.717141672	DB0110410008190_	0.332481868	0.10392938	NA	10008190	Cerebrovascular accident	10029205	Nervous system disorders	Nerv	sertraline	DB01104
	695	DB01202	10008190	79	6635	85	5633	0.134653262	0.789073317	0.572158906	1.087082945	0.262136054	DB0120210008190_	1.33889162	-0.236896038	NA	10008190	Cerebrovascular accident	10029205	Nervous system disorders	Nerv	levetiracetam	DB01202
	696	DB01234	10008190	232	31393	231	32657	0.641205544	1.044781989	0.866407879	1.259841495	0.777959881	DB0123410008190_	0.251080323	0.043808241	NA	10008190	Cerebrovascular accident	10029205	Nervous system disorders	Nerv	dexamethasone	DB01234
	697	DB01373	10008190	127	22593	74	7307	9.95760509032342e-05	0.555078222	0.412964343	0.75064709	0.000794101	DB0137310008190_	7.138300053	-0.588646234	NA	10008190	Cerebrovascular accident	10029205	Nervous system disorders	Nerv	calcium	DB01373
	698	DB08910	10008190	124	16620	136	17352	0.70900978	0.951908748	0.739485404	1.224477539	0.826334951	DB0891010008190_	0.190755078	-0.049286101	NA	10008190	Cerebrovascular accident	10029205	Nervous system disorders	Nerv	pomalidomide	DB08910
	699	DB00204	10016256	63	901	40	1003	0.006284944	1.752795355	1.148146156	2.702880598	0.02457964	DB0020410016256_	3.705836808	0.561211859	NA	10016256	Fatigue	10018065	General disorders and administration site conditions	Genrl	dofetilide	DB00204
	700	DB00213	10016256	1300	17595	742	12679	7.62462522605904e-07	1.262501121	1.149379521	1.3875248	1.12813551402737e-05	DB0021310016256_	11.39235918	0.23309477	NA	10016256	Fatigue	10018065	General disorders and administration site conditions	Genrl	pantoprazole	DB00213
	701	DB00264	10016256	1930	27677	1419	23473	7.56072120952217e-05	1.153514733	1.074155	1.238941043	0.000627217	DB0026410016256_	7.374218737	0.142813571	NA	10016256	Fatigue	10018065	General disorders and administration site conditions	Genrl	metoprolol	DB00264
	702	DB00295	10016256	566	14097	356	9246	0.55952296	1.042785031	0.909247783	1.197145321	0.712223589	DB0029510016256_	0.339363387	0.041895048	NA	10016256	Fatigue	10018065	General disorders and administration site conditions	Genrl	morphine	DB00295
	703	DB00338	10016256	2392	31282	1432	20840	0.001951087	1.112839985	1.039388453	1.19171228	0.009543931	DB0033810016256_	4.651849856	0.106915293	NA	10016256	Fatigue	10018065	General disorders and administration site conditions	Genrl	omeprazole	DB00338
	704	DB00567	10016256	265	4254	107	1974	0.250853608	1.149207877	0.908630799	1.461686247	0.410693683	DB0056710016256_	0.889907638	0.139072902	NA	10016256	Fatigue	10018065	General disorders and administration site conditions	Genrl	cephalexin	DB00567
	705	DB00620	10016256	307	4521	146	2986	0.001502681	1.388747055	1.130262529	1.712425805	0.007705419	DB0062010016256_	4.865831431	0.328401942	NA	10016256	Fatigue	10018065	General disorders and administration site conditions	Genrl	triamcinolone	DB00620
	706	DB00682	10016256	1399	18060	902	15462	9.46488957016784e-11	1.327867488	1.217008815	1.44940753	3.09241295651786e-09	DB0068210016256_	19.59431416	0.283574263	NA	10016256	Fatigue	10018065	General disorders and administration site conditions	Genrl	warfarin	DB00682
	707	DB00695	10016256	2080	25969	1228	19300	4.9220858093153e-10	1.258822934	1.169606423	1.355192537	1.44636138063558e-08	DB0069510016256_	18.05162973	0.230177105	NA	10016256	Fatigue	10018065	General disorders and administration site conditions	Genrl	furosemide	DB00695
	708	DB00761	10016256	1138	14169	550	8075	0.002092782	1.179138879	1.060145931	1.312704833	0.010099842	DB0076110016256_	4.59523554	0.164784408	NA	10016256	Fatigue	10018065	General disorders and administration site conditions	Genrl	potassium chloride	DB00761
	709	DB00787	10016256	1219	15781	1125	16123	0.018552397	1.107034184	1.016983111	1.20510094	0.058233789	DB0078710016256_	2.843289527	0.101684533	NA	10016256	Fatigue	10018065	General disorders and administration site conditions	Genrl	acyclovir	DB00787
	710	DB00878	10016256	68	1118	42	878	0.238045887	1.271344232	0.843541915	1.935158643	0.3955518	DB0087810016256_	0.927473527	0.240074791	NA	10016256	Fatigue	10018065	General disorders and administration site conditions	Genrl	chlorhexidine	DB00878
	711	DB01104	10016256	993	14470	419	6867	0.051931922	1.124700545	0.998638664	1.268341152	0.128679352	DB0110410016256_	2.050431613	0.117516818	NA	10016256	Fatigue	10018065	General disorders and administration site conditions	Genrl	sertraline	DB01104
	712	DB01202	10016256	341	6373	220	5498	0.00097741	1.337154434	1.120908024	1.59768565	0.00540811	DB0120210016256_	5.219855669	0.2905438	NA	10016256	Fatigue	10018065	General disorders and administration site conditions	Genrl	levetiracetam	DB01202
	713	DB01373	10016256	1639	21081	536	6845	0.89707014	0.992879337	0.89658719	1.100807535	0.956338178	DB0137310016256_	0.044643686	-0.007146136	NA	10016256	Fatigue	10018065	General disorders and administration site conditions	Genrl	calcium	DB01373
	714	DB00811	10018884	116	2682	149	4007	0.250279341	1.163110369	0.899896638	1.500401777	0.410034436	DB0081110018884_	0.891514134	0.151097769	NA	10018884	Haemoglobin decreased	10022891	Investigations	Inv	ribavirin	DB00811
	715	DB00864	10018884	38	6831	48	8344	0.913769733	0.967010584	0.613973139	1.513419266	0.961391243	DB0086410018884_	0.039373832	-0.033545838	NA	10018884	Haemoglobin decreased	10022891	Investigations	Inv	tacrolimus	DB00864
	716	DB01015	10018884	89	9798	88	9293	0.82085427	0.959225371	0.7053106	1.304771703	0.904598656	DB0101510018884_	0.100263907	-0.041629225	NA	10018884	Haemoglobin decreased	10022891	Investigations	Inv	sulfamethoxazole	DB01015
	717	DB08934	10018884	39	4450	47	6157	0.583613589	1.148072015	0.729834246	1.796945085	0.731569611	DB0893410018884_	0.312562901	0.138084027	NA	10018884	Haemoglobin decreased	10022891	Investigations	Inv	sofosbuvir	DB08934
	719	DB00497	10012735	867	18400	595	15780	4.07879447846221e-05	1.24964904	1.122044512	1.392468724	0.000370921	DB0049710012735_	7.899522324	0.222862744	NA	10012735	Diarrhoea	10017947	Gastrointestinal disorders	Gastr	oxycodone	DB00497
	720	DB00497	10019211	646	18621	314	16061	3.77157755268539e-17	1.774451579	1.545588958	2.040547419	2.95487081884756e-15	DB0049710019211_	33.45532146	0.573491405	NA	10019211	Headache	10029205	Nervous system disorders	Nerv	oxycodone	DB00497
	721	DB00497	10028836	78	19189	42	16333	0.016905183	1.580710394	1.07212568	2.359791119	0.05416954	DB0049710028836_	2.915636522	0.457874362	NA	10028836	Neck pain	10028395	Musculoskeletal and connective tissue disorders	Musc	oxycodone	DB00497
	722	DB00497	10037660	423	18844	380	15995	0.430977442	0.944892146	0.819346922	1.089952636	0.599393743	DB0049710037660_	0.511836562	-0.05668449	NA	10037660	Pyrexia	10018065	General disorders and administration site conditions	Genrl	oxycodone	DB00497
	729	DB00996	10000381	73	38880	41	22384	0.922833622	1.02506328	0.689672442	1.542141319	0.96624768	DB0099610000381_	0.03433508	0.024754347	NA	10000381	Accidental overdose	10022117	Injury, poisoning and procedural complications	Inj&P	gabapentin	DB00996
	730	DB00327	10013573	161	5977	102	4160	0.485221499	1.09860425	0.849118502	1.426673077	0.649308748	DB0032710013573_	0.431846946	0.094040511	NA	10013573	Dizziness	10029205	Nervous system disorders	Nerv	hydromorphone	DB00327
	731	DB00996	10013573	1364	37589	666	21759	0.000365952	1.185582897	1.07818297	1.304539582	0.002380657	DB0099610013573_	6.040378724	0.170234549	NA	10013573	Dizziness	10029205	Nervous system disorders	Nerv	gabapentin	DB00996
	734	DB00327	10024855	61	6077	30	4232	0.133939755	1.415958965	0.898624902	2.275340779	0.261230723	DB0032710024855_	1.342351266	0.347807015	NA	10024855	Loss of consciousness	10029205	Nervous system disorders	Nerv	hydromorphone	DB00327
	735	DB00996	10024855	289	38664	151	22274	0.345456085	1.102597217	0.901829105	1.352394219	0.514873735	DB0099610024855_	0.663833582	0.097668503	NA	10024855	Loss of consciousness	10029205	Nervous system disorders	Nerv	gabapentin	DB00996
	738	DB00327	10045555	64	6074	55	4207	0.260911132	0.805986363	0.551996588	1.180168335	0.422397702	DB0032710045555_	0.861807986	-0.215688455	NA	10045555	Unresponsive to stimuli	10029205	Nervous system disorders	Nerv	hydromorphone	DB00327
	739	DB00996	10045555	120	38833	64	22361	0.646214845	1.079678318	0.790279606	1.486852581	0.781673134	DB0099610045555_	0.246318613	0.076663143	NA	10045555	Unresponsive to stimuli	10029205	Nervous system disorders	Nerv	gabapentin	DB00996
	740	DB01255	10033295	31	2102	28	1550	0.507211596	0.816449216	0.471664972	1.419063874	0.667838341	DB0125510033295_	0.403709139	-0.202790565	NA	10033295	Overdose	10022117	Injury, poisoning and procedural complications	Inj&P	lisdexamfetamine	DB01255
	741	DB00254	10013710	60	5875	47	3341	0.106230615	0.726024732	0.486080198	1.089928803	0.220548007	DB0025410013710_	1.511639888	-0.320171199	NA	10013710	Drug interaction	10018065	General disorders and administration site conditions	Genrl	doxycycline	DB00254
	742	DB00537	10013710	105	7452	135	4163	2.47434355179786e-10	0.43452722	0.332477119	0.566615111	7.60235187130413e-09	DB0053710013710_	18.69480818	-0.83349669	NA	10013710	Drug interaction	10018065	General disorders and administration site conditions	Genrl	ciprofloxacin	DB00537
	743	DB01611	10013710	71	11842	35	2326	3.09984214338553e-05	0.398490543	0.261549678	0.617197403	0.000292093	DB0161110013710_	8.13843821	-0.920071512	NA	10013710	Drug interaction	10018065	General disorders and administration site conditions	Genrl	hydroxychloroquine	DB01611
	753	DB00537	10028813	446	7111	172	4126	6.09779691840177e-06	1.504494484	1.253499591	1.812153684	7.03293514700265e-05	DB0053710028813_	9.562321329	0.408456951	NA	10028813	Nausea	10017947	Gastrointestinal disorders	Gastr	ciprofloxacin	DB00537
	754	DB01611	10028813	659	11254	90	2271	0.000477923	1.477540572	1.177995316	1.871450885	0.002976475	DB0161110028813_	5.817015491	0.39037893	NA	10028813	Nausea	10017947	Gastrointestinal disorders	Gastr	hydroxychloroquine	DB01611
	755	DB00537	10047700	289	7268	80	4218	1.0621018924693e-09	2.096401777	1.626193569	2.728326393	2.93712238227833e-08	DB0053710047700_	17.34325042	0.740222435	NA	10047700	Vomiting	10017947	Gastrointestinal disorders	Gastr	ciprofloxacin	DB00537
	756	DB01611	10047700	318	11595	34	2327	0.000262296	1.876956513	1.311264044	2.76610904	0.001807193	DB0161110047700_	6.315980384	0.629651589	NA	10047700	Vomiting	10017947	Gastrointestinal disorders	Gastr	hydroxychloroquine	DB01611
	759	DB01611	10060795	79	11834	24	2337	0.081907782	0.650068304	0.406244287	1.076092013	0.181560639	DB0161110060795_	1.706165583	-0.430677839	NA	10060795	Hepatic enzyme increased	10022891	Investigations	Inv	hydroxychloroquine	DB01611
	763	DB00005	10066797	179	127903	27	42392	4.79272840201935e-05	2.197453987	1.460412485	3.427320114	0.000426101	DB0000510066797_	7.760833314	0.787299411	NA	10066797	Injection site recall reaction	10018065	General disorders and administration site conditions	Genrl	etanercept	DB00005
	764	DB00813	10021097	231	10341	265	9903	0.050549569	0.834785461	0.695197213	1.001896876	0.126006019	DB0081310021097_	2.071425607	-0.18058052	NA	10021097	Hypotension	10047065	Vascular disorders	Vasc	fentanyl	DB00813
	765	DB00635	10012174	334	32719	286	23508	0.033229495	0.839072396	0.713697628	0.986966326	0.091771711	DB0063510012174_	2.388451184	-0.175458288	NA	10012174	Dehydration	10027433	Metabolism and nutrition disorders	Metab	prednisone	DB00635
	768	DB00635	10047700	905	32148	506	23288	3.33190132164116e-06	1.295609252	1.159201026	1.449269076	4.14897790522731e-05	DB0063510047700_	10.09006345	0.258981049	NA	10047700	Vomiting	10017947	Gastrointestinal disorders	Gastr	prednisone	DB00635
	771	DB01101	10047700	413	7176	166	3742	0.005246512	1.29735116	1.076026338	1.569789359	0.021261883	DB0110110047700_	3.850839341	0.260324617	NA	10047700	Vomiting	10017947	Gastrointestinal disorders	Gastr	capecitabine	DB01101
	774	DB00512	10013968	152	4585	172	4926	0.651590828	0.949435337	0.755379235	1.192497131	0.785978498	DB0051210013968_	0.240825843	-0.051887853	NA	10013968	Dyspnoea	10038738	Respiratory, thoracic and mediastinal disorders	Resp	vancomycin	DB00512
	775	DB09153	10013968	403	7396	284	5415	0.662794904	1.038937217	0.886642756	1.21858698	0.794417715	DB0915310013968_	0.230145866	0.038198284	NA	10013968	Dyspnoea	10038738	Respiratory, thoracic and mediastinal disorders	Resp	sodium chloride	DB09153
	776	DB00512	10020751	49	4688	28	5070	0.008060753	1.89246152	1.163892485	3.132715358	0.029972684	DB0051210020751_	3.507468859	0.637878373	NA	10020751	Hypersensitivity	10021428	Immune system disorders	Immun	vancomycin	DB00512
	777	DB09153	10020751	68	7731	31	5668	0.031544898	1.608147129	1.035512787	2.548581387	0.088119202	DB0915310020751_	2.429064809	0.475082665	NA	10020751	Hypersensitivity	10021428	Immune system disorders	Immun	sodium chloride	DB09153
	778	DB00480	10070863	691	66737	936	66726	1.48831468321466e-09	0.738130626	0.667663037	0.815720644	3.98983696566011e-08	DB0048010070863_	17.03693037	-0.303634471	NA	10070863	Toxicity to various agents	10022117	Injury, poisoning and procedural complications	Inj&P	lenalidomide	DB00480
	779	DB01234	10070863	558	31067	780	32108	6.76676913903778e-08	0.739361814	0.661277373	0.826238829	1.27046090585434e-06	DB0123410070863_	13.57613081	-0.301967878	NA	10070863	Toxicity to various agents	10022117	Injury, poisoning and procedural complications	Inj&P	dexamethasone	DB01234
	780	DB01229	10011906	901	4840	488	2221	0.007524448	0.847270947	0.749502635	0.958479949	0.02836771	DB0122910011906_	3.56250377	-0.165734746	NA	10011906	Death	10018065	General disorders and administration site conditions	Genrl	paclitaxel	DB01229
	789	DB00412	10000891	42	1022	85	1301	0.01668636	0.629124981	0.420011126	0.930117978	0.053599042	DB0041210000891_	2.92622408	-0.463425343	NA	10000891	Acute myocardial infarction	10007541	Cardiac disorders	Card	rosiglitazone	DB00412
	790	DB00412	10007559	514	550	590	796	0.004728657	1.260711406	1.070170091	1.485352722	0.019556724	DB0041210007559_	3.934436101	0.23167617	NA	10007559	Cardiac failure congestive	10007541	Cardiac disorders	Card	rosiglitazone	DB00412
	793	DB00480	10062355	1107	66321	1211	66451	0.038044489	0.915928839	0.842851906	0.995233596	0.101708645	DB0048010062355_	2.285642974	-0.087816604	NA	10062355	Unevaluable event	10018065	General disorders and administration site conditions	Genrl	lenalidomide	DB00480
	794	DB00005	10012735	1869	126213	486	41933	1.08291745153545e-06	1.277674529	1.154976175	1.415551307	1.53488731267778e-05	DB0000510012735_	11.0844685	0.245041652	NA	10012735	Diarrhoea	10017947	Gastrointestinal disorders	Gastr	etanercept	DB00005
	795	DB00222	10012735	232	2974	158	2970	0.000303437	1.466282621	1.184836125	1.818242462	0.002035912	DB0022210012735_	6.196811581	0.382730369	NA	10012735	Diarrhoea	10017947	Gastrointestinal disorders	Gastr	glimepiride	DB00222
	796	DB00331	10012735	1778	23168	1097	19655	5.46258712657521e-16	1.375008984	1.271545237	1.487389547	3.7636724147321e-14	DB0033110012735_	30.91079612	0.318460265	NA	10012735	Diarrhoea	10017947	Gastrointestinal disorders	Gastr	metformin	DB00331
	797	DB00338	10012735	2333	31341	1246	21026	2.28619299816565e-10	1.256141428	1.169499468	1.349640117	7.06140810302985e-09	DB0033810012735_	18.76862136	0.228044664	NA	10012735	Diarrhoea	10017947	Gastrointestinal disorders	Gastr	omeprazole	DB00338
	798	DB00451	10012735	3049	44222	857	14562	6.05086015028769e-05	1.171537076	1.083136819	1.268125534	0.000519591	DB0045110012735_	7.562468255	0.158316627	NA	10012735	Diarrhoea	10017947	Gastrointestinal disorders	Gastr	levothyroxine	DB00451
	799	DB00641	10012735	857	13267	589	11886	1.37651614333025e-06	1.303536665	1.168869543	1.454396337	1.90882230690771e-05	DB0064110012735_	10.86643901	0.265081082	NA	10012735	Diarrhoea	10017947	Gastrointestinal disorders	Gastr	simvastatin	DB00641
	800	DB00678	10012735	1019	14580	605	10119	0.003212961	1.168933912	1.052619856	1.298943788	0.014304316	DB0067810012735_	4.24719395	0.156092147	NA	10012735	Diarrhoea	10017947	Gastrointestinal disorders	Gastr	losartan	DB00678
	801	DB00695	10012735	1975	26074	1007	19521	1.36421717912836e-22	1.468344156	1.357226498	1.589300225	1.80193208811e-20	DB0069510012735_	45.46284239	0.384135342	NA	10012735	Diarrhoea	10017947	Gastrointestinal disorders	Gastr	furosemide	DB00695
	802	DB00863	10012735	706	9967	288	5552	1.15688786746129e-05	1.365492443	1.184120246	1.577754931	0.000123287	DB0086310012735_	9.000993646	0.311515127	NA	10012735	Diarrhoea	10017947	Gastrointestinal disorders	Gastr	ranitidine	DB00863
	803	DB00996	10012735	1950	37003	910	21515	6.92315161596763e-08	1.245908558	1.148979764	1.351792652	1.29750474314231e-06	DB0099610012735_	13.55506757	0.219865029	NA	10012735	Diarrhoea	10017947	Gastrointestinal disorders	Gastr	gabapentin	DB00996
	804	DB01203	10012735	46	653	27	478	0.394473579	1.246896048	0.746768494	2.11805357	0.56439615	DB0120310012735_	0.57199888	0.220657301	NA	10012735	Diarrhoea	10017947	Gastrointestinal disorders	Gastr	nadolol	DB01203
	805	DB00374	10065154	82	17634	36	5688	0.132337717	0.734727616	0.490205311	1.1208998	0.259088261	DB0037410065154_	1.350586501	-0.308255439	NA	10065154	Therapy cessation	10042613	Surgical and medical procedures	Surg	treprostinil	DB00374
	807	DB00820	10053377	65	11850	14	5802	0.003699687	2.273147344	1.261287005	4.39010456	0.016020803	DB0082010053377_	4.13386723	0.821165366	NA	10053377	Central venous catheterisation	10042613	Surgical and medical procedures	Surg	tadalafil	DB00820
	808	DB01240	10053377	148	5603	35	1541	0.46679916	1.162964446	0.796145902	1.740385899	0.633395242	DB0124010053377_	0.456660657	0.150972302	NA	10053377	Central venous catheterisation	10042613	Surgical and medical procedures	Surg	epoprostenol	DB01240
	809	DB06403	10053377	78	21393	23	6638	0.906932985	1.052247619	0.653191216	1.757547872	0.95853111	DB0640310053377_	0.04235326	0.050928466	NA	10053377	Central venous catheterisation	10042613	Surgical and medical procedures	Surg	ambrisentan	DB06403
	810	DB00820	10064687	251	11664	66	5750	2.24021272660364e-06	1.874719672	1.421477571	2.502236798	2.92833572837492e-05	DB0082010064687_	10.43849121	0.62845914	NA	10064687	Device related infection	10021881	Infections and infestations	Infec	tadalafil	DB00820
	811	DB01240	10064687	415	5336	105	1471	0.471943374	1.089558163	0.870302224	1.373618249	0.638049507	DB0124010064687_	0.449339402	0.085772259	NA	10064687	Device related infection	10021881	Infections and infestations	Infec	epoprostenol	DB01240
	812	DB06403	10064687	225	21246	70	6591	1	0.997145764	0.758181533	1.325293199	1	DB0640310064687_	0	-0.002858317	NA	10064687	Device related infection	10021881	Infections and infestations	Infec	ambrisentan	DB06403
	820	DB08827	10070592	35	1127	27	555	0.099217133	0.638529704	0.371267285	1.108941247	0.209648486	DB0882710070592_	1.562323027	-0.448587082	NA	10070592	Product used for unknown indication	10042613	Surgical and medical procedures	Surg	lomitapide	DB08827
	821	DB00820	10000087	296	11619	93	5723	0.000126699	1.567666063	1.234962413	2.005414436	0.000976764	DB0082010000087_	6.931265709	0.449587929	NA	10000087	Abdominal pain upper	10017947	Gastrointestinal disorders	Gastr	tadalafil	DB00820
	822	DB01240	10000087	237	5514	49	1527	0.066695768	1.339381541	0.975501459	1.87098122	0.155388962	DB0124010000087_	1.861823875	0.292207971	NA	10000087	Abdominal pain upper	10017947	Gastrointestinal disorders	Gastr	epoprostenol	DB01240
	823	DB06403	10000087	409	21062	84	6577	0.000334694	1.520391885	1.197467706	1.949649885	0.002209576	DB0640310000087_	6.114954687	0.418968121	NA	10000087	Abdominal pain upper	10017947	Gastrointestinal disorders	Gastr	ambrisentan	DB06403
	824	DB00820	10021789	190	11725	53	5763	0.000189802	1.761979928	1.290978076	2.440738278	0.001379107	DB0082010021789_	6.586318994	0.566438136	NA	10021789	Infection	10021881	Infections and infestations	Infec	tadalafil	DB00820
	825	DB01240	10021789	145	5606	41	1535	0.85663629	0.96836779	0.676971514	1.411952939	0.931153356	DB0124010021789_	0.071331293	-0.032143315	NA	10021789	Infection	10021881	Infections and infestations	Infec	epoprostenol	DB01240
	826	DB06403	10021789	165	21306	59	6602	0.344199401	0.866601736	0.639143671	1.188936292	0.513524875	DB0640310021789_	0.666456808	-0.143175766	NA	10021789	Infection	10021881	Infections and infestations	Infec	ambrisentan	DB06403
	833	DB01050	10037377	130	17978	54	9317	0.185015836	1.24757297	0.900775531	1.748758874	0.330163363	DB0105010037377_	1.108167707	0.22120004	NA	10037377	Pulmonary embolism	10038738	Respiratory, thoracic and mediastinal disorders	Resp	ibuprofen	DB01050
	841	DB00682	10025082	122	19337	52	16312	2.38657397098125e-05	1.979060764	1.418329741	2.79547207	0.000232069	DB0068210025082_	8.368477145	0.68262237	NA	10025082	Lung disorder	10038738	Respiratory, thoracic and mediastinal disorders	Resp	warfarin	DB00682
	842	DB00820	10025082	122	11793	40	5776	0.028619418	1.493803866	1.035812378	2.195081038	0.081652167	DB0082010025082_	2.505286924	0.401325797	NA	10025082	Lung disorder	10038738	Respiratory, thoracic and mediastinal disorders	Resp	tadalafil	DB00820
	843	DB01240	10025082	74	5677	15	1561	0.362832988	1.356453039	0.769048839	2.55221168	0.532350828	DB0124010025082_	0.630452555	0.304873233	NA	10025082	Lung disorder	10038738	Respiratory, thoracic and mediastinal disorders	Resp	epoprostenol	DB01240
	844	DB08932	10025082	243	19200	89	6508	0.525889005	0.925465973	0.721796478	1.195563935	0.683832616	DB0893210025082_	0.380042105	-0.077457914	NA	10025082	Lung disorder	10038738	Respiratory, thoracic and mediastinal disorders	Resp	macitentan	DB08932
	845	DB00682	10025127	66	19393	34	16330	0.020528178	1.634553979	1.064404889	2.5516366	0.063090694	DB0068210025127_	2.763182001	0.491369972	NA	10025127	Lung transplant	10042613	Surgical and medical procedures	Surg	warfarin	DB00682
	846	DB00820	10025127	76	11839	40	5776	0.692422185	0.926975829	0.623196801	1.397426706	0.81469638	DB0082010025127_	0.204939775	-0.075827788	NA	10025127	Lung transplant	10042613	Surgical and medical procedures	Surg	tadalafil	DB00820
	847	DB01240	10025127	143	5608	44	1532	0.47231536	0.887835826	0.625961264	1.281020089	0.638342763	DB0124010025127_	0.448879893	-0.118968433	NA	10025127	Lung transplant	10042613	Surgical and medical procedures	Surg	epoprostenol	DB01240
	848	DB08932	10025127	176	19267	75	6522	0.108297141	0.794361668	0.60198472	1.056874176	0.223516184	DB0893210025127_	1.498271458	-0.23021642	NA	10025127	Lung transplant	10042613	Surgical and medical procedures	Surg	macitentan	DB08932
	850	DB00820	10057925	49	11866	22	5794	0.801035011	1.087538566	0.644563559	1.890777233	0.892358774	DB0082010057925_	0.113887015	0.083916947	NA	10057925	Transplant evaluation	10022891	Investigations	Inv	tadalafil	DB00820
	851	DB01240	10057925	81	5670	19	1557	0.624367753	1.170650891	0.701037694	2.050458297	0.764203597	DB0124010057925_	0.268921037	0.157559911	NA	10057925	Transplant evaluation	10022891	Investigations	Inv	epoprostenol	DB01240
	852	DB08932	10057925	75	19368	34	6563	0.184648418	0.747489755	0.4916544	1.157539743	0.329731559	DB0893210057925_	1.109476414	-0.291034679	NA	10057925	Transplant evaluation	10022891	Investigations	Inv	macitentan	DB08932
	859	DB00203	10025482	1014	12864	335	8603	2.65609398463873e-30	2.024191092	1.781677516	2.304159417	6.0974175009807e-28	DB0020310025482_	62.66451728	0.70517016	NA	10025482	Malaise	10018065	General disorders and administration site conditions	Genrl	sildenafil	DB00203
	860	DB00559	10025482	529	9130	112	3194	7.82041224664787e-07	1.65232858	1.339457662	2.052737239	1.15353274917587e-05	DB0055910025482_	11.37009628	0.502185554	NA	10025482	Malaise	10018065	General disorders and administration site conditions	Genrl	bosentan	DB00559
	861	DB00203	10028813	1521	12357	397	8541	1.39352285296254e-72	2.647940305	2.361162985	2.975099188	1.70366270651722e-69	DB0020310028813_	158.3455909	0.973782094	NA	10028813	Nausea	10017947	Gastrointestinal disorders	Gastr	sildenafil	DB00203
	862	DB00559	10028813	592	9067	103	3203	3.04515993490751e-12	2.030288653	1.637580615	2.53778029	1.26249256922782e-10	DB0055910028813_	22.79276293	0.708177976	NA	10028813	Nausea	10017947	Gastrointestinal disorders	Gastr	bosentan	DB00559
	863	DB00203	10042772	462	13416	195	8743	2.99588443253613e-07	1.543961591	1.30023073	1.838873583	4.8820100625674e-06	DB0020310042772_	12.22995352	0.434351575	NA	10042772	Syncope	10029205	Nervous system disorders	Nerv	sildenafil	DB00203
	864	DB00559	10042772	313	9346	82	3224	0.029913608	1.316690703	1.025772461	1.706085899	0.084527971	DB0055910042772_	2.470672782	0.275121546	NA	10042772	Syncope	10029205	Nervous system disorders	Nerv	bosentan	DB00559
	865	DB00203	10047700	874	13004	242	8696	4.39903321334095e-37	2.415011724	2.086595185	2.803250569	1.52142878964035e-34	DB0020310047700_	77.86824328	0.881704142	NA	10047700	Vomiting	10017947	Gastrointestinal disorders	Gastr	sildenafil	DB00203
	868	DB00540	10010264	52	2431	20	1071	0.698608554	1.145405388	0.668315603	2.036086072	0.8188048	DB0054010010264_	0.199909563	0.135758625	NA	10010264	Condition aggravated	10018065	General disorders and administration site conditions	Genrl	nortriptyline	DB00540
	869	DB01104	10010264	302	15161	138	7148	0.796527658	1.031741811	0.839073546	1.273842178	0.889807667	DB0110410010264_	0.116749944	0.031248453	NA	10010264	Condition aggravated	10018065	General disorders and administration site conditions	Genrl	sertraline	DB01104
	871	DB00540	10013573	77	2406	29	1062	0.521485287	1.171921933	0.7503971	1.875321305	0.680312093	DB0054010013573_	0.385203626	0.158645079	NA	10013573	Dizziness	10029205	Nervous system disorders	Nerv	nortriptyline	DB00540
	872	DB01104	10013573	526	14937	203	7083	0.01383474	1.228651869	1.040341208	1.455559635	0.046112875	DB0110410013573_	3.076663078	0.205917527	NA	10013573	Dizziness	10029205	Nervous system disorders	Nerv	sertraline	DB01104
	875	DB01104	10013710	189	15274	162	7124	3.40522502847357e-08	0.544137516	0.437923919	0.676766992	6.80397870569577e-07	DB0110410013710_	14.20058811	-0.608553277	NA	10013710	Drug interaction	10018065	General disorders and administration site conditions	Genrl	sertraline	DB01104
	878	DB01104	10019063	144	15319	122	7164	2.31959473090847e-06	0.551971565	0.429947617	0.709629085	3.0153584323407e-05	DB0110410019063_	10.40920676	-0.594258746	NA	10019063	Hallucination	10037175	Psychiatric disorders	Psych	sertraline	DB01104
	881	DB01104	10042772	103	15360	48	7238	1	1.011171724	0.710337551	1.457338158	1	DB0110410042772_	0	0.011109781	NA	10042772	Syncope	10029205	Nervous system disorders	Nerv	sertraline	DB01104
	884	DB01104	10061024	56	15407	21	7265	0.394815737	1.257391816	0.748754867	2.188010099	0.564682319	DB0110410061024_	0.571491974	0.229039588	NA	10061024	Cardiac disorder	10007541	Cardiac disorders	Card	sertraline	DB01104
	886	DB00186	10013700	382	16519	131	9877	2.03827854965215e-08	1.743510575	1.423671968	2.146248509	4.26052896044587e-07	DB0018610013700_	14.66870233	0.555900652	NA	10013700	Drug hypersensitivity	10021428	Immune system disorders	Immun	lorazepam	DB00186
	887	DB00230	10013700	1553	18121	412	8239	7.57640379078702e-23	1.713795283	1.531520749	1.921009295	1.0186484585209e-20	DB0023010013700_	46.03322515	0.538710375	NA	10013700	Drug hypersensitivity	10021428	Immune system disorders	Immun	pregabalin	DB00230
	888	DB00338	10013700	571	33103	181	22091	5.36979341491516e-20	2.105223131	1.776400708	2.504506842	5.54597327744774e-18	DB0033810013700_	39.73345955	0.744421462	NA	10013700	Drug hypersensitivity	10021428	Immune system disorders	Immun	omeprazole	DB00338
	889	DB00343	10013700	254	8482	71	5024	4.56521655066441e-09	2.118872427	1.618707805	2.803919359	1.10698078444847e-07	DB0034310013700_	16.01645936	0.750884073	NA	10013700	Drug hypersensitivity	10021428	Immune system disorders	Immun	diltiazem	DB00343
	890	DB00571	10013700	186	4937	37	2572	9.020701753085e-09	2.618621666	1.825536664	3.847523956	2.04940651231721e-07	DB0057110013700_	15.40054541	0.962648098	NA	10013700	Drug hypersensitivity	10021428	Immune system disorders	Immun	propranolol	DB00571
	891	DB00924	10013700	476	9686	89	4162	1.41917859238655e-14	2.298018728	1.823393039	2.923924778	8.18050642563168e-13	DB0092410013700_	27.83185215	0.832047329	NA	10013700	Drug hypersensitivity	10021428	Immune system disorders	Immun	cyclobenzaprine	DB00924
	892	DB00950	10013700	124	4594	21	2035	9.73851272878573e-06	2.615326785	1.63246301	4.387404692	0.000106187	DB0095010013700_	9.150304413	0.961389055	NA	10013700	Drug hypersensitivity	10021428	Immune system disorders	Immun	fexofenadine	DB00950
	893	DB00186	10013968	738	16163	332	9676	1.73453424006007e-05	1.330718055	1.164529633	1.523154805	0.000176155	DB0018610013968_	8.644147161	0.285718688	NA	10013968	Dyspnoea	10038738	Respiratory, thoracic and mediastinal disorders	Resp	lorazepam	DB00186
	894	DB00230	10013968	570	19104	217	8434	0.070944419	1.159628089	0.98789912	1.365113951	0.162966953	DB0023010013968_	1.814207844	0.148099341	NA	10013968	Dyspnoea	10038738	Respiratory, thoracic and mediastinal disorders	Resp	pregabalin	DB00230
	895	DB00338	10013968	1636	32038	930	21342	0.000157316	1.171814866	1.078520119	1.273833447	0.001175229	DB0033810013968_	6.746292203	0.158553714	NA	10013968	Dyspnoea	10038738	Respiratory, thoracic and mediastinal disorders	Resp	omeprazole	DB00338
	896	DB00343	10013968	851	7885	348	4747	2.97807655198196e-09	1.472162895	1.291167565	1.681200591	7.52542486700559e-08	DB0034310013968_	16.40239347	0.386732677	NA	10013968	Dyspnoea	10038738	Respiratory, thoracic and mediastinal disorders	Resp	diltiazem	DB00343
	897	DB00571	10013968	141	4982	51	2558	0.036643949	1.419473189	1.019675145	2.003064782	0.098874526	DB0057110013968_	2.313903643	0.350285809	NA	10013968	Dyspnoea	10038738	Respiratory, thoracic and mediastinal disorders	Resp	propranolol	DB00571
	898	DB00924	10013968	389	9773	142	4109	0.159993533	1.15176154	0.94455819	1.410783982	0.297455793	DB0092410013968_	1.212489659	0.141292544	NA	10013968	Dyspnoea	10038738	Respiratory, thoracic and mediastinal disorders	Resp	cyclobenzaprine	DB00924
	899	DB00950	10013968	230	4488	87	1969	0.26056458	1.159813781	0.896972985	1.510780748	0.422018608	DB0095010013968_	0.86270587	0.148259458	NA	10013968	Dyspnoea	10038738	Respiratory, thoracic and mediastinal disorders	Resp	fexofenadine	DB00950
	900	DB00175	10012735	520	7611	322	5784	0.005096188	1.22723453	1.061335965	1.420709416	0.020770913	DB0017510012735_	3.874201688	0.204763288	NA	10012735	Diarrhoea	10017947	Gastrointestinal disorders	Gastr	pravastatin	DB00175
	901	DB00193	10012735	1061	18259	384	8318	0.000146075	1.258658604	1.115666719	1.422391186	0.001101584	DB0019310012735_	6.811005811	0.230046554	NA	10012735	Diarrhoea	10017947	Gastrointestinal disorders	Gastr	tramadol	DB00193
	902	DB00268	10012735	133	2842	42	1503	0.003380871	1.674525173	1.168254108	2.443081963	0.014897936	DB0026810012735_	4.206532593	0.515529646	NA	10012735	Diarrhoea	10017947	Gastrointestinal disorders	Gastr	ropinirole	DB00268
	903	DB00404	10012735	1046	18846	347	9515	9.71362092352994e-12	1.521899604	1.343075935	1.727700082	3.71919192971572e-10	DB0040410012735_	21.71234451	0.419959294	NA	10012735	Diarrhoea	10017947	Gastrointestinal disorders	Gastr	alprazolam	DB00404
	904	DB01067	10012735	278	4083	235	4588	0.001952732	1.329244275	1.10745926	1.596535885	0.009549316	DB0106710012735_	4.6512858	0.284610567	NA	10012735	Diarrhoea	10017947	Gastrointestinal disorders	Gastr	glipizide	DB01067
	905	DB01104	10012735	801	14662	299	6987	0.000389536	1.276641303	1.11290888	1.467424149	0.002508623	DB0110410012735_	5.988021439	0.244232647	NA	10012735	Diarrhoea	10017947	Gastrointestinal disorders	Gastr	sertraline	DB01104
	906	DB05676	10012735	8785	38344	4690	20639	0.688806853	1.008231364	0.969210498	1.048857946	0.81240636	DB0567610012735_	0.207754621	0.008197671	NA	10012735	Diarrhoea	10017947	Gastrointestinal disorders	Gastr	apremilast	DB05676
	907	DB00175	10013573	275	7856	195	5911	0.538318173	1.061111474	0.877160876	1.285487179	0.694259025	DB0017510013573_	0.364910153	0.05931692	NA	10013573	Dizziness	10029205	Nervous system disorders	Nerv	pravastatin	DB00175
	908	DB00193	10013573	592	18728	235	8467	0.100932879	1.138904638	0.975305678	1.333334951	0.212199218	DB0019310013573_	1.550229738	0.130066956	NA	10013573	Dizziness	10029205	Nervous system disorders	Nerv	tramadol	DB00193
	909	DB00268	10013573	117	2858	71	1474	0.307352896	0.849930398	0.623030957	1.166154459	0.474477432	DB0026810013573_	0.745541223	-0.162600817	NA	10013573	Dizziness	10029205	Nervous system disorders	Nerv	ropinirole	DB00268
	910	DB00331	10013573	806	24140	615	20137	0.104394916	1.093278745	0.981412723	1.218273831	0.217587157	DB0033110013573_	1.525155788	0.089181204	NA	10013573	Dizziness	10029205	Nervous system disorders	Nerv	metformin	DB00331
	911	DB00404	10013573	668	19224	203	9659	1.38681383797255e-10	1.653339316	1.408091361	1.947971665	4.41579669668184e-09	DB0040410013573_	19.23807757	0.502797071	NA	10013573	Dizziness	10029205	Nervous system disorders	Nerv	alprazolam	DB00404
	912	DB01067	10013573	143	4218	147	4676	0.550357192	1.078390184	0.847279576	1.37232792	0.704616791	DB0106710013573_	0.350101182	0.075469358	NA	10013573	Dizziness	10029205	Nervous system disorders	Nerv	glipizide	DB01067
	913	DB05676	10013573	702	46427	370	24959	0.771600817	1.019980938	0.897144888	1.161076763	0.875014307	DB0567610013573_	0.133515042	0.019783939	NA	10013573	Dizziness	10029205	Nervous system disorders	Nerv	apremilast	DB05676
	914	DB00175	10016256	555	7576	393	5713	0.359393201	1.064950187	0.929815165	1.22050825	0.529120357	DB0017510016256_	0.636539354	0.062928025	NA	10016256	Fatigue	10018065	General disorders and administration site conditions	Genrl	pravastatin	DB00175
	915	DB00193	10016256	1207	18113	492	8210	0.054806717	1.111965745	0.997126793	1.241413291	0.133996331	DB0019310016256_	2.009942857	0.10612939	NA	10016256	Fatigue	10018065	General disorders and administration site conditions	Genrl	tramadol	DB00193
	916	DB00268	10016256	203	2772	107	1438	0.901351764	0.98418391	0.767906088	1.266945	0.956927891	DB0026810016256_	0.044027239	-0.015942499	NA	10016256	Fatigue	10018065	General disorders and administration site conditions	Genrl	ropinirole	DB00268
	917	DB00331	10016256	1414	23532	1021	19731	0.000406202	1.161214063	1.0682432	1.262593465	0.002596352	DB0033110016256_	5.953647871	0.149466064	NA	10016256	Fatigue	10018065	General disorders and administration site conditions	Genrl	metformin	DB00331
	918	DB00451	10016256	3650	43621	1127	14292	0.096826319	1.061123116	0.989592778	1.138428122	0.20601261	DB0045110016256_	1.579817896	0.059327891	NA	10016256	Fatigue	10018065	General disorders and administration site conditions	Genrl	levothyroxine	DB00451
	919	DB01067	10016256	226	4135	256	4567	0.814824486	0.975042195	0.807581466	1.176652445	0.900608932	DB0106710016256_	0.104684153	-0.025274532	NA	10016256	Fatigue	10018065	General disorders and administration site conditions	Genrl	glipizide	DB01067
	920	DB05676	10016256	1156	45973	639	24690	0.564388751	0.971550927	0.88021043	1.073168022	0.716214856	DB0567610016256_	0.333775079	-0.028861591	NA	10016256	Fatigue	10018065	General disorders and administration site conditions	Genrl	apremilast	DB05676
	921	DB00175	10019211	360	7771	149	5957	1.34944140313469e-10	1.852017662	1.521161064	2.263838558	4.30461981570331e-09	DB0017510019211_	19.26357702	0.616275673	NA	10019211	Headache	10029205	Nervous system disorders	Nerv	pravastatin	DB00175
	922	DB00193	10019211	994	18326	208	8494	2.02506360824436e-28	2.214913964	1.901175766	2.59023873	4.03248461687143e-26	DB0019310019211_	58.4728297	0.79521356	NA	10019211	Headache	10029205	Nervous system disorders	Nerv	tramadol	DB00193
	923	DB00268	10019211	171	2804	38	1507	2.00798801442702e-07	2.418102252	1.682524128	3.553742376	3.40515902962672e-06	DB0026810019211_	12.59021891	0.882983039	NA	10019211	Headache	10029205	Nervous system disorders	Nerv	ropinirole	DB00268
	924	DB00331	10019211	1035	23911	446	20306	2.46747657682497e-34	1.970718494	1.759057906	2.210444825	7.246661656072e-32	DB0033110019211_	71.70218207	0.678398194	NA	10019211	Headache	10029205	Nervous system disorders	Nerv	metformin	DB00331
	925	DB00404	10019211	1073	18819	246	9616	5.91055804197024e-33	2.228701224	1.934181545	2.576024778	1.58529610339988e-30	DB0040410019211_	68.61678158	0.801419005	NA	10019211	Headache	10029205	Nervous system disorders	Nerv	alprazolam	DB00404
	926	DB00451	10019211	2638	44633	436	14983	8.10273768501002e-48	2.031095428	1.831434556	2.256782304	4.48379915895765e-45	DB0045110019211_	102.1158585	0.708575267	NA	10019211	Headache	10029205	Nervous system disorders	Nerv	levothyroxine	DB00451
	927	DB01067	10019211	179	4182	88	4735	8.88439875374183e-11	2.302873601	1.768031537	3.017771219	2.90817461073604e-09	DB0106710019211_	19.65574023	0.834157735	NA	10019211	Headache	10029205	Nervous system disorders	Nerv	glipizide	DB01067
	928	DB01104	10019211	765	14698	188	7098	5.68186473783258e-18	1.9650325	1.668740701	2.323276712	4.90469013576122e-16	DB0110410019211_	35.25116957	0.675508785	NA	10019211	Headache	10029205	Nervous system disorders	Nerv	sertraline	DB01104
	929	DB05676	10019211	6485	40644	2680	22649	2.19585944682889e-35	1.348421749	1.285165856	1.415055578	6.87121018570205e-33	DB0567610019211_	74.05796782	0.298934834	NA	10019211	Headache	10029205	Nervous system disorders	Nerv	apremilast	DB05676
	930	DB00175	10028813	480	7651	246	5860	4.30674017486367e-07	1.494420402	1.27393305	1.756542989	6.75836808933085e-06	DB0017510028813_	11.9047291	0.40173844	NA	10028813	Nausea	10017947	Gastrointestinal disorders	Gastr	pravastatin	DB00175
	931	DB00193	10028813	1250	18070	360	8342	1.72301035422837e-15	1.602923307	1.420255977	1.81251568	1.12940965488511e-13	DB0019310028813_	29.81191114	0.471829029	NA	10028813	Nausea	10017947	Gastrointestinal disorders	Gastr	tramadol	DB00193
	932	DB00268	10028813	230	2745	69	1476	2.17214454669221e-05	1.792136932	1.352854099	2.398857268	0.00021432	DB0026810028813_	8.448040833	0.583408724	NA	10028813	Nausea	10017947	Gastrointestinal disorders	Gastr	ropinirole	DB00268
	933	DB00331	10028813	1717	23229	884	19868	4.18420645336024e-34	1.661250809	1.52746179	1.807707947	1.20321022610238e-31	DB0033110028813_	71.19514471	0.507570818	NA	10028813	Nausea	10017947	Gastrointestinal disorders	Gastr	metformin	DB00331
	934	DB01067	10028813	247	4114	164	4659	1.72006045183321e-07	1.705497879	1.387840105	2.100267665	2.96567982790659e-06	DB0106710028813_	12.72840427	0.533857079	NA	10028813	Nausea	10017947	Gastrointestinal disorders	Gastr	glipizide	DB01067
	935	DB01104	10028813	933	14530	294	6992	2.30673079914439e-10	1.527082618	1.333737961	1.752404801	7.11648110980168e-09	DB0110410028813_	18.76085246	0.42335913	NA	10028813	Nausea	10017947	Gastrointestinal disorders	Gastr	sertraline	DB01104
	936	DB05676	10028813	8764	38365	3087	22242	9.46962029029366e-114	1.64588953	1.574434442	1.720891911	2.07424141108641e-110	DB0567610028813_	252.5547647	0.498280986	NA	10028813	Nausea	10017947	Gastrointestinal disorders	Gastr	apremilast	DB05676
	937	DB00175	10046571	196	7935	83	6023	5.62299766018606e-06	1.792356029	1.376503524	2.351087137	6.5485375940625e-05	DB0017510046571_	9.633683708	0.583530972	NA	10046571	Urinary tract infection	10021881	Infections and infestations	Infec	pravastatin	DB00175
	938	DB00193	10046571	420	18900	90	8612	4.78512314158195e-12	2.126370418	1.687172255	2.70460579	1.93801173769617e-10	DB0019310046571_	22.36418836	0.754416497	NA	10046571	Urinary tract infection	10021881	Infections and infestations	Infec	tramadol	DB00193
	939	DB00268	10046571	97	2878	28	1517	0.005323624	1.825813096	1.182275964	2.902224237	0.021503107	DB0026810046571_	3.839557859	0.60202542	NA	10046571	Urinary tract infection	10021881	Infections and infestations	Infec	ropinirole	DB00268
	940	DB00331	10046571	562	24384	210	20542	1.17351644427998e-25	2.254420737	1.918466506	2.657501528	1.88659814910698e-23	DB0033110046571_	52.32468185	0.812893061	NA	10046571	Urinary tract infection	10021881	Infections and infestations	Infec	metformin	DB00331
	941	DB00404	10046571	376	19516	73	9789	6.26144323372594e-16	2.583450107	2.00331874	3.370580257	4.26378330047892e-14	DB0040410046571_	30.78603444	0.949125756	NA	10046571	Urinary tract infection	10021881	Infections and infestations	Infec	alprazolam	DB00404
	942	DB00451	10046571	1124	46147	162	15257	3.63867500268374e-27	2.294003483	1.941817702	2.724397391	6.57337267666956e-25	DB0045110046571_	55.68160028	0.830298537	NA	10046571	Urinary tract infection	10021881	Infections and infestations	Infec	levothyroxine	DB00451
	943	DB01067	10046571	116	4245	64	4759	5.05462533668184e-06	2.031790872	1.480341659	2.810101766	5.98202732889159e-05	DB0106710046571_	9.724165936	0.708917607	NA	10046571	Urinary tract infection	10021881	Infections and infestations	Infec	glipizide	DB01067
	944	DB01104	10046571	293	15170	96	7190	0.001467655	1.44654885	1.142933267	1.844372497	0.007554552	DB0110410046571_	4.885604968	0.369180616	NA	10046571	Urinary tract infection	10021881	Infections and infestations	Infec	sertraline	DB01104
	945	DB05676	10046571	328	46801	60	25269	9.85491864466476e-18	2.951543459	2.234631632	3.955895682	8.23645585294159e-16	DB0567610046571_	34.73279135	1.08232824	female	10046571	Urinary tract infection	10021881	Infections and infestations	Infec	apremilast	DB05676
	946	DB00175	10047895	156	7975	158	5948	0.007930604	0.73641489	0.584892874	0.927126615	0.029582903	DB0017510047895_	3.520558672	-0.305961609	NA	10047895	Weight decreased	10022891	Investigations	Inv	pravastatin	DB00175
	947	DB00193	10047895	330	18990	157	8545	0.586889074	0.94580729	0.77839909	1.153233376	0.734012767	DB0019310047895_	0.309228856	-0.055716441	NA	10047895	Weight decreased	10022891	Investigations	Inv	tramadol	DB00193
	948	DB00268	10047895	72	2903	25	1520	0.083599447	1.507829455	0.940347003	2.491873967	0.184435985	DB0026810047895_	1.690452842	0.41067117	NA	10047895	Weight decreased	10022891	Investigations	Inv	ropinirole	DB00268
	949	DB00331	10047895	592	24354	568	20184	0.014305087	0.86379862	0.76738175	0.972399973	0.047413051	DB0033110047895_	3.04885775	-0.146415616	NA	10047895	Weight decreased	10022891	Investigations	Inv	metformin	DB00331
	950	DB00404	10047895	423	19469	197	9665	0.490382199	1.065935614	0.896367569	1.271087398	0.653631932	DB0040410047895_	0.425210881	0.063852925	NA	10047895	Weight decreased	10022891	Investigations	Inv	alprazolam	DB00404
	951	DB00451	10047895	1064	46207	392	15027	0.039095543	0.882730602	0.784243484	0.99512204	0.103832105	DB0045110047895_	2.264980059	-0.124735219	NA	10047895	Weight decreased	10022891	Investigations	Inv	levothyroxine	DB00451
	952	DB01067	10047895	103	4258	122	4701	0.63634268	0.932081511	0.707590318	1.225920483	0.773934265	DB0106710047895_	0.256268337	-0.07033501	NA	10047895	Weight decreased	10022891	Investigations	Inv	glipizide	DB01067
	953	DB01104	10047895	269	15194	145	7141	0.201950714	0.871922402	0.708398417	1.076714714	0.351361474	DB0110410047895_	1.045939745	-0.137054847	NA	10047895	Weight decreased	10022891	Investigations	Inv	sertraline	DB01104
	954	DB05676	10047895	1469	45660	879	24450	0.010712172	0.894907542	0.821371396	0.975424131	0.037607778	DB0567610047895_	3.280544398	-0.111034871	NA	10047895	Weight decreased	10022891	Investigations	Inv	apremilast	DB05676
	964	DB06228	10037394	38	15874	38	16038	1	1.010331872	0.626862009	1.628384655	1	DB0622810037394_	0	0.010278863	NA	10037394	Pulmonary haemorrhage	10038738	Respiratory, thoracic and mediastinal disorders	Resp	rivaroxaban	DB06228
	965	DB00182	10012174	52	5142	10	2842	0.001187301	2.873742636	1.441944366	6.35217686	0.006350875	DB0018210012174_	5.059162623	1.055615234	female	10012174	Dehydration	10027433	Metabolism and nutrition disorders	Metab	amphetamine	DB00182
	967	DB09072	10012174	72	6399	21	2514	0.248372623	1.346918245	0.816747208	2.311724942	0.407723857	DB0907210012174_	0.897165155	0.297819201	NA	10012174	Dehydration	10027433	Metabolism and nutrition disorders	Metab	sodium oxybate	DB09072
	968	DB00182	10013573	176	5018	50	2802	1.48630287079216e-05	1.965382432	1.422892179	2.757224716	0.000153748	DB0018210013573_	8.780192993	0.675686848	NA	10013573	Dizziness	10029205	Nervous system disorders	Nerv	amphetamine	DB00182
	969	DB00422	10013573	113	3322	58	2891	0.001063285	1.695362889	1.219466348	2.378323426	0.005793135	DB0042210013573_	5.15108171	0.527896811	NA	10013573	Dizziness	10029205	Nervous system disorders	Nerv	methylphenidate	DB00422
	970	DB09072	10013573	352	6119	83	2452	9.03996318528256e-06	1.699345807	1.327755661	2.195573032	9.94622990059238e-05	DB0907210013573_	9.21573189	0.530243358	NA	10013573	Dizziness	10029205	Nervous system disorders	Nerv	sodium oxybate	DB09072
	973	DB09072	10014928	67	6404	20	2515	0.337868847	1.315556415	0.786520046	2.29426549	0.506972036	DB0907210014928_	0.679299434	0.274259705	NA	10014928	Enuresis	10037175	Psychiatric disorders	Psych	sodium oxybate	DB09072
	974	DB00182	10016173	134	5060	45	2807	0.003373352	1.651805937	1.166260241	2.377609971	0.014866049	DB0018210016173_	4.208675274	0.501869197	NA	10016173	Fall	10022117	Injury, poisoning and procedural complications	Inj&P	amphetamine	DB00182
	975	DB00422	10016173	118	3317	59	2890	0.00054684	1.742386127	1.258813036	2.43391968	0.003323011	DB0042210016173_	5.706883891	0.555255511	NA	10016173	Fall	10022117	Injury, poisoning and procedural complications	Inj&P	methylphenidate	DB00422
	976	DB09072	10016173	232	6239	74	2461	0.120928168	1.236621145	0.943789904	1.636040648	0.242798525	DB0907210016173_	1.415523296	0.212382777	NA	10016173	Fall	10022117	Injury, poisoning and procedural complications	Inj&P	sodium oxybate	DB09072
	985	DB09072	10050584	50	6421	7	2528	0.007145692	2.811751374	1.266562907	7.361572894	0.02723476	DB0907210050584_	3.603261186	1.033807554	female	10050584	Contusion	10022117	Injury, poisoning and procedural complications	Inj&P	sodium oxybate	DB09072
	999	DB00374	10021789	203	17513	66	5658	0.943206798	0.993698374	0.747949504	1.334783357	0.982141215	DB0037410021789_	0.018020177	-0.006321565	NA	10021789	Infection	10021881	Infections and infestations	Infec	treprostinil	DB00374
	1001	DB00374	10040047	324	17392	110	5614	0.651992444	0.950767547	0.761867643	1.193924443	0.786255656	DB0037410040047_	0.240473278	-0.050485676	NA	10040047	Sepsis	10021881	Infections and infestations	Infec	treprostinil	DB00374
	1003	DB00374	10058080	91	17625	24	5700	0.446115615	1.226225086	0.77412884	2.013210661	0.613982718	DB0037410058080_	0.487788497	0.203940414	NA	10058080	Staphylococcal infection	10021881	Infections and infestations	Infec	treprostinil	DB00374
	1005	DB00480	10035226	2266	65162	2774	64888	7.55707918499289e-13	0.813439002	0.76836526	0.861073652	3.44259664432475e-11	DB0048010035226_	24.09221	-0.206484338	NA	10035226	Plasma cell myeloma	10029104	Neoplasms benign, malignant and unspecified (incl cysts and polyps)	Neopl	lenalidomide	DB00480
	1006	DB00820	10042772	435	11480	140	5676	7.49545659250599e-06	1.536214686	1.263410643	1.877138502	8.42858081428963e-05	DB0082010042772_	9.381297057	0.429321395	NA	10042772	Syncope	10029205	Nervous system disorders	Nerv	tadalafil	DB00820
	1007	DB06403	10042772	513	20958	157	6504	0.926712274	1.014026836	0.844477177	1.223034511	0.968977151	DB0640310042772_	0.031514247	0.01392937	NA	10042772	Syncope	10029205	Nervous system disorders	Nerv	ambrisentan	DB06403
	1008	DB00047	10011906	225	9060	430	8088	1.0064147291928e-20	0.467134829	0.39466277	0.551768433	1.14270458560833e-18	DB0004710011906_	41.31313378	-0.761137349	NA	10011906	Death	10018065	General disorders and administration site conditions	Genrl	insulin glargine	DB00047
	1013	DB00294	10069327	2082	12289	11	157	0.002597988	2.41798337	1.311903008	4.951609791	0.01202044	DB0029410069327_	4.421146784	0.882933875	NA	10069327	Product quality issue	10077536	Product issues	Prod	etonogestrel	DB00294
	1017	DB00169	10003988	1044	37647	354	17821	4.53225712118353e-08	1.396045796	1.234624757	1.581429001	8.82774201039711e-07	DB0016910003988_	13.94019639	0.333643809	NA	10003988	Back pain	10028395	Musculoskeletal and connective tissue disorders	Musc	cholecalciferol	DB00169
	1018	DB00852	10003988	40	1126	10	461	0.204192368	1.637213141	0.796158569	3.70318692	0.354086411	DB0085210003988_	1.038214296	0.492995492	NA	10003988	Back pain	10028395	Musculoskeletal and connective tissue disorders	Musc	pseudoephedrine	DB00852
	1020	DB01065	10003988	79	4252	40	3011	0.091342229	1.39850864	0.941432972	2.106385685	0.197430308	DB0106510003988_	1.622369627	0.335406412	NA	10003988	Back pain	10028395	Musculoskeletal and connective tissue disorders	Musc	melatonin	DB01065
	1021	DB08908	10003988	115	10558	41	3238	0.394318011	0.860255588	0.595994606	1.263499645	0.564231412	DB0890810003988_	0.572290807	-0.150525739	NA	10003988	Back pain	10028395	Musculoskeletal and connective tissue disorders	Musc	dimethyl fumarate	DB08908
	1022	DB00012	10002034	117	1529	92	1221	0.942510201	1.015557378	0.75797481	1.363934277	0.981590848	DB0001210002034_	0.018580709	0.015437603	NA	10002034	Anaemia	10005329	Blood and lymphatic system disorders	Blood	darbepoetin alfa	DB00012
	1023	DB00016	10002034	165	2597	149	2141	0.447047386	0.912957396	0.721555244	1.155893459	0.614814417	DB0001610002034_	0.486434818	-0.091066063	NA	10002034	Anaemia	10005329	Blood and lymphatic system disorders	Blood	erythropoietin	DB00016
	1030	DB00012	10013709	49	1597	45	1268	0.527212367	0.864610142	0.560911104	1.335418902	0.684879755	DB0001210013709_	0.378511996	-0.145476577	NA	10013709	Drug ineffective	10018065	General disorders and administration site conditions	Genrl	darbepoetin alfa	DB00012
	1031	DB00016	10013709	85	2677	89	2201	0.121543193	0.785279082	0.573194197	1.075278694	0.243642542	DB0001610013709_	1.412053121	-0.241716105	NA	10013709	Drug ineffective	10018065	General disorders and administration site conditions	Genrl	erythropoietin	DB00016
	1032	DB00012	10016256	226	1420	136	1177	0.005634319	1.377241292	1.092508213	1.740925636	0.022517574	DB0001210016256_	3.793459192	0.320082434	NA	10016256	Fatigue	10018065	General disorders and administration site conditions	Genrl	darbepoetin alfa	DB00012
	1033	DB00016	10016256	242	2520	163	2127	0.032919052	1.253068688	1.014285531	1.55112575	0.091105874	DB0001610016256_	2.395732999	0.225595493	NA	10016256	Fatigue	10018065	General disorders and administration site conditions	Genrl	erythropoietin	DB00016
	1037	DB00016	10020772	64	2698	35	2255	0.052263362	1.528199427	0.992684067	2.387394837	0.129275158	DB0001610020772_	2.045812137	0.424090197	NA	10020772	Hypertension	10047065	Vascular disorders	Vasc	erythropoietin	DB00016
	1043	DB00016	10038435	46	2716	51	2239	0.150815563	0.74360296	0.486067546	1.134803824	0.285060013	DB0001610038435_	1.255055551	-0.296248043	NA	10038435	Renal failure	10038359	Renal and urinary disorders	Renal	erythropoietin	DB00016
	1044	DB00012	10043554	38	1608	22	1291	0.239840306	1.386607643	0.794882603	2.474590415	0.397678754	DB0001210043554_	0.922110751	0.32686022	NA	10043554	Thrombocytopenia	10005329	Blood and lymphatic system disorders	Blood	darbepoetin alfa	DB00012
	1045	DB00016	10043554	43	2719	42	2248	0.444666902	0.846489838	0.538121599	1.332389938	0.612726771	DB0001610043554_	0.489836167	-0.166657082	NA	10043554	Thrombocytopenia	10005329	Blood and lymphatic system disorders	Blood	erythropoietin	DB00016
	1052	DB00381	10003598	26	29334	30	22857	0.17728096	0.675319755	0.383514756	1.181769379	0.320351302	DB0038110003598_	1.138337067	-0.392568989	NA	10003598	Atelectasis	10038738	Respiratory, thoracic and mediastinal disorders	Resp	amlodipine	DB00381
	1054	DB00695	10003598	53	27996	33	20495	0.512862597	1.175724818	0.746985421	1.875349488	0.672986539	DB0069510003598_	0.39602995	0.161884824	NA	10003598	Atelectasis	10038738	Respiratory, thoracic and mediastinal disorders	Resp	furosemide	DB00695
	1057	DB00012	10011906	350	1296	253	1060	0.183204144	1.131436212	0.940589863	1.36223165	0.32792107	DB0001210011906_	1.114982339	0.12348781	NA	10011906	Death	10018065	General disorders and administration site conditions	Genrl	darbepoetin alfa	DB00012
	1058	DB00196	10011906	171	4912	203	3082	1.99827952486719e-09	0.528564519	0.426533792	0.654429592	5.22894746750961e-08	DB0019610011906_	16.76647074	-0.637590402	NA	10011906	Death	10018065	General disorders and administration site conditions	Genrl	fluconazole	DB00196
	1059	DB00285	10011906	309	10642	202	3516	8.07396763396266e-13	0.50540322	0.420137607	0.609069	3.6685261756043e-11	DB0028510011906_	24.02864603	-0.682398713	NA	10011906	Death	10018065	General disorders and administration site conditions	Genrl	venlafaxine	DB00285
	1060	DB00381	10011906	1223	28137	1255	21632	2.56245560766964e-12	0.749218619	0.690513292	0.812861608	1.07939335973712e-10	DB0038110011906_	22.94945175	-0.288724457	NA	10011906	Death	10018065	General disorders and administration site conditions	Genrl	amlodipine	DB00381
	1061	DB00425	10011906	500	12195	416	7068	1.41923808065959e-07	0.696650718	0.60838468	0.797958027	2.49446158142009e-06	DB0042510011906_	12.90143765	-0.361471116	NA	10011906	Death	10018065	General disorders and administration site conditions	Genrl	zolpidem	DB00425
	1062	DB00695	10011906	1668	26381	1747	18781	2.18897509296591e-27	0.679740696	0.633585176	0.729198712	4.03769896972695e-25	DB0069510011906_	56.16895236	-0.386043883	NA	10011906	Death	10018065	General disorders and administration site conditions	Genrl	furosemide	DB00695
	1063	DB00829	10011906	374	7678	338	4116	2.40376538005700e-11	0.593174153	0.508149065	0.692671403	8.64196540016539e-10	DB0082910011906_	20.8692209	-0.522267242	NA	10011906	Death	10018065	General disorders and administration site conditions	Genrl	diazepam	DB00829
	1064	DB09140	10011906	262	3479	138	1660	0.375255434	0.905910455	0.728033843	1.130978478	0.545145443	DB0914010011906_	0.606702652	-0.098814813	NA	10011906	Death	10018065	General disorders and administration site conditions	Genrl	oxygen	DB09140
	1066	DB00196	10035598	35	5048	33	3252	0.134258546	0.683309515	0.41148609	1.136937958	0.261658328	DB0019610035598_	1.340715716	-0.380807352	NA	10035598	Pleural effusion	10038738	Respiratory, thoracic and mediastinal disorders	Resp	fluconazole	DB00196
	1068	DB00374	10035598	177	17539	52	5672	0.588815776	1.100776838	0.802599563	1.532318569	0.735599937	DB0037410035598_	0.307068872	0.096016147	NA	10035598	Pleural effusion	10038738	Respiratory, thoracic and mediastinal disorders	Resp	treprostinil	DB00374
	1069	DB00381	10035598	164	29196	178	22709	0.002181314	0.71664877	0.575649518	0.891694898	0.010448444	DB0038110035598_	4.561302245	-0.333169419	NA	10035598	Pleural effusion	10038738	Respiratory, thoracic and mediastinal disorders	Resp	amlodipine	DB00381
	1070	DB00425	10035598	60	12635	44	7440	0.265181399	0.802984813	0.534568779	1.214442257	0.42714055	DB0042510035598_	0.850642163	-0.219419478	NA	10035598	Pleural effusion	10038738	Respiratory, thoracic and mediastinal disorders	Resp	zolpidem	DB00425
	1071	DB00695	10035598	344	27705	279	20249	0.205809872	0.901158375	0.766467905	1.060262049	0.35619624	DB0069510035598_	1.032273464	-0.10407426	NA	10035598	Pleural effusion	10038738	Respiratory, thoracic and mediastinal disorders	Resp	furosemide	DB00695
	1073	DB09140	10035598	99	3642	41	1757	0.464842205	1.164840691	0.797829101	1.727827404	0.631757386	DB0914010035598_	0.459249842	0.152584332	NA	10035598	Pleural effusion	10038738	Respiratory, thoracic and mediastinal disorders	Resp	oxygen	DB09140
	1075	DB00196	10038695	54	5029	64	3221	0.001153887	0.540468959	0.368080805	0.79099308	0.006200005	DB0019610038695_	5.083205118	-0.615318074	NA	10038695	Respiratory failure	10038738	Respiratory, thoracic and mediastinal disorders	Resp	fluconazole	DB00196
	1076	DB00285	10038695	62	10889	10	3708	0.028708823	2.111293552	1.07315645	4.623715448	0.081853136	DB0028510038695_	2.502828656	0.747300817	NA	10038695	Respiratory failure	10038738	Respiratory, thoracic and mediastinal disorders	Resp	venlafaxine	DB00285
	1077	DB00374	10038695	313	17403	156	5568	1.31180413571136e-05	0.641954331	0.526770065	0.784875511	0.00013784	DB0037410038695_	8.88941419	-0.443238114	NA	10038695	Respiratory failure	10038738	Respiratory, thoracic and mediastinal disorders	Resp	treprostinil	DB00374
	1078	DB00381	10038695	239	29121	205	22682	0.313598524	0.908071922	0.749718802	1.100689964	0.481072526	DB0038110038695_	0.731737238	-0.096431694	NA	10038695	Respiratory failure	10038738	Respiratory, thoracic and mediastinal disorders	Resp	amlodipine	DB00381
	1079	DB00425	10038695	73	12622	64	7420	0.021009417	0.670570439	0.472130333	0.954352558	0.064272872	DB0042510038695_	2.744617627	-0.399626527	NA	10038695	Respiratory failure	10038738	Respiratory, thoracic and mediastinal disorders	Resp	zolpidem	DB00425
	1080	DB00695	10038695	415	27634	335	20193	0.180089723	0.905235847	0.781041417	1.049795288	0.323920715	DB0069510038695_	1.127256501	-0.099559765	NA	10038695	Respiratory failure	10038738	Respiratory, thoracic and mediastinal disorders	Resp	furosemide	DB00695
	1081	DB00829	10038695	74	7978	34	4420	0.419700234	1.205764296	0.791686691	1.870285572	0.588646319	DB0082910038695_	0.529929753	0.187113636	NA	10038695	Respiratory failure	10038738	Respiratory, thoracic and mediastinal disorders	Resp	diazepam	DB00829
	1082	DB09140	10038695	162	3579	78	1720	1	0.998130336	0.752323448	1.333406081	1	DB0914010038695_	0	-0.001871414	NA	10038695	Respiratory failure	10038738	Respiratory, thoracic and mediastinal disorders	Resp	oxygen	DB09140
	1083	DB00108	10046571	446	9748	138	3157	0.693670882	1.046649759	0.859033338	1.281663182	0.815581461	DB0010810046571_	0.203853972	0.045594357	NA	10046571	Urinary tract infection	10021881	Infections and infestations	Infec	natalizumab	DB00108
	1085	DB08868	10016256	1081	8121	245	2266	0.004991201	1.231112916	1.062135526	1.431076355	0.020442789	DB0886810016256_	3.890125058	0.20791857	NA	10016256	Fatigue	10018065	General disorders and administration site conditions	Genrl	fingolimod	DB08868
	1086	DB08868	10017577	303	8899	115	2396	0.002878349	0.709421769	0.567678949	0.891426024	0.013068037	DB0886810017577_	4.337585926	-0.343305051	NA	10017577	Gait disturbance	10018065	General disorders and administration site conditions	Genrl	fingolimod	DB08868
	1088	DB08868	10025482	270	8932	50	2461	0.010430114	1.48777278	1.092833711	2.061226213	0.036804343	DB0886810025482_	3.302139429	0.397280223	NA	10025482	Malaise	10018065	General disorders and administration site conditions	Genrl	fingolimod	DB08868
	1090	DB08868	10037660	215	8987	71	2440	0.165595267	0.822169145	0.623419774	1.095117323	0.30493706	DB0886810037660_	1.187649883	-0.195809133	NA	10037660	Pyrexia	10018065	General disorders and administration site conditions	Genrl	fingolimod	DB08868
	1091	DB08868	10040984	40	9162	13	2498	0.614342853	0.83891698	0.438730433	1.712320114	0.755840897	DB0886810040984_	0.279924379	-0.175643528	NA	10040984	Sleep disorder	10037175	Psychiatric disorders	Psych	fingolimod	DB08868
	1092	DB08868	10044565	157	9045	43	2468	1	0.996249013	0.70465628	1.43491503	1	DB0886810044565_	0	-0.00375804	NA	10044565	Tremor	10029205	Nervous system disorders	Nerv	fingolimod	DB08868
	1094	DB08868	10048393	647	8555	173	2338	0.825533612	1.022080255	0.85730243	1.223424774	0.907781329	DB0886810048393_	0.096751757	0.021840016	NA	10048393	Multiple sclerosis relapse	10029205	Nervous system disorders	Nerv	fingolimod	DB08868
	1095	DB00335	10013709	423	8043	235	5230	0.059948311	1.170415229	0.991653806	1.384027161	0.143373036	DB0033510013709_	1.942305404	0.157358583	NA	10013709	Drug ineffective	10018065	General disorders and administration site conditions	Genrl	atenolol	DB00335
	1096	DB00590	10013709	29	747	87	1865	0.461795498	0.832281283	0.522310544	1.292593118	0.628981197	DB0059010013709_	0.463653916	-0.183584814	NA	10013709	Drug ineffective	10018065	General disorders and administration site conditions	Genrl	doxazosin	DB00590
	1098	DB00335	10042209	47	8419	7	5458	3.35817538331589e-05	4.352481408	1.953105414	11.42208912	0.000313402	DB0033510042209_	8.068024224	1.470746121	female	10042209	Stress	10037175	Psychiatric disorders	Psych	atenolol	DB00335
	1101	DB00335	10047895	192	8274	113	5352	0.441478829	1.099076719	0.864307202	1.402850305	0.609724202	DB0033510047895_	0.494748552	0.094470481	NA	10047895	Weight decreased	10022891	Investigations	Inv	atenolol	DB00335
	1102	DB00590	10047895	13	763	46	1906	0.309089392	0.706020736	0.34789659	1.338357988	0.476449371	DB0059010047895_	0.741393813	-0.348110672	NA	10047895	Weight decreased	10022891	Investigations	Inv	doxazosin	DB00590
	1104	DB00335	10047899	155	8311	61	5404	0.000731935	1.652146802	1.218352394	2.264605915	0.004245126	DB0033510047899_	5.461983893	0.502075535	NA	10047899	Weight increased	10022891	Investigations	Inv	atenolol	DB00335
	1107	DB06605	10055798	331	13742	392	12641	0.000890248	0.776746359	0.667611453	0.903304152	0.005006993	DB0660510055798_	5.296919816	-0.252641418	NA	10055798	Haemorrhage	10047065	Vascular disorders	Vasc	apixaban	DB06605
	1109	DB06643	10058467	45	52376	10	7505	0.218311216	0.644817284	0.320185781	1.435617382	0.371507854	DB0664310058467_	0.990185274	-0.438788283	NA	10058467	Lung neoplasm malignant	10029104	Neoplasms benign, malignant and unspecified (incl cysts and polyps)	Neopl	denosumab	DB06643
	1114	DB00363	10035664	87	4541	140	6748	0.584954109	0.923446063	0.696450074	1.218809295	0.732568728	DB0036310035664_	0.311198116	-0.079642886	NA	10035664	Pneumonia	10021881	Infections and infestations	Infec	clozapine	DB00363
	1116	DB00363	10047700	45	4583	60	6828	0.617384186	1.117377382	0.74046246	1.675637305	0.758403707	DB0036310047700_	0.27653944	0.110984316	NA	10047700	Vomiting	10017947	Gastrointestinal disorders	Gastr	clozapine	DB00363
	1120	DB00451	10025409	47	47224	9	15410	0.162726645	1.704023575	0.825382715	3.95600264	0.300993623	DB0045110025409_	1.200666201	0.532992263	NA	10025409	Macular degeneration	10015919	Eye disorders	Eye	levothyroxine	DB00451
	1126	DB00451	10047531	75	47196	20	15399	0.475564893	1.223531709	0.738877335	2.116767544	0.64116317	DB0045110047531_	0.444471299	0.20174152	NA	10047531	Visual acuity reduced	10015919	Eye disorders	Eye	levothyroxine	DB00451
	1127	DB00999	10047531	49	21381	15	12224	0.036661645	1.867593994	1.029498517	3.587404111	0.098901968	DB0099910047531_	2.31362614	0.624650968	NA	10047531	Visual acuity reduced	10015919	Eye disorders	Eye	hydrochlorothiazide	DB00999
	1130	DB00060	10011906	289	9219	158	2307	1.68507406743779e-13	0.457756935	0.373662628	0.562352466	8.38073261354821e-12	DB0006010011906_	25.50508578	-0.781416945	NA	10011906	Death	10018065	General disorders and administration site conditions	Genrl	interferon beta-1a	DB00060
	1142	DB06196	10019860	391	649	122	161	0.098728414	0.795207839	0.603977774	1.048417755	0.208926525	DB0619610019860_	1.565772644	-0.229151765	NA	10019860	Hereditary angioedema	10010331	Congenital, familial and genetic disorders	Cong	icatibant	DB06196
	1143	DB06404	10019860	1505	1564	453	447	0.495301004	0.949516789	0.816069467	1.104806692	0.657591013	DB0640410019860_	0.419172102	-0.051802067	NA	10019860	Hereditary angioedema	10010331	Congenital, familial and genetic disorders	Cong	human c1-esterase inhibitor	DB06404
	1152	DB01255	10051076	47	2086	43	1535	0.331920702	0.804363295	0.51753838	1.2529003	0.500733162	DB0125510051076_	0.691681931	-0.217704253	NA	10051076	Prescribed overdose	10022117	Injury, poisoning and procedural complications	Inj&P	lisdexamfetamine	DB01255
	1154	DB06196	10051076	62	978	14	269	0.567556961	1.217905393	0.661547037	2.393576814	0.718708614	DB0619610051076_	0.330299268	0.197132493	NA	10051076	Prescribed overdose	10022117	Injury, poisoning and procedural complications	Inj&P	icatibant	DB06196
	1155	DB06404	10051076	181	2888	41	859	0.137441435	1.312977182	0.922208176	1.907282485	0.266144698	DB0640410051076_	1.323715141	0.272297217	NA	10051076	Prescribed overdose	10022117	Injury, poisoning and procedural complications	Inj&P	human c1-esterase inhibitor	DB06404
	1156	DB08896	10016256	210	613	239	801	0.209954159	1.148047674	0.922106713	1.428797908	0.361085161	DB0889610016256_	1.018641445	0.138062825	NA	10016256	Fatigue	10018065	General disorders and administration site conditions	Genrl	regorafenib	DB08896
	1157	DB00295	10019211	390	14273	148	9454	4.34810224318162e-09	1.745391503	1.438133818	2.127422785	1.05872966616053e-07	DB0029510019211_	16.06102589	0.556978888	NA	10019211	Headache	10029205	Nervous system disorders	Nerv	morphine	DB00295
	1158	DB08896	10019211	73	750	54	986	0.002161956	1.77664157	1.215963095	2.609233318	0.01037368	DB0889610019211_	4.568483422	0.574724824	NA	10019211	Headache	10029205	Nervous system disorders	Nerv	regorafenib	DB08896
	1160	DB08896	10033553	73	750	82	958	0.448451336	1.137057311	0.805727887	1.602255236	0.616164939	DB0889610033553_	0.484240593	0.128443619	NA	10033553	Palmar-plantar erythrodysaesthesia syndrome	10040785	Skin and subcutaneous tissue disorders	Skin	regorafenib	DB08896
	1161	DB00295	10048294	127	14536	135	9467	9.93699980508977e-05	0.612717851	0.476363406	0.787710674	0.000792818	DB0029510048294_	7.139916297	-0.489850724	NA	10048294	Mental status changes	10037175	Psychiatric disorders	Psych	morphine	DB00295
	1163	DB00203	10021097	675	13203	336	8602	7.5279175307964e-05	1.30883861	1.143271938	1.500599771	0.00062489	DB0020310021097_	7.37793546	0.269140187	NA	10021097	Hypotension	10047065	Vascular disorders	Vasc	sildenafil	DB00203
	1164	DB00722	10021097	428	24975	669	25363	3.59271642369226e-12	0.649708911	0.573410852	0.735563256	1.47208965232659e-10	DB0072210021097_	22.63916801	-0.431230846	NA	10021097	Hypotension	10047065	Vascular disorders	Vasc	lisinopril	DB00722
	1186	DB06643	10027452	69	52352	36	7479	7.38352699417001e-09	0.273800019	0.180325532	0.422192069	1.7076639422944e-07	DB0664310027452_	15.58296933	-1.295357296	male	10027452	Metastases to bone	10029104	Neoplasms benign, malignant and unspecified (incl cysts and polyps)	Neopl	denosumab	DB06643
	1190	DB06643	10003658	96	52325	19	7496	0.203384862	0.723838828	0.438961369	1.25517237	0.353114111	DB0664310003658_	1.040964012	-0.323186525	NA	10003658	Atrial fibrillation	10007541	Cardiac disorders	Card	denosumab	DB06643
	1191	DB06643	10007559	80	52341	28	7487	0.000190928	0.408705508	0.262571952	0.653456427	0.001385764	DB0664310007559_	6.581503877	-0.894760412	NA	10007559	Cardiac failure congestive	10007541	Cardiac disorders	Card	denosumab	DB06643
	1194	DB00060	10008190	162	9346	36	2429	0.426321302	1.169521727	0.808325835	1.733286402	0.594980111	DB0006010008190_	0.5192273	0.156594885	NA	10008190	Cerebrovascular accident	10029205	Nervous system disorders	Nerv	interferon beta-1a	DB00060
	1195	DB00060	10008531	193	9315	51	2414	0.87319677	0.980712728	0.714403605	1.367453353	0.944720193	DB0006010008531_	0.056866487	-0.019475698	NA	10008531	Chills	10018065	General disorders and administration site conditions	Genrl	interferon beta-1a	DB00060
	1200	DB00060	10044565	173	9335	37	2428	0.302546793	1.21610502	0.845944668	1.789921183	0.468894013	DB0006010044565_	0.75737852	0.195653145	NA	10044565	Tremor	10029205	Nervous system disorders	Nerv	interferon beta-1a	DB00060
	1201	DB00060	10046543	57	9451	8	2457	0.122548724	1.852189933	0.877731172	4.501979828	0.245088124	DB0006010046543_	1.406137444	0.616368686	NA	10046543	Urinary incontinence	10038359	Renal and urinary disorders	Renal	interferon beta-1a	DB00060
	1202	DB00060	10050584	130	9378	13	2452	0.000349823	2.614526844	1.473147463	5.05052428	0.002293616	DB0006010050584_	6.077625574	0.961083142	NA	10050584	Contusion	10022117	Injury, poisoning and procedural complications	Inj&P	interferon beta-1a	DB00060
	1203	DB00060	10051290	140	9368	39	2426	0.709397903	0.929619686	0.64579009	1.365993384	0.826585273	DB0006010051290_	0.190452193	-0.072979717	NA	10051290	Central nervous system lesion	10029205	Nervous system disorders	Nerv	interferon beta-1a	DB00060
	1205	DB00060	10020937	287	9221	69	2396	0.595103935	1.080775635	0.824910469	1.432483792	0.740779832	DB0006010020937_	0.30005182	0.077678964	NA	10020937	Hypoaesthesia	10029205	Nervous system disorders	Nerv	interferon beta-1a	DB00060
	1206	DB00060	10033371	392	9116	85	2380	0.133095543	1.204015933	0.94565614	1.547519375	0.260056966	DB0006010033371_	1.346854571	0.18566258	NA	10033371	Pain	10018065	General disorders and administration site conditions	Genrl	interferon beta-1a	DB00060
	1208	DB00005	10011224	2742	125340	717	41702	6.39471277535979e-09	1.272362077	1.170616726	1.384367469	1.50142943546523e-07	DB0000510011224_	15.71167804	0.240875076	NA	10011224	Cough	10038738	Respiratory, thoracic and mediastinal disorders	Resp	etanercept	DB00005
	1209	DB00005	10025482	4242	123840	1004	41415	1.16495537248495e-23	1.412933606	1.317496497	1.516495405	1.64186873811083e-21	DB0000510025482_	47.85845189	0.345668114	NA	10025482	Malaise	10018065	General disorders and administration site conditions	Genrl	etanercept	DB00005
	1210	DB00005	10036790	431	127651	180	42239	0.009882208	0.792307054	0.664044014	0.948477303	0.035225754	DB0000510036790_	3.345977805	-0.232806268	NA	10036790	Productive cough	10038738	Respiratory, thoracic and mediastinal disorders	Resp	etanercept	DB00005
	1211	DB00005	10039101	914	127168	263	42156	0.045868449	1.152048437	1.002871503	1.327069311	0.117235723	DB0000510039101_	2.143568642	0.141541607	NA	10039101	Rhinorrhoea	10038738	Respiratory, thoracic and mediastinal disorders	Resp	etanercept	DB00005
	1212	DB00005	10052251	550	127532	182	42237	1	1.000841252	0.844575982	1.190529175	1	DB0000510052251_	0	0.000840898	NA	10052251	Respiratory tract congestion	10038738	Respiratory, thoracic and mediastinal disorders	Resp	etanercept	DB00005
	1214	DB01255	10016256	131	2002	67	1511	0.011887244	1.475543572	1.082229485	2.027225378	0.040862644	DB0125510016256_	3.197538979	0.389026446	NA	10016256	Fatigue	10018065	General disorders and administration site conditions	Genrl	lisdexamfetamine	DB01255
	1216	DB01255	10027175	35	2098	15	1563	0.083651859	1.738070373	0.921099691	3.43776209	0.184510752	DB0125510027175_	1.690047542	0.552775517	NA	10027175	Memory impairment	10029205	Nervous system disorders	Nerv	lisdexamfetamine	DB01255
	1218	DB01255	10033371	50	2083	23	1555	0.05639223	1.622664277	0.96708731	2.798931308	0.136797541	DB0125510033371_	1.989253251	0.484069414	NA	10033371	Pain	10018065	General disorders and administration site conditions	Genrl	lisdexamfetamine	DB01255
	1231	DB00005	10002198	94	127988	14	42405	0.003530929	2.224418892	1.261944393	4.224998905	0.015425991	DB0000510002198_	4.171701452	0.799495709	NA	10002198	Anaphylactic reaction	10021428	Immune system disorders	Immun	etanercept	DB00005
	1232	DB01060	10002198	56	8531	34	5047	0.913152321	0.974398367	0.624260995	1.54132436	0.961104948	DB0106010002198_	0.039671669	-0.025935058	NA	10002198	Anaphylactic reaction	10021428	Immune system disorders	Immun	amoxicillin	DB01060
	1233	DB00005	10025169	36	128046	21	42398	0.045407455	0.567629783	0.322481862	1.023461237	0.116357296	DB0000510025169_	2.151089682	-0.566285864	NA	10025169	Lyme disease	10021881	Infections and infestations	Infec	etanercept	DB00005
	1235	DB00005	10034839	344	127738	64	42355	9.15027216964456e-06	1.782138503	1.36112404	2.365865815	0.000100534	DB0000510034839_	9.205015348	0.577814049	NA	10034839	Pharyngitis streptococcal	10021881	Infections and infestations	Infec	etanercept	DB00005
	1237	DB00005	10005911	78	128004	14	42405	0.030054267	1.845598369	1.036815635	3.531595401	0.084825562	DB0000510005911_	2.46715834	0.612803544	NA	10005911	Body temperature increased	10022891	Investigations	Inv	etanercept	DB00005
	1242	DB00005	10008469	373	127709	99	42320	0.048672082	1.248517024	0.997534324	1.5749118	0.122568593	DB0000510008469_	2.099084462	0.221956466	NA	10008469	Chest discomfort	10018065	General disorders and administration site conditions	Genrl	etanercept	DB00005
	1243	DB00126	10008469	70	10101	29	5916	0.143073801	1.413692323	0.903714367	2.263828235	0.274143086	DB0012610008469_	1.294105099	0.34620495	NA	10008469	Chest discomfort	10018065	General disorders and administration site conditions	Genrl	ascorbic acid	DB00126
	1244	DB00153	10008469	50	7373	21	3418	0.798303332	1.1037571	0.649776552	1.937966551	0.891009846	DB0015310008469_	0.115399801	0.098719905	NA	10008469	Chest discomfort	10018065	General disorders and administration site conditions	Genrl	ergocalciferol	DB00153
	1245	DB00193	10008469	108	19212	29	8673	0.012203276	1.681184102	1.106075303	2.630203172	0.041709004	DB0019310008469_	3.177038245	0.519498368	NA	10008469	Chest discomfort	10018065	General disorders and administration site conditions	Genrl	tramadol	DB00193
	1246	DB00586	10008469	49	7060	13	2792	0.257151661	1.490613262	0.794789768	2.999802022	0.418016748	DB0058610008469_	0.872233781	0.39918762	NA	10008469	Chest discomfort	10018065	General disorders and administration site conditions	Genrl	diclofenac	DB00586
	1247	DB00126	10011224	239	9932	118	5827	0.13439827	1.18832316	0.946809726	1.497944326	0.261814164	DB0012610011224_	1.340120323	0.172543204	NA	10011224	Cough	10038738	Respiratory, thoracic and mediastinal disorders	Resp	ascorbic acid	DB00126
	1248	DB00153	10011224	184	7239	68	3371	0.115007765	1.259990501	0.946045256	1.694860459	0.233624104	DB0015310011224_	1.454041848	0.231104182	NA	10011224	Cough	10038738	Respiratory, thoracic and mediastinal disorders	Resp	ergocalciferol	DB00153
	1249	DB00193	10011224	319	19001	88	8614	2.39762307557871e-05	1.643347568	1.292151239	2.108317192	0.000232896	DB0019310011224_	8.364920699	0.496735361	NA	10011224	Cough	10038738	Respiratory, thoracic and mediastinal disorders	Resp	tramadol	DB00193
	1250	DB00586	10011224	127	6982	36	2769	0.079669633	1.398987387	0.956775926	2.091807448	0.177874485	DB0058610011224_	1.726677117	0.33574868	NA	10011224	Cough	10038738	Respiratory, thoracic and mediastinal disorders	Resp	diclofenac	DB00586
	1251	DB00126	10022000	127	10044	65	5880	0.408297775	1.143844558	0.840203014	1.569897775	0.577693824	DB0012610022000_	0.548711266	0.134395008	NA	10022000	Influenza	10021881	Infections and infestations	Infec	ascorbic acid	DB00126
	1252	DB00153	10022000	93	7330	51	3388	0.322783451	0.842881212	0.591184928	1.213527887	0.491149556	DB0015310022000_	0.711006603	-0.170929242	NA	10022000	Influenza	10021881	Infections and infestations	Infec	ergocalciferol	DB00153
	1253	DB00193	10022000	183	19137	67	8635	0.149829872	1.23240541	0.925604017	1.657838173	0.283686525	DB0019310022000_	1.259885437	0.208967878	NA	10022000	Influenza	10021881	Infections and infestations	Infec	tramadol	DB00193
	1254	DB00586	10022000	84	7025	30	2775	0.6770459	1.106036987	0.719276207	1.742997923	0.804145929	DB0058610022000_	0.217974522	0.100783345	NA	10022000	Influenza	10021881	Infections and infestations	Infec	diclofenac	DB00586
	1255	DB00126	10022061	93	10078	11	5934	2.05948382000276e-09	4.977351992	2.654437997	10.32662234	5.37039010007664e-08	DB0012610022061_	16.73978019	1.604898021	female	10022061	Injection site erythema	10018065	General disorders and administration site conditions	Genrl	ascorbic acid	DB00126
	1256	DB00153	10022061	122	7301	12	3427	4.67140419968163e-10	4.772097377	2.630050852	9.504075543	1.37731754782537e-08	DB0015310022061_	18.10054294	1.56278591	female	10022061	Injection site erythema	10018065	General disorders and administration site conditions	Genrl	ergocalciferol	DB00153
	1257	DB00193	10022061	152	19168	19	8683	1.13399077866793e-09	3.623489127	2.240475177	6.189660561	3.11636706810356e-08	DB0019310022061_	17.28401282	1.287437409	female	10022061	Injection site erythema	10018065	General disorders and administration site conditions	Genrl	tramadol	DB00193
	1258	DB00586	10022061	81	7028	6	2799	9.45653553518251e-07	5.376169234	2.361664697	15.10003903	1.3634944407146e-05	DB0058610022061_	11.20287462	1.681976082	female	10022061	Injection site erythema	10018065	General disorders and administration site conditions	Genrl	diclofenac	DB00586
	1259	DB00126	10022095	76	10095	13	5932	4.31115880920917e-06	3.435086374	1.89149286	6.751385852	5.18265764006691e-05	DB0012610022095_	9.867607482	1.234042071	female	10022095	Injection site reaction	10018065	General disorders and administration site conditions	Genrl	ascorbic acid	DB00126
	1260	DB00153	10022095	81	7342	11	3428	1.41366447615129e-05	3.437641239	1.820038408	7.168183696	0.000147307	DB0015310022095_	8.822992252	1.23478555	female	10022095	Injection site reaction	10018065	General disorders and administration site conditions	Genrl	ergocalciferol	DB00153
	1261	DB00193	10022095	79	19241	20	8682	0.021750663	1.78230193	1.07952845	3.076596277	0.066052356	DB0019310022095_	2.717307576	0.577905748	NA	10022095	Injection site reaction	10018065	General disorders and administration site conditions	Genrl	tramadol	DB00193
	1263	DB00126	10022437	240	9931	110	5835	0.033284453	1.281918047	1.016253678	1.625334803	0.091875311	DB0012610022437_	2.387322935	0.248357431	NA	10022437	Insomnia	10037175	Psychiatric disorders	Psych	ascorbic acid	DB00126
	1264	DB00153	10022437	134	7289	63	3376	0.938431922	0.985142921	0.722789679	1.354959492	0.978144719	DB0015310022437_	0.022097646	-0.01496855	NA	10022437	Insomnia	10037175	Psychiatric disorders	Psych	ergocalciferol	DB00153
	1265	DB00193	10022437	375	18945	141	8561	0.068000549	1.201802347	0.985892549	1.471631612	0.157708953	DB0019310022437_	1.847004015	0.183822386	NA	10022437	Insomnia	10037175	Psychiatric disorders	Psych	tramadol	DB00193
	1266	DB00586	10022437	150	6959	55	2750	0.695394101	1.077732208	0.783626412	1.500829474	0.81661725	DB0058610022437_	0.202584776	0.074859026	NA	10022437	Insomnia	10037175	Psychiatric disorders	Psych	diclofenac	DB00586
	1267	DB00153	10033425	258	7165	47	3392	7.47450089460758e-11	2.598540723	1.892560048	3.636106754	2.49323928952741e-09	DB0015310033425_	19.80968305	0.954950027	NA	10033425	Pain in extremity	10028395	Musculoskeletal and connective tissue disorders	Musc	ergocalciferol	DB00153
	1268	DB00193	10033425	505	18815	190	8512	0.034181972	1.202418879	1.013611638	1.431146452	0.09377655	DB0019310033425_	2.366840454	0.18433526	NA	10033425	Pain in extremity	10028395	Musculoskeletal and connective tissue disorders	Musc	tramadol	DB00193
	1269	DB00586	10033425	247	6862	76	2729	0.059337505	1.292453862	0.99155789	1.700888812	0.142255228	DB0058610033425_	1.950132453	0.25654263	NA	10033425	Pain in extremity	10028395	Musculoskeletal and connective tissue disorders	Musc	diclofenac	DB00586
	1270	DB00005	10046306	1148	126934	273	42146	4.14598520085439e-07	1.396204659	1.221946095	1.599846559	6.53732579510843e-06	DB0000510046306_	11.93798238	0.333757598	NA	10046306	Upper respiratory tract infection	10021881	Infections and infestations	Infec	etanercept	DB00005
	1271	DB00126	10046306	110	10061	40	5905	0.008404899	1.613983954	1.112732812	2.383159475	0.030982788	DB0012610046306_	3.474323451	0.478705628	NA	10046306	Upper respiratory tract infection	10021881	Infections and infestations	Infec	ascorbic acid	DB00126
	1272	DB00153	10046306	71	7352	28	3411	0.51587033	1.176428754	0.748285859	1.896393534	0.675584257	DB0015310046306_	0.392177396	0.16248337	NA	10046306	Upper respiratory tract infection	10021881	Infections and infestations	Infec	ergocalciferol	DB00153
	1273	DB00193	10046306	151	19169	41	8661	0.003652494	1.664004676	1.170213205	2.413481266	0.015855624	DB0019310046306_	4.144231004	0.509227153	NA	10046306	Upper respiratory tract infection	10021881	Infections and infestations	Infec	tramadol	DB00193
	1274	DB00586	10046306	63	7046	17	2788	0.172199163	1.466373808	0.845644886	2.677996434	0.313729027	DB0058610046306_	1.159225637	0.382792556	NA	10046306	Upper respiratory tract infection	10021881	Infections and infestations	Infec	diclofenac	DB00586
	1276	DB00115	10022086	212	18213	43	10429	1.20178329618974e-11	2.823019344	2.024060303	4.018906951	4.54516171803557e-10	DB0011510022086_	21.51178762	1.037807002	female	10022086	Injection site pain	10018065	General disorders and administration site conditions	Genrl	cyanocobalamin	DB00115
	1278	DB00126	10022086	114	10057	28	5917	1.04558552663692e-05	2.395293318	1.570610676	3.767800166	0.000112821	DB0012610022086_	9.089707339	0.873505694	NA	10022086	Injection site pain	10018065	General disorders and administration site conditions	Genrl	ascorbic acid	DB00126
	1279	DB00158	10022086	485	16330	86	8018	9.73241653738006e-22	2.768904227	2.193664415	3.529978637	1.20953460371175e-19	DB0015810022086_	43.55888111	1.018451656	female	10022086	Injection site pain	10018065	General disorders and administration site conditions	Genrl	folic acid	DB00158
	1280	DB00169	10022086	426	38265	74	18101	1.45681721244793e-18	2.72315295	2.121736295	3.536817163	1.32499793872643e-16	DB0016910022086_	36.55995058	1.001790382	female	10022086	Injection site pain	10018065	General disorders and administration site conditions	Genrl	cholecalciferol	DB00169
	1282	DB00316	10022086	467	65007	120	36833	1.91560385213616e-16	2.2050019	1.799740534	2.718969048	1.38518974562308e-14	DB0031610022086_	31.91035417	0.790728371	NA	10022086	Injection site pain	10018065	General disorders and administration site conditions	Genrl	acetaminophen	DB00316
	1283	DB00341	10022086	142	11263	40	5028	0.00959905	1.584741729	1.106911146	2.314575453	0.034464011	DB0034110022086_	3.367839657	0.460421447	NA	10022086	Injection site pain	10018065	General disorders and administration site conditions	Genrl	cetirizine	DB00341
	1284	DB00482	10022086	116	8143	22	3049	0.002657189	1.974200749	1.241089337	3.277944996	0.01224585	DB0048210022086_	4.40256818	0.680163632	NA	10022086	Injection site pain	10018065	General disorders and administration site conditions	Genrl	celecoxib	DB00482
	1285	DB00563	10022086	1447	45199	231	15117	3.69063136868429e-29	2.095100331	1.819822525	2.420631576	7.76065964206932e-27	DB0056310022086_	60.12073017	0.739601443	NA	10022086	Injection site pain	10018065	General disorders and administration site conditions	Genrl	methotrexate	DB00563
	1286	DB00635	10022086	579	32474	116	23678	2.71454319900387e-46	3.639284225	2.97432181	4.484823414	1.37214938434263e-43	DB0063510022086_	98.69478059	1.291787021	female	10022086	Injection site pain	10018065	General disorders and administration site conditions	Genrl	prednisone	DB00635
	1287	DB01098	10022086	77	8072	40	7169	0.006758798	1.709589823	1.150508994	2.575095043	0.026062496	DB0109810022086_	3.647257936	0.536253472	NA	10022086	Injection site pain	10018065	General disorders and administration site conditions	Genrl	rosuvastatin	DB01098
	1288	DB00043	10002198	403	6010	90	2210	1.51277920351146e-05	1.646487009	1.299831968	2.103882225	0.000156119	DB0004310002198_	8.764894735	0.498643933	NA	10002198	Anaphylactic reaction	10021428	Immune system disorders	Immun	omalizumab	DB00043
	1291	DB00588	10002198	107	16417	25	8443	0.000199781	2.201074454	1.412333078	3.555058309	0.001438892	DB0058810002198_	6.543882146	0.788945629	NA	10002198	Anaphylactic reaction	10021428	Immune system disorders	Immun	fluticasone propionate	DB00588
	1292	DB00635	10002198	157	32896	56	23738	2.64552615542145e-06	2.023041181	1.481555757	2.797668037	3.38861704090648e-05	DB0063510002198_	10.29250358	0.704601914	NA	10002198	Anaphylactic reaction	10021428	Immune system disorders	Immun	prednisone	DB00635
	1293	DB00668	10002198	151	9940	52	4251	0.189903041	1.241836661	0.898557183	1.740159808	0.336383951	DB0066810002198_	1.089502061	0.216591462	NA	10002198	Anaphylactic reaction	10021428	Immune system disorders	Immun	epinephrine	DB00668
	1296	DB00863	10002198	100	10573	48	5792	0.490220523	1.141250693	0.799864974	1.648085922	0.653503053	DB0086310002198_	0.425408074	0.13212476	NA	10002198	Anaphylactic reaction	10021428	Immune system disorders	Immun	ranitidine	DB00863
	1297	DB00950	10002198	53	4665	15	2041	0.146313704	1.545792909	0.855975547	2.960043129	0.278800402	DB0095010002198_	1.277259159	0.435536988	NA	10002198	Anaphylactic reaction	10021428	Immune system disorders	Immun	fexofenadine	DB00950
	1299	DB01075	10002198	177	19771	89	11008	0.479780396	1.107303653	0.852608916	1.446702446	0.644617806	DB0107510002198_	0.439097686	0.101927918	NA	10002198	Anaphylactic reaction	10021428	Immune system disorders	Immun	diphenhydramine	DB01075
	1300	DB01222	10002198	72	9202	18	5387	0.000635852	2.341543068	1.380217033	4.17649926	0.003782329	DB0122210002198_	5.57741526	0.850810143	NA	10002198	Anaphylactic reaction	10021428	Immune system disorders	Immun	budesonide	DB01222
	1301	DB00169	10008469	276	38415	93	18082	0.005050244	1.39693877	1.099722365	1.787758089	0.020625493	DB0016910008469_	3.881227455	0.33428325	NA	10008469	Chest discomfort	10018065	General disorders and administration site conditions	Genrl	cholecalciferol	DB00169
	1302	DB00338	10008469	285	33389	108	22164	3.52438653000365e-07	1.751704363	1.397972192	2.208166737	5.64696738440389e-06	DB0033810008469_	12.0843919	0.560589235	NA	10008469	Chest discomfort	10018065	General disorders and administration site conditions	Genrl	omeprazole	DB00338
	1303	DB00588	10008469	240	16284	83	8385	0.00167336	1.488910585	1.153691135	1.937610135	0.008403625	DB0058810008469_	4.779092157	0.398044702	NA	10008469	Chest discomfort	10018065	General disorders and administration site conditions	Genrl	fluticasone propionate	DB00588
	1304	DB00635	10008469	287	32766	88	23706	9.80002061317631e-14	2.35951964	1.850971521	3.033285315	5.02977389969945e-12	DB0063510008469_	26.01564608	0.858458056	NA	10008469	Chest discomfort	10018065	General disorders and administration site conditions	Genrl	prednisone	DB00635
	1306	DB01409	10008469	100	5931	37	3929	0.002035107	1.790308524	1.213605027	2.692299568	0.009862331	DB0140910008469_	4.619032752	0.582387965	NA	10008469	Chest discomfort	10018065	General disorders and administration site conditions	Genrl	tiotropium	DB01409
	1308	DB00169	10008479	539	38152	197	17978	0.002176739	1.289225431	1.092040329	1.527120256	0.01043128	DB0016910008479_	4.56294625	0.254041597	NA	10008479	Chest pain	10018065	General disorders and administration site conditions	Genrl	cholecalciferol	DB00169
	1309	DB00338	10008479	544	33130	291	21981	0.003104377	1.240298521	1.072627172	1.436452099	0.01391317	DB0033810008479_	4.274919395	0.215352093	NA	10008479	Chest pain	10018065	General disorders and administration site conditions	Genrl	omeprazole	DB00338
	1310	DB00635	10008479	512	32541	236	23558	6.50456109530123e-09	1.570585551	1.342241852	1.842117961	1.5231393175055e-07	DB0063510008479_	15.69732211	0.451448512	NA	10008479	Chest pain	10018065	General disorders and administration site conditions	Genrl	prednisone	DB00635
	1311	DB00715	10008479	72	4771	17	2270	0.008228842	2.014944357	1.172191396	3.656041116	0.030472683	DB0071510008479_	3.49092462	0.70059158	NA	10008479	Chest pain	10018065	General disorders and administration site conditions	Genrl	paroxetine	DB00715
	1312	DB01409	10008479	135	5896	70	3896	0.112450013	1.274344295	0.945030432	1.731264716	0.229760084	DB0140910008479_	1.470719628	0.242431768	NA	10008479	Chest pain	10018065	General disorders and administration site conditions	Genrl	tiotropium	DB01409
	1314	DB00169	10074903	155	38536	45	18130	0.003796651	1.620492249	1.155474389	2.312710419	0.016353131	DB0016910074903_	4.113335891	0.482729961	NA	10074903	Intentional product misuse	10022117	Injury, poisoning and procedural complications	Inj&P	cholecalciferol	DB00169
	1315	DB00338	10074903	140	33534	74	22198	0.123949399	1.252330185	0.937786182	1.684010323	0.247005068	DB0033810074903_	1.398346426	0.225005964	NA	10074903	Intentional product misuse	10022117	Injury, poisoning and procedural complications	Inj&P	omeprazole	DB00338
	1316	DB00588	10074903	79	16445	30	8438	0.187137611	1.351175452	0.876449934	2.133305608	0.332925202	DB0058810074903_	1.099837434	0.300974919	NA	10074903	Intentional product misuse	10022117	Injury, poisoning and procedural complications	Inj&P	fluticasone propionate	DB00588
	1317	DB00635	10074903	138	32915	45	23749	1.24928764346649e-06	2.212629678	1.569380838	3.172154503	1.74482070714753e-05	DB0063510074903_	10.95627366	0.794181708	NA	10074903	Intentional product misuse	10022117	Injury, poisoning and procedural complications	Inj&P	prednisone	DB00635
	1321	DB00215	10037153	120	10983	43	5233	0.129089938	1.32968645	0.929716667	1.933473716	0.254300308	DB0021510037153_	1.369239394	0.284943163	NA	10037153	Psoriasis	10040785	Skin and subcutaneous tissue disorders	Skin	citalopram	DB00215
	1322	DB00321	10037153	81	7366	21	2829	0.119548423	1.481396728	0.905519622	2.526393457	0.240671719	DB0032110037153_	1.424321437	0.392985378	NA	10037153	Psoriasis	10040785	Skin and subcutaneous tissue disorders	Skin	amitriptyline	DB00321
	1323	DB00425	10037153	115	12580	52	7432	0.126175741	1.306513756	0.932478765	1.851956979	0.250379689	DB0042510037153_	1.384776756	0.267362335	NA	10037153	Psoriasis	10040785	Skin and subcutaneous tissue disorders	Skin	zolpidem	DB00425
	1324	DB00451	10037153	605	46666	132	15287	1.33657600275738e-05	1.501374404	1.240658454	1.828189171	0.000140107	DB0045110037153_	8.87310215	0.406380958	NA	10037153	Psoriasis	10040785	Skin and subcutaneous tissue disorders	Skin	levothyroxine	DB00451
	1326	DB00005	10043414	1014	127068	531	41888	5.67851096594591e-17	0.629503847	0.565845279	0.700925618	4.33894362615954e-15	DB0000510043414_	33.07114548	-0.462823314	NA	10043414	Therapeutic response decreased	10018065	General disorders and administration site conditions	Genrl	etanercept	DB00005
	1327	DB00215	10043414	36	11067	16	5260	0.882864464	1.069390166	0.577908874	2.066035917	0.951043643	DB0021510043414_	0.050195326	0.067088548	NA	10043414	Therapeutic response decreased	10018065	General disorders and administration site conditions	Genrl	citalopram	DB00215
	1329	DB00425	10043414	37	12658	18	7466	0.577063928	1.212361343	0.672423035	2.263925112	0.726231208	DB0042510043414_	0.319886846	0.192569981	NA	10043414	Therapeutic response decreased	10018065	General disorders and administration site conditions	Genrl	zolpidem	DB00425
	1330	DB00451	10043414	136	47135	25	15394	0.007592993	1.776578936	1.153129453	2.842850519	0.028566782	DB0045110043414_	3.555510704	0.574689569	NA	10043414	Therapeutic response decreased	10018065	General disorders and administration site conditions	Genrl	levothyroxine	DB00451
	1334	DB00203	10030124	629	13249	252	8686	2.47468135303704e-11	1.636353725	1.407990052	1.906217968	8.86802990655469e-10	DB0020310030124_	20.84339827	0.492470428	NA	10030124	Oedema peripheral	10018065	General disorders and administration site conditions	Genrl	sildenafil	DB00203
	1335	DB00559	10030124	267	9392	82	3224	0.418396367	1.117712385	0.866559937	1.454485711	0.587413124	DB0055910030124_	0.532026918	0.111284083	NA	10030124	Oedema peripheral	10018065	General disorders and administration site conditions	Genrl	bosentan	DB00559
	1336	DB00203	10037423	285	13593	100	8838	4.87653948278993e-08	1.852983465	1.46803496	2.35487239	9.45279058297443e-07	DB0020310037423_	13.87178565	0.616797024	NA	10037423	Pulmonary oedema	10038738	Respiratory, thoracic and mediastinal disorders	Resp	sildenafil	DB00203
	1337	DB00559	10037423	167	9492	49	3257	0.38643384	1.169429025	0.843570262	1.646873371	0.556585851	DB0055910037423_	0.585933851	0.156515617	NA	10037423	Pulmonary oedema	10038738	Respiratory, thoracic and mediastinal disorders	Resp	bosentan	DB00559
	1340	DB00005	10020751	1609	126473	304	42115	1.11069809096227e-21	1.762372968	1.557375264	1.999971848	1.37710845853506e-19	DB0000510020751_	43.42913079	0.566661178	NA	10020751	Hypersensitivity	10021428	Immune system disorders	Immun	etanercept	DB00005
	1341	DB00115	10013709	742	17683	360	10112	0.012665053	1.178674772	1.035280016	1.343721785	0.042974366	DB0011510013709_	3.147151478	0.164390733	NA	10013709	Drug ineffective	10018065	General disorders and administration site conditions	Genrl	cyanocobalamin	DB00115
	1342	DB00121	10013709	177	4046	24	444	0.335720436	0.809357767	0.519738771	1.311548918	0.504901254	DB0012110013709_	0.683392405	-0.211514226	NA	10013709	Drug ineffective	10018065	General disorders and administration site conditions	Genrl	biotin	DB00121
	1343	DB00169	10013709	1484	37207	598	17577	0.001223776	1.172319582	1.063558964	1.293418642	0.006497101	DB0016910013709_	5.036399182	0.158984335	NA	10013709	Drug ineffective	10018065	General disorders and administration site conditions	Genrl	cholecalciferol	DB00169
	1344	DB00115	10033371	802	17623	279	10193	1.21514689952655e-13	1.662588829	1.445760665	1.916326515	6.14824566969306e-12	DB0011510033371_	25.81485433	0.508375923	NA	10033371	Pain	10018065	General disorders and administration site conditions	Genrl	cyanocobalamin	DB00115
	1345	DB00121	10033371	205	4018	14	454	0.082059709	1.654368916	0.953175255	3.106723176	0.18179934	DB0012110033371_	1.704851725	0.503419616	NA	10033371	Pain	10018065	General disorders and administration site conditions	Genrl	biotin	DB00121
	1346	DB00169	10033371	1632	37059	456	17719	1.95701590276217e-25	1.711185045	1.539093319	1.905610924	3.09880500024721e-23	DB0016910033371_	51.82844059	0.53718614	NA	10033371	Pain	10018065	General disorders and administration site conditions	Genrl	cholecalciferol	DB00169
	1347	DB00115	10061218	46	18379	11	10461	0.008193576	2.380151485	1.213786061	5.098733061	0.030389184	DB0011510061218_	3.493668511	0.867164135	NA	10061218	Inflammation	10018065	General disorders and administration site conditions	Genrl	cyanocobalamin	DB00115
	1349	DB00169	10061218	100	38591	24	18151	0.001981299	1.959741121	1.244726827	3.201657549	0.009652199	DB0016910061218_	4.640569564	0.672812384	NA	10061218	Inflammation	10018065	General disorders and administration site conditions	Genrl	cholecalciferol	DB00169
	1352	DB00722	10031009	64	25339	41	25991	0.018914742	1.601116159	1.06475889	2.431868799	0.059148653	DB0072210031009_	2.827701469	0.470700986	NA	10031009	Oral pain	10017947	Gastrointestinal disorders	Gastr	lisinopril	DB00722
	1354	DB00722	10047895	533	24870	508	25524	0.246606274	1.076773225	0.950554652	1.219900414	0.405698382	DB0072210047895_	0.902145297	0.073968814	NA	10047895	Weight decreased	10022891	Investigations	Inv	lisinopril	DB00722
	1355	DB08877	10047895	45	3244	74	3155	0.005464607	0.591475735	0.39765821	0.871312803	0.021961193	DB0887710047895_	3.818478342	-0.525134619	NA	10047895	Weight decreased	10022891	Investigations	Inv	ruxolitinib	DB08877
	1356	DB00722	10047899	369	25034	233	25799	3.92912803251504e-09	1.632059091	1.380155261	1.933116438	9.65825065159413e-08	DB0072210047899_	16.1528682	0.489842463	NA	10047899	Weight increased	10022891	Investigations	Inv	lisinopril	DB00722
	1357	DB08877	10047899	171	3118	79	3150	6.67140553295659e-09	2.186530412	1.657029148	2.905855424	1.55597066933242e-07	DB0887710047899_	15.67599608	0.782316001	NA	10047899	Weight increased	10022891	Investigations	Inv	ruxolitinib	DB08877
	1358	DB00722	10050584	195	25208	137	25895	0.000630524	1.462129852	1.168255304	1.834070124	0.003754718	DB0072210050584_	5.584742149	0.379894175	NA	10050584	Contusion	10022117	Injury, poisoning and procedural complications	Inj&P	lisinopril	DB00722
	1359	DB08877	10050584	125	3164	70	3159	0.000108994	1.782725631	1.314171231	2.434534026	0.000858526	DB0887710050584_	7.060293139	0.578143446	NA	10050584	Contusion	10022117	Injury, poisoning and procedural complications	Inj&P	ruxolitinib	DB08877
	1360	DB00222	10028813	206	3000	121	3007	3.93575646024549e-06	1.706297372	1.348520613	2.166545305	4.7883063437886e-05	DB0022210028813_	9.946748698	0.534325744	NA	10028813	Nausea	10017947	Gastrointestinal disorders	Gastr	glimepiride	DB00222
	1361	DB01268	10028813	336	1807	390	2740	0.000974021	1.306284942	1.112183147	1.533828586	0.005391057	DB0126810028813_	5.223013725	0.267187186	NA	10028813	Nausea	10017947	Gastrointestinal disorders	Gastr	sunitinib	DB01268
	1364	DB00331	10040829	96	24850	45	20707	0.001233444	1.77763719	1.234542315	2.593804133	0.006541781	DB0033110040829_	5.029545803	0.575285061	NA	10040829	Skin discolouration	10040785	Skin and subcutaneous tissue disorders	Skin	metformin	DB00331
	1365	DB00999	10040829	119	21311	36	12203	0.000560331	1.892776681	1.293092873	2.831976758	0.003391271	DB0099910040829_	5.686550415	0.638044895	NA	10040829	Skin discolouration	10040785	Skin and subcutaneous tissue disorders	Skin	hydrochlorothiazide	DB00999
	1366	DB01268	10040829	52	2091	53	3077	0.070520279	1.443645124	0.961386221	2.16703228	0.162221636	DB0126810040829_	1.818791755	0.367171251	NA	10040829	Skin discolouration	10040785	Skin and subcutaneous tissue disorders	Skin	sunitinib	DB01268
	1371	DB00715	10071404	35	4808	54	2233	2.98669411444976e-08	0.301078601	0.190365255	0.470721677	6.03422404291406e-07	DB0071510071404_	14.32064838	-1.200383916	male	10071404	Foetal exposure during pregnancy	10022117	Injury, poisoning and procedural complications	Inj&P	paroxetine	DB00715
	1373	DB00451	10005830	50	47221	8	15411	0.065934463	2.039609182	0.959181745	4.98248755	0.154038517	DB0045110005830_	1.870552598	0.712758212	NA	10005830	Blood thyroid stimulating hormone abnormal	10022891	Investigations	Inv	levothyroxine	DB00451
	1376	DB00005	10024264	170	127912	69	42350	0.155158525	0.815706968	0.613009172	1.0956503	0.291006961	DB0000510024264_	1.234408093	-0.203700097	NA	10024264	Lethargy	10029205	Nervous system disorders	Nerv	etanercept	DB00005
	1377	DB00451	10024264	237	47034	86	15333	0.399892901	0.898379357	0.698622107	1.164477063	0.569773683	DB0045110024264_	0.562516045	-0.107162854	NA	10024264	Lethargy	10029205	Nervous system disorders	Nerv	levothyroxine	DB00451
	1378	DB00005	10047895	733	127349	246	42173	0.852987775	0.986751302	0.852529459	1.145233593	0.928147027	DB0000510047895_	0.074565124	-0.013337245	NA	10047895	Weight decreased	10022891	Investigations	Inv	etanercept	DB00005
	1379	DB01080	10013709	180	1879	177	1935	0.698552562	1.047264807	0.837881088	1.309002457	0.818775683	DB0108010013709_	0.199945124	0.04618182	NA	10013709	Drug ineffective	10018065	General disorders and administration site conditions	Genrl	vigabatrin	DB01080
	1380	DB00559	10009033	161	9498	53	3253	0.874372714	1.040428574	0.756264688	1.451095952	0.945583789	DB0055910009033_	0.055952776	0.039632719	NA	10009033	Chronic obstructive pulmonary disease	10038738	Respiratory, thoracic and mediastinal disorders	Resp	bosentan	DB00559
	1387	DB00650	10013968	80	2051	71	1943	0.740268805	1.067439727	0.760768113	1.500114476	0.850770212	DB0065010013968_	0.161613208	0.065263003	NA	10013968	Dyspnoea	10038738	Respiratory, thoracic and mediastinal disorders	Resp	leucovorin	DB00650
	1392	DB00853	10037660	27	1794	30	2236	0.688883425	1.12170619	0.639064069	1.960221755	0.812447693	DB0085310037660_	0.207703745	0.11485091	NA	10037660	Pyrexia	10018065	General disorders and administration site conditions	Genrl	temozolomide	DB00853
	1393	DB00853	10047700	94	1727	109	2157	0.612858177	1.077085706	0.802490399	1.443481759	0.75468941	DB0085310047700_	0.281448992	0.074258974	NA	10047700	Vomiting	10017947	Gastrointestinal disorders	Gastr	temozolomide	DB00853
	1396	DB01175	10001488	18	10706	38	4854	2.10068857690416e-08	0.214788693	0.115261113	0.38615686	4.3840094675606e-07	DB0117510001488_	14.64013194	-1.53810056	male	10001488	Aggression	10037175	Psychiatric disorders	Psych	escitalopram	DB01175
	1397	DB01224	10001488	51	8057	117	5800	7.07182607445498e-13	0.313815203	0.220864357	0.440432779	3.22993828613465e-11	DB0122410001488_	24.15597299	-1.158950993	male	10001488	Aggression	10037175	Psychiatric disorders	Psych	quetiapine	DB01224
	1398	DB01175	10013573	359	10365	163	4729	1	1.004862702	0.829956316	1.220713791	1	DB0117510013573_	0	0.004850917	NA	10013573	Dizziness	10029205	Nervous system disorders	Nerv	escitalopram	DB01175
	1399	DB01224	10013573	212	7896	127	5790	0.075118349	1.224044485	0.975088816	1.541584581	0.170031071	DB0122410013573_	1.771774087	0.202160528	NA	10013573	Dizziness	10029205	Nervous system disorders	Nerv	quetiapine	DB01224
	1400	DB01175	10016256	766	9958	315	4577	0.110264028	1.117708725	0.974333336	1.28445841	0.226425635	DB0117510016256_	1.485338709	0.111280808	NA	10016256	Fatigue	10018065	General disorders and administration site conditions	Genrl	escitalopram	DB01175
	1401	DB01224	10016256	305	7803	164	5753	0.001213125	1.371130383	1.126798931	1.673214337	0.00645878	DB0122410016256_	5.042314771	0.315635497	NA	10016256	Fatigue	10018065	General disorders and administration site conditions	Genrl	quetiapine	DB01224
	1402	DB01175	10020765	35	10689	18	4874	0.658980216	0.88664658	0.488135156	1.664763589	0.791741981	DB0117510020765_	0.233519722	-0.12030882	NA	10020765	Hypersomnia	10029205	Nervous system disorders	Nerv	escitalopram	DB01175
	1403	DB01224	10020765	27	8081	30	5887	0.138634053	0.655681991	0.374577537	1.142512926	0.267871362	DB0122410020765_	1.317248407	-0.422079377	NA	10020765	Hypersomnia	10029205	Nervous system disorders	Nerv	quetiapine	DB01224
	1406	DB01175	10024264	58	10666	37	4855	0.120098836	0.713535583	0.46372382	1.110357281	0.241511582	DB0117510024264_	1.420837847	-0.337522972	NA	10024264	Lethargy	10029205	Nervous system disorders	Nerv	escitalopram	DB01175
	1407	DB01224	10024264	55	8053	55	5862	0.100005344	0.727954325	0.490909076	1.079431506	0.210788659	DB0122410024264_	1.556899261	-0.317516973	NA	10024264	Lethargy	10029205	Nervous system disorders	Nerv	quetiapine	DB01224
	1408	DB01175	10027175	141	10583	51	4841	0.159374047	1.264612018	0.910181827	1.781480191	0.296648587	DB0117510027175_	1.215207048	0.23476537	NA	10027175	Memory impairment	10029205	Nervous system disorders	Nerv	escitalopram	DB01175
	1409	DB01224	10027175	86	8022	59	5858	0.736008414	1.064427671	0.754013105	1.511499723	0.847504322	DB0122410027175_	0.16545934	0.062437257	NA	10027175	Memory impairment	10029205	Nervous system disorders	Nerv	quetiapine	DB01224
	1410	DB01175	10027599	110	10614	24	4868	0.000509233	2.10201238	1.340222157	3.423972788	0.003134337	DB0117510027599_	5.765337503	0.742895162	NA	10027599	Migraine	10029205	Nervous system disorders	Nerv	escitalopram	DB01175
	1411	DB01224	10027599	46	8062	15	5902	0.005925492	2.24489521	1.229425438	4.333300986	0.023437146	DB0122410027599_	3.753433093	0.808658843	NA	10027599	Migraine	10029205	Nervous system disorders	Nerv	quetiapine	DB01224
	1412	DB01175	10040984	48	10676	22	4870	1	0.995265785	0.588496182	1.733340471	1	DB0117510040984_	0	-0.004745457	NA	10040984	Sleep disorder	10037175	Psychiatric disorders	Psych	escitalopram	DB01175
	1413	DB01224	10040984	31	8077	39	5878	0.028264006	0.578500294	0.348544951	0.952655636	0.080848776	DB0122410040984_	2.515174838	-0.547316223	NA	10040984	Sleep disorder	10037175	Psychiatric disorders	Psych	quetiapine	DB01224
	1414	DB01175	10047899	222	10502	69	4823	0.004902759	1.47753937	1.120382461	1.969413475	0.020146802	DB0117510047899_	3.904709713	0.390378116	NA	10047899	Weight increased	10022891	Investigations	Inv	escitalopram	DB01175
	1415	DB01224	10047899	162	7946	93	5824	0.06365741	1.276724464	0.981006196	1.669687975	0.150059192	DB0122410047899_	1.896725452	0.244297786	NA	10047899	Weight increased	10022891	Investigations	Inv	quetiapine	DB01224
	1416	DB01175	10053762	339	10385	170	4722	0.307851455	0.906723365	0.749453077	1.100255326	0.47502961	DB0117510053762_	0.74437814	-0.097917875	NA	10053762	Off label use	10022117	Injury, poisoning and procedural complications	Inj&P	escitalopram	DB01175
	1417	DB01224	10053762	232	7876	205	5712	0.04369295	0.820777351	0.675047975	0.998456068	0.112961079	DB0122410053762_	2.180711957	-0.197503399	NA	10053762	Off label use	10022117	Injury, poisoning and procedural complications	Inj&P	quetiapine	DB01224
	1418	DB01175	10074903	41	10683	27	4865	0.149414576	0.691536257	0.414729778	1.17050077	0.283165372	DB0117510074903_	1.2617242	-0.368839697	NA	10074903	Intentional product misuse	10022117	Injury, poisoning and procedural complications	Inj&P	escitalopram	DB01175
	1419	DB01224	10074903	89	8019	77	5840	0.269774761	0.841781008	0.612216533	1.159572699	0.43235349	DB0122410074903_	0.838511762	-0.172235384	NA	10074903	Intentional product misuse	10022117	Injury, poisoning and procedural complications	Inj&P	quetiapine	DB01224
	1420	DB01240	10013968	1593	4158	425	1151	0.588517947	1.037568141	0.91397496	1.179168286	0.735420107	DB0124010013968_	0.307313368	0.036879649	NA	10013968	Dyspnoea	10038738	Respiratory, thoracic and mediastinal disorders	Resp	epoprostenol	DB01240
	1421	DB06403	10013968	3858	17613	1151	5510	0.205927704	1.048589155	0.974888526	1.12837574	0.356375527	DB0640310013968_	1.031770252	0.047445599	NA	10013968	Dyspnoea	10038738	Respiratory, thoracic and mediastinal disorders	Resp	ambrisentan	DB06403
	1422	DB08931	10013968	1722	4855	554	1892	0.000589124	1.2112703	1.084456367	1.354116085	0.003541886	DB0893110013968_	5.643096058	0.191669643	NA	10013968	Dyspnoea	10038738	Respiratory, thoracic and mediastinal disorders	Resp	riociguat	DB08931
	1423	DB08931	10021789	78	6499	25	2421	0.577916928	1.162235457	0.730453189	1.908581988	0.726775705	DB0893110021789_	0.31913737	0.150345269	NA	10021789	Infection	10021881	Infections and infestations	Infec	riociguat	DB08931
	1424	DB01240	10037660	335	5416	98	1478	0.547010213	0.932857199	0.73694029	1.189423047	0.701715523	DB0124010037660_	0.354227194	-0.069503145	NA	10037660	Pyrexia	10018065	General disorders and administration site conditions	Genrl	epoprostenol	DB01240
	1425	DB06403	10037660	425	21046	100	6561	0.011074771	1.32489269	1.061216901	1.667345767	0.038600659	DB0640310037660_	3.254485932	0.281331468	NA	10037660	Pyrexia	10018065	General disorders and administration site conditions	Genrl	ambrisentan	DB06403
	1426	DB08931	10037660	218	6359	57	2389	0.015758644	1.436726671	1.064496828	1.966265919	0.051245324	DB0893110037660_	2.971130907	0.362367381	NA	10037660	Pyrexia	10018065	General disorders and administration site conditions	Genrl	riociguat	DB08931
	1428	DB08934	10017885	29	4460	37	6167	0.802750173	1.083756727	0.64181757	1.814026858	0.893313651	DB0893410017885_	0.112817527	0.080433456	NA	10017885	Gastrooesophageal reflux disease	10017947	Gastrointestinal disorders	Gastr	sofosbuvir	DB08934
	1429	DB01164	10048959	52	6472	83	7853	0.139428489	0.760205505	0.526044177	1.089912947	0.269041098	DB0116410048959_	1.312891129	-0.274166481	NA	10048959	Peripheral swelling	10018065	General disorders and administration site conditions	Genrl	calcium chloride	DB01164
	1430	DB05259	10020751	220	11050	38	2690	0.056526576	1.409343102	0.992402775	2.050227716	0.136997008	DB0525910020751_	1.987796194	0.34312371	NA	10020751	Hypersensitivity	10021428	Immune system disorders	Immun	glatiramer	DB05259
	1431	DB00059	10016288	186	641	232	875	0.434558274	1.094344934	0.874143516	1.368896779	0.603065612	DB0005910016288_	0.505729279	0.090155951	NA	10016288	Febrile neutropenia	10005329	Blood and lymphatic system disorders	Blood	pegaspargase	DB00059
	1432	DB00531	10016288	583	6669	747	5769	1.241383734438e-11	0.675158002	0.601376781	0.75777219	4.6714060786976e-10	DB0053110016288_	21.48439082	-0.392808539	NA	10016288	Febrile neutropenia	10005329	Blood and lymphatic system disorders	Blood	cyclophosphamide	DB00531
	1433	DB00541	10016288	402	2732	678	3619	0.000360524	0.78545056	0.685758463	0.898828968	0.002351169	DB0054110016288_	6.05284276	-0.241497764	NA	10016288	Febrile neutropenia	10005329	Blood and lymphatic system disorders	Blood	vincristine	DB00541
	1434	DB00563	10016288	305	46341	518	14830	3.66467064032553e-120	0.188433817	0.162837917	0.217769337	9.17389216961492e-117	DB0056310016288_	267.1860942	-1.669008437	male	10016288	Febrile neutropenia	10005329	Blood and lymphatic system disorders	Blood	methotrexate	DB00563
	1435	DB00694	10016288	97	537	123	648	0.768170766	0.951647391	0.703971982	1.283970794	0.872806717	DB0069410016288_	0.136041149	-0.049560701	NA	10016288	Febrile neutropenia	10005329	Blood and lymphatic system disorders	Blood	daunorubicin	DB00694
	1436	DB00987	10016288	384	1720	626	2302	0.006680955	0.821015238	0.710512235	0.947952603	0.025817246	DB0098710016288_	3.656712568	-0.19721361	NA	10016288	Febrile neutropenia	10005329	Blood and lymphatic system disorders	Blood	cytarabine	DB00987
	1437	DB01234	10016288	385	31240	473	32415	0.014649901	0.844571017	0.735664311	0.969122026	0.048391157	DB0123410016288_	3.02843818	-0.168926453	NA	10016288	Febrile neutropenia	10005329	Blood and lymphatic system disorders	Blood	dexamethasone	DB01234
	1448	DB00285	10003549	234	10717	88	3630	0.400389363	0.900667424	0.699827027	1.167781549	0.570219596	DB0028510003549_	0.561733736	-0.104619209	NA	10003549	Asthenia	10018065	General disorders and administration site conditions	Genrl	venlafaxine	DB00285
	1451	DB01202	10003549	137	6577	121	5597	0.800761763	0.963512863	0.746955011	1.244198956	0.892281272	DB0120210003549_	0.113973868	-0.037169441	NA	10003549	Asthenia	10018065	General disorders and administration site conditions	Genrl	levetiracetam	DB01202
	1468	DB00285	10013968	310	10641	88	3630	0.144062186	1.201698456	0.942447957	1.545341088	0.275635068	DB0028510013968_	1.288677507	0.183735936	NA	10013968	Dyspnoea	10038738	Respiratory, thoracic and mediastinal disorders	Resp	venlafaxine	DB00285
	1471	DB01202	10013968	155	6559	88	5630	0.002193156	1.511835203	1.153403421	1.991914998	0.010488921	DB0120210013968_	4.557435721	0.413324279	NA	10013968	Dyspnoea	10038738	Respiratory, thoracic and mediastinal disorders	Resp	levetiracetam	DB01202
	1488	DB00285	10040979	40	10911	23	3695	0.057632877	0.588979314	0.343668889	1.032048156	0.139005338	DB0028510040979_	1.973242944	-0.529364216	NA	10040979	Sleep apnoea syndrome	10038738	Respiratory, thoracic and mediastinal disorders	Resp	venlafaxine	DB00285
	1498	DB00285	10041349	180	10771	75	3643	0.146070819	0.811730097	0.614991991	1.080354583	0.278515214	DB0028510041349_	1.278282594	-0.208587387	NA	10041349	Somnolence	10029205	Nervous system disorders	Nerv	venlafaxine	DB00285
	1499	DB00313	10041349	43	1196	37	1480	0.111738174	1.437918872	0.898435712	2.311321446	0.228670033	DB0031310041349_	1.475475221	0.363196841	NA	10041349	Somnolence	10029205	Nervous system disorders	Nerv	valproic acid	DB00313
	1501	DB01202	10041349	137	6577	124	5594	0.660504765	0.939738208	0.729611571	1.211276936	0.792756519	DB0120210041349_	0.232239143	-0.062153945	NA	10041349	Somnolence	10029205	Nervous system disorders	Nerv	levetiracetam	DB01202
	1513	DB00480	10007559	392	67036	490	67172	0.001172536	0.801625984	0.699800929	0.917772248	0.006280843	DB0048010007559_	5.070251086	-0.221113134	NA	10007559	Cardiac failure congestive	10007541	Cardiac disorders	Card	lenalidomide	DB00480
	1514	DB00264	10011906	1349	28258	1477	23415	5.88229792768457e-13	0.756815003	0.701005331	0.817023968	2.71256493033665e-11	DB0026410011906_	24.33054137	-0.278636437	NA	10011906	Death	10018065	General disorders and administration site conditions	Genrl	metoprolol	DB00264
	1515	DB00316	10011906	3512	61962	2617	34336	3.66665006827966e-28	0.743685729	0.705553928	0.783924819	7.16564290295396e-26	DB0031610011906_	57.89791463	-0.29613674	NA	10011906	Death	10018065	General disorders and administration site conditions	Genrl	acetaminophen	DB00316
	1516	DB00421	10011906	433	8470	400	4852	3.93444342285048e-11	0.620156693	0.537555025	0.715517657	1.37157619853614e-09	DB0042110011906_	20.40730525	-0.477783103	NA	10011906	Death	10018065	General disorders and administration site conditions	Genrl	spironolactone	DB00421
	1517	DB00451	10011906	1490	45781	934	14485	5.10180362261192e-54	0.504731817	0.463792906	0.549534465	3.62434887082039e-51	DB0045110011906_	116.1441651	-0.683728046	NA	10011906	Death	10018065	General disorders and administration site conditions	Genrl	levothyroxine	DB00451
	1518	DB00480	10011906	3145	64283	4453	63209	5.95909078810649e-53	0.694471758	0.6623898	0.728029497	3.8203585698873e-50	DB0048010011906_	113.7889104	-0.364603784	NA	10011906	Death	10018065	General disorders and administration site conditions	Genrl	lenalidomide	DB00480
	1520	DB00904	10011906	1295	21774	1125	13331	1.67722649561995e-16	0.704788252	0.648257153	0.766257519	1.22460828992696e-14	DB0090410011906_	32.03357027	-0.349857873	NA	10011906	Death	10018065	General disorders and administration site conditions	Genrl	ondansetron	DB00904
	1521	DB00451	10013709	2408	44863	586	14833	2.32119976707371e-11	1.358587966	1.238383835	1.492355502	8.35218834736927e-10	DB0045110013709_	20.90332735	0.3064459	NA	10013709	Drug ineffective	10018065	General disorders and administration site conditions	Genrl	levothyroxine	DB00451
	1523	DB01273	10028813	246	1794	66	1209	1.06717254725874e-11	2.511187409	1.886482497	3.380797763	4.06236501154179e-10	DB0127310028813_	21.62408561	0.920755713	NA	10028813	Nausea	10017947	Gastrointestinal disorders	Gastr	varenicline	DB01273
	1528	DB00334	10021113	50	2799	23	2789	0.002014859	2.165852918	1.293113432	3.729577632	0.009785768	DB0033410021113_	4.62682623	0.772814241	NA	10021113	Hypothermia	10018065	General disorders and administration site conditions	Genrl	olanzapine	DB00334
	1529	DB00734	10021113	27	4023	35	4867	0.799730331	0.933258735	0.542314964	1.590008146	0.891736807	DB0073410021113_	0.11458425	-0.069072801	NA	10021113	Hypothermia	10018065	General disorders and administration site conditions	Genrl	risperidone	DB00734
	1532	DB00916	10016173	73	5250	38	2393	0.536587767	0.875657472	0.581920921	1.336510938	0.692877258	DB0091610016173_	0.366902412	-0.132780278	NA	10016173	Fall	10022117	Injury, poisoning and procedural complications	Inj&P	metronidazole	DB00916
	1534	DB00916	10070863	52	5271	73	2358	3.36729108342974e-10	0.3187155	0.218183142	0.462798994	1.01559662797419e-08	DB0091610070863_	18.40520449	-1.143456423	male	10070863	Toxicity to various agents	10022117	Injury, poisoning and procedural complications	Inj&P	metronidazole	DB00916
	1536	DB00451	10060795	191	47080	53	15366	0.332861515	1.176195723	0.862996029	1.627267104	0.501865082	DB0045110060795_	0.689423956	0.162285267	NA	10060795	Hepatic enzyme increased	10022891	Investigations	Inv	levothyroxine	DB00451
	1537	DB00641	10060795	45	14079	45	12430	0.597348545	0.882880175	0.570456725	1.366401797	0.742483875	DB0064110060795_	0.297754126	-0.124565789	NA	10060795	Hepatic enzyme increased	10022891	Investigations	Inv	simvastatin	DB00641
	1540	DB01261	10003239	104	3677	79	3224	0.367939781	1.154246827	0.849769934	1.572928156	0.537666391	DB0126110003239_	0.620517003	0.143448034	NA	10003239	Arthralgia	10028395	Musculoskeletal and connective tissue disorders	Musc	sitagliptin	DB01261
	1541	DB01261	10017577	40	3741	28	3275	0.394178651	1.250579964	0.750646278	2.109969648	0.564108774	DB0126110017577_	0.572508185	0.223607415	NA	10017577	Gait disturbance	10018065	General disorders and administration site conditions	Genrl	sitagliptin	DB01261
	1555	DB00563	10003239	2301	44345	609	14739	6.52865055258991e-07	1.255787995	1.145741219	1.378029881	9.80883565446275e-06	DB0056310003239_	11.53222698	0.22776326	NA	10003239	Arthralgia	10028395	Musculoskeletal and connective tissue disorders	Musc	methotrexate	DB00563
	1556	DB00005	10015150	1468	126614	390	42029	8.07790072304635e-05	1.249468019	1.116112235	1.4014275	0.000664874	DB0000510015150_	7.315912497	0.222717876	NA	10015150	Erythema	10040785	Skin and subcutaneous tissue disorders	Skin	etanercept	DB00005
	1557	DB00563	10015150	310	46336	67	15281	0.001468934	1.525827548	1.167576392	2.019392455	0.007558173	DB0056310015150_	4.885125825	0.422536918	NA	10015150	Erythema	10040785	Skin and subcutaneous tissue disorders	Skin	methotrexate	DB00563
	1558	DB00563	10023232	935	45711	250	15098	0.003093341	1.235281633	1.071889158	1.427808002	0.01387043	DB0056310023232_	4.277996023	0.211298987	NA	10023232	Joint swelling	10028395	Musculoskeletal and connective tissue disorders	Musc	methotrexate	DB00563
	1559	DB00563	10028391	375	46271	108	15240	0.24418298	1.143620426	0.920127037	1.431199691	0.402719977	DB0056310028391_	0.909513805	0.134199043	NA	10028391	Musculoskeletal pain	10028395	Musculoskeletal and connective tissue disorders	Musc	methotrexate	DB00563
	1560	DB00563	10033425	1336	45310	328	15020	8.25975601658416e-07	1.350202887	1.193965971	1.530383507	1.21120048477498e-05	DB0056310033425_	11.32131346	0.300254868	NA	10033425	Pain in extremity	10028395	Musculoskeletal and connective tissue disorders	Musc	methotrexate	DB00563
	1561	DB01075	10022061	144	19804	22	11075	9.63113936065237e-11	3.66029408	2.325204429	6.02672853	3.14477637384779e-09	DB0107510022061_	19.57752305	1.297543494	female	10022061	Injection site erythema	10018065	General disorders and administration site conditions	Genrl	diphenhydramine	DB01075
	1562	DB01075	10022093	92	19856	9	11088	8.69722010488933e-10	5.708822212	2.877993246	12.88219525	2.44810620070791e-08	DB0107510022093_	17.525366	1.742012735	female	10022093	Injection site pruritus	10018065	General disorders and administration site conditions	Genrl	diphenhydramine	DB01075
	1568	DB00627	10028411	23	1306	38	1561	0.243762146	0.723522129	0.409253072	1.253281636	0.402152079	DB0062710028411_	0.910924955	-0.323624148	NA	10028411	Myalgia	10028395	Musculoskeletal and connective tissue disorders	Musc	niacin	DB00627
	1569	DB01039	10028411	55	2918	35	3016	0.025778066	1.624063695	1.04063306	2.565054041	0.075201136	DB0103910028411_	2.587588937	0.484931462	NA	10028411	Myalgia	10028395	Musculoskeletal and connective tissue disorders	Musc	fenofibrate	DB01039
	1571	DB00175	10005483	48	8083	39	6067	0.745012127	0.923805845	0.591982777	1.449633979	0.854428367	DB0017510005483_	0.15732261	-0.079253354	NA	10005483	Blood creatinine increased	10022891	Investigations	Inv	pravastatin	DB00175
	1572	DB00722	10005483	144	25259	213	25819	0.000656489	0.691052688	0.554983193	0.858429318	0.003884259	DB0072210005483_	5.550823103	-0.369539209	NA	10005483	Blood creatinine increased	10022891	Investigations	Inv	lisinopril	DB00722
	1574	DB01268	10005483	7	2136	51	3079	2.54477878311488e-06	0.197895937	0.075611218	0.439091967	3.27168062187208e-05	DB0126810005483_	10.32762166	-1.620013958	male	10005483	Blood creatinine increased	10022891	Investigations	Inv	sunitinib	DB01268
	1575	DB13961	10005483	36	9421	29	6385	0.52730036	0.841347712	0.501050436	1.424067354	0.684888569	DB1396110005483_	0.378499127	-0.172750254	NA	10005483	Blood creatinine increased	10022891	Investigations	Inv	fish oil	DB13961
	1576	DB00175	10005750	68	8063	40	6066	0.241859403	1.278930689	0.851698482	1.943052993	0.400004681	DB0017510005750_	0.916279029	0.246024329	NA	10005750	Blood pressure increased	10022891	Investigations	Inv	pravastatin	DB00175
	1577	DB00451	10005750	483	46788	144	15275	0.351687054	1.095041294	0.906422306	1.329587912	0.521406565	DB0045110005750_	0.651225186	0.090792074	NA	10005750	Blood pressure increased	10022891	Investigations	Inv	levothyroxine	DB00451
	1578	DB00722	10005750	347	25056	304	25728	0.04849188	1.172055918	1.000876852	1.373087173	0.122247069	DB0072210005750_	2.101711124	0.158759402	NA	10005750	Blood pressure increased	10022891	Investigations	Inv	lisinopril	DB00722
	1580	DB01268	10005750	106	2037	152	2978	0.896675427	1.019523532	0.782764219	1.324024921	0.956301489	DB0126810005750_	0.044682051	0.019335393	NA	10005750	Blood pressure increased	10022891	Investigations	Inv	sunitinib	DB01268
	1581	DB13961	10005750	96	9361	62	6352	0.807143731	1.05067652	0.754296806	1.472639693	0.895803955	DB1396110005750_	0.11003369	0.049434261	NA	10005750	Blood pressure increased	10022891	Investigations	Inv	fish oil	DB13961
	1582	DB00175	10013950	52	8079	36	6070	0.746666249	1.085270587	0.695056825	1.711254015	0.855634762	DB0017510013950_	0.155911674	0.081829345	NA	10013950	Dysphagia	10017947	Gastrointestinal disorders	Gastr	pravastatin	DB00175
	1583	DB00451	10013950	334	46937	123	15296	0.252353648	0.884906728	0.716946636	1.098115663	0.412468714	DB0045110013950_	0.88559492	-0.122273032	NA	10013950	Dysphagia	10017947	Gastrointestinal disorders	Gastr	levothyroxine	DB00451
	1584	DB00722	10013950	148	25255	183	25849	0.09790145	0.827769053	0.661500685	1.03447096	0.207728415	DB0072210013950_	1.571523751	-0.189021085	NA	10013950	Dysphagia	10017947	Gastrointestinal disorders	Gastr	lisinopril	DB00722
	1586	DB01268	10013950	21	2122	38	3092	0.505563377	0.805282939	0.447619051	1.411955213	0.666419265	DB0126810013950_	0.405836279	-0.216561586	NA	10013950	Dysphagia	10017947	Gastrointestinal disorders	Gastr	sunitinib	DB01268
	1587	DB13961	10013950	55	9402	27	6387	0.177128834	1.38377904	0.857047908	2.284154353	0.320189568	DB1396110013950_	1.13884206	0.324818191	NA	10013950	Dysphagia	10017947	Gastrointestinal disorders	Gastr	fish oil	DB13961
	1588	DB00175	10013968	355	7776	247	5859	0.354854055	1.082942696	0.914660378	1.283728093	0.524660382	DB0017510013968_	0.645004117	0.079682055	NA	10013968	Dyspnoea	10038738	Respiratory, thoracic and mediastinal disorders	Resp	pravastatin	DB00175
	1589	DB00451	10013968	2140	45131	596	14823	0.000432747	1.179303555	1.074338147	1.295962906	0.00273695	DB0045110013968_	5.90091101	0.164924057	NA	10013968	Dyspnoea	10038738	Respiratory, thoracic and mediastinal disorders	Resp	levothyroxine	DB00451
	1590	DB00722	10013968	1055	24348	937	25095	0.001169952	1.160473	1.059834664	1.270792534	0.006272579	DB0072210013968_	5.071567653	0.148827681	NA	10013968	Dyspnoea	10038738	Respiratory, thoracic and mediastinal disorders	Resp	lisinopril	DB00722
	1592	DB01268	10013968	65	2078	105	3025	0.52679025	0.901158826	0.647587527	1.246262728	0.684513519	DB0126810013968_	0.379046884	-0.10407376	NA	10013968	Dyspnoea	10038738	Respiratory, thoracic and mediastinal disorders	Resp	sunitinib	DB01268
	1593	DB13961	10013968	384	9073	230	6184	0.131222281	1.137900248	0.960665152	1.350256563	0.257545466	DB1396110013968_	1.356559008	0.129184676	NA	10013968	Dyspnoea	10038738	Respiratory, thoracic and mediastinal disorders	Resp	fish oil	DB13961
	1594	DB00722	10016256	1595	23808	1286	24746	4.02671954153817e-11	1.289133909	1.194494787	1.391532178	1.40188507482557e-09	DB0072210016256_	20.38544802	0.253970605	NA	10016256	Fatigue	10018065	General disorders and administration site conditions	Genrl	lisinopril	DB00722
	1596	DB01268	10016256	441	1702	595	2535	0.168787874	1.103903717	0.959411583	1.269607055	0.309234631	DB0126810016256_	1.173654965	0.098852731	NA	10016256	Fatigue	10018065	General disorders and administration site conditions	Genrl	sunitinib	DB01268
	1597	DB13961	10016256	754	8703	481	5933	0.277240496	1.068650273	0.947265293	1.206350755	0.440784644	DB1396110016256_	0.819198858	0.066396426	NA	10016256	Fatigue	10018065	General disorders and administration site conditions	Genrl	fish oil	DB13961
	1598	DB00175	10021097	117	8014	115	5991	0.044595641	0.760590309	0.581604151	0.994814212	0.114763699	DB0017510021097_	2.164880052	-0.273660424	NA	10021097	Hypotension	10047065	Vascular disorders	Vasc	pravastatin	DB00175
	1599	DB00451	10021097	699	46572	351	15068	8.5383248300723e-11	0.64432407	0.56519245	0.735576045	2.80537335198063e-09	DB0045110021097_	19.6917292	-0.439553466	NA	10021097	Hypotension	10047065	Vascular disorders	Vasc	levothyroxine	DB00451
	1601	DB01268	10021097	33	2110	34	3096	0.168521341	1.42401581	0.851931898	2.377855635	0.308967723	DB0126810021097_	1.174518462	0.353480915	NA	10021097	Hypotension	10047065	Vascular disorders	Vasc	sunitinib	DB01268
	1602	DB13961	10021097	98	9359	115	6299	5.79534836499095e-05	0.573586589	0.432699777	0.759053388	0.000500841	DB1396110021097_	7.599222256	-0.55584637	NA	10021097	Hypotension	10047065	Vascular disorders	Vasc	fish oil	DB13961
	1603	DB00175	10043554	42	8089	43	6063	0.154461772	0.732130435	0.466312388	1.148677385	0.290064134	DB0017510043554_	1.237653228	-0.31179659	NA	10043554	Thrombocytopenia	10005329	Blood and lymphatic system disorders	Blood	pravastatin	DB00175
	1604	DB00451	10043554	226	47045	121	15298	1.92788203572612e-05	0.607363028	0.484521921	0.764456915	0.000193377	DB0045110043554_	8.55087016	-0.498628598	NA	10043554	Thrombocytopenia	10005329	Blood and lymphatic system disorders	Blood	levothyroxine	DB00451
	1605	DB00722	10043554	113	25290	144	25888	0.091123469	0.803282431	0.6218712	1.035529259	0.197053097	DB0072210043554_	1.624282058	-0.219048907	NA	10043554	Thrombocytopenia	10005329	Blood and lymphatic system disorders	Blood	lisinopril	DB00722
	1607	DB01268	10043554	46	2097	56	3074	0.36113282	1.204084616	0.793741467	1.818602563	0.531055804	DB0126810043554_	0.632888171	0.185719623	NA	10043554	Thrombocytopenia	10005329	Blood and lymphatic system disorders	Blood	sunitinib	DB01268
	1608	DB13961	10043554	38	9419	40	6374	0.063501838	0.642916834	0.400890195	1.029503597	0.149787291	DB1396110043554_	1.898539055	-0.441739903	NA	10043554	Thrombocytopenia	10005329	Blood and lymphatic system disorders	Blood	fish oil	DB13961
	1613	DB01268	10050513	26	2117	63	3067	0.029213485	0.597952262	0.36210395	0.961828116	0.082959858	DB0126810050513_	2.489398421	-0.514244357	NA	10050513	Metastatic renal cell carcinoma	10029104	Neoplasms benign, malignant and unspecified (incl cysts and polyps)	Neopl	sunitinib	DB01268
	1615	DB00175	10061428	129	8002	114	5992	0.214267508	0.847353706	0.651971646	1.102470584	0.366608393	DB0017510061428_	1.003461048	-0.165637073	NA	10061428	Decreased appetite	10027433	Metabolism and nutrition disorders	Metab	pravastatin	DB00175
	1616	DB00451	10061428	867	46404	329	15090	0.019319941	0.856979878	0.752904249	0.977210248	0.060165232	DB0045110061428_	2.81066064	-0.15434084	NA	10061428	Decreased appetite	10027433	Metabolism and nutrition disorders	Metab	levothyroxine	DB00451
	1617	DB00722	10061428	443	24960	430	25602	0.432389628	1.05675413	0.922237673	1.210926781	0.600812189	DB0072210061428_	0.50947289	0.055202069	NA	10061428	Decreased appetite	10027433	Metabolism and nutrition disorders	Metab	lisinopril	DB00722
	1619	DB01268	10061428	167	1976	255	2875	0.679412279	0.952857295	0.772608169	1.172865499	0.806064173	DB0126810061428_	0.21559192	-0.048290129	NA	10061428	Decreased appetite	10027433	Metabolism and nutrition disorders	Metab	sunitinib	DB01268
	1620	DB13961	10061428	151	9306	141	6273	0.006670417	0.721917355	0.56868109	0.916869419	0.025783652	DB1396110061428_	3.658014645	-0.325844613	NA	10061428	Decreased appetite	10027433	Metabolism and nutrition disorders	Metab	fish oil	DB13961
	1621	DB00175	10061818	62	8069	57	6049	0.266335153	0.815435043	0.558909591	1.191550497	0.42847382	DB0017510061818_	0.847525641	-0.204033514	NA	10061818	Disease progression	10018065	General disorders and administration site conditions	Genrl	pravastatin	DB00175
	1622	DB00451	10061818	399	46872	187	15232	6.06920605274502e-05	0.693390141	0.580807997	0.830215111	0.000520911	DB0045110061818_	7.559930809	-0.366162465	NA	10061818	Disease progression	10018065	General disorders and administration site conditions	Genrl	levothyroxine	DB00451
	1623	DB00722	10061818	210	25193	242	25790	0.219386602	0.888334612	0.734240086	1.074043714	0.372758683	DB0072210061818_	0.98682403	-0.118406792	NA	10061818	Disease progression	10018065	General disorders and administration site conditions	Genrl	lisinopril	DB00722
	1625	DB13961	10061818	78	9379	63	6351	0.302208987	0.838391704	0.592838275	1.189683906	0.468550046	DB1396110061818_	0.75811236	-0.176269861	NA	10061818	Disease progression	10018065	General disorders and administration site conditions	Genrl	fish oil	DB13961
	1629	DB00412	10011078	391	673	663	723	4.24653494191042e-08	0.633690356	0.536243501	0.748347618	8.32054945569254e-07	DB0041210011078_	13.99936736	-0.456194841	NA	10011078	Coronary artery disease	10007541	Cardiac disorders	Card	rosiglitazone	DB00412
	1631	DB00448	10013700	178	4967	36	3088	1.4927078657599e-11	3.073608496	2.131660202	4.542254138	5.53006712494699e-10	DB0044810013700_	21.31565098	1.122852277	female	10013700	Drug hypersensitivity	10021428	Immune system disorders	Immun	lansoprazole	DB00448
	1632	DB00451	10013700	752	46519	136	15283	1.52345519913309e-11	1.816476858	1.510001024	2.199125377	5.64000280411455e-10	DB0045110013700_	21.29596637	0.596898833	NA	10013700	Drug hypersensitivity	10021428	Immune system disorders	Immun	levothyroxine	DB00451
	1633	DB00451	10022437	952	46319	217	15202	7.57020630167873e-07	1.439813872	1.239703713	1.678304983	1.12039905765555e-05	DB0045110022437_	11.39924054	0.36451385	NA	10022437	Insomnia	10037175	Psychiatric disorders	Psych	levothyroxine	DB00451
	1634	DB00005	10040943	256	127826	81	42338	0.752792483	1.046837608	0.81212913	1.361539532	0.860759979	DB0000510040943_	0.149939583	0.045773818	NA	10040943	Skin ulcer	10040785	Skin and subcutaneous tissue disorders	Skin	etanercept	DB00005
	1635	DB00005	10048592	682	127400	208	42211	0.312212156	1.086367688	0.928424769	1.275516074	0.479701682	DB0000510048592_	0.734590864	0.082839736	NA	10048592	Musculoskeletal disorder	10028395	Musculoskeletal and connective tissue disorders	Musc	etanercept	DB00005
	1636	DB00005	10058112	61	128021	20	42399	1	1.010124451	0.600938787	1.767617067	1	DB0000510058112_	0	0.010073542	NA	10058112	Chondrolysis	10028395	Musculoskeletal and connective tissue disorders	Musc	etanercept	DB00005
	1637	DB00297	10013709	396	1276	109	770	3.83055840587449e-12	2.191659853	1.734444513	2.786123982	1.56588223481199e-10	DB0029710013709_	22.57740154	0.784659181	NA	10013709	Drug ineffective	10018065	General disorders and administration site conditions	Genrl	bupivacaine	DB00297
	1640	DB06290	10053762	109	253	196	477	0.774988429	1.048436612	0.784022303	1.398535481	0.877323349	DB0629010053762_	0.130879655	0.047300114	NA	10053762	Off label use	10022117	Injury, poisoning and procedural complications	Inj&P	simeprevir	DB06290
	1641	DB08934	10053762	124	4365	211	5993	0.063510922	0.806878333	0.638830213	1.01563991	0.149801202	DB0893410053762_	1.898446187	-0.214582386	NA	10053762	Off label use	10022117	Injury, poisoning and procedural complications	Inj&P	sofosbuvir	DB08934
	1642	DB00203	10009033	177	13701	102	8836	0.387982073	1.119139195	0.870852828	1.444410538	0.558020782	DB0020310009033_	0.583359074	0.112559814	NA	10009033	Chronic obstructive pulmonary disease	10038738	Respiratory, thoracic and mediastinal disorders	Resp	sildenafil	DB00203
	1643	DB00374	10009033	134	17582	66	5658	0.006206311	0.653377904	0.482258006	0.892616929	0.024313716	DB0037410009033_	3.716714648	-0.425599598	NA	10009033	Chronic obstructive pulmonary disease	10038738	Respiratory, thoracic and mediastinal disorders	Resp	treprostinil	DB00374
	1644	DB00682	10009033	168	19291	108	16256	0.029002854	1.310812632	1.022271747	1.686708383	0.082482016	DB0068210009033_	2.495175001	0.270647275	NA	10009033	Chronic obstructive pulmonary disease	10038738	Respiratory, thoracic and mediastinal disorders	Resp	warfarin	DB00682
	1645	DB06403	10009033	110	21361	36	6625	0.7700306	0.947661205	0.644426411	1.423400427	0.874025881	DB0640310009033_	0.134645292	-0.053758219	NA	10009033	Chronic obstructive pulmonary disease	10038738	Respiratory, thoracic and mediastinal disorders	Resp	ambrisentan	DB06403
	1646	DB00222	10003549	114	3092	105	3023	0.680295106	1.061501339	0.803068392	1.404118591	0.80660187	DB0022210003549_	0.214925079	0.059684264	NA	10003549	Asthenia	10018065	General disorders and administration site conditions	Genrl	glimepiride	DB00222
	1647	DB00451	10003549	1516	45755	617	14802	3.58260434184462e-06	0.794867107	0.722009453	0.875915561	4.41588535171798e-05	DB0045110003549_	10.02771712	-0.229580339	NA	10003549	Asthenia	10018065	General disorders and administration site conditions	Genrl	levothyroxine	DB00451
	1649	DB00451	10016326	101	47170	20	15399	0.044025532	1.648542067	1.012882839	2.81398373	0.113635892	DB0045110016326_	2.174755874	0.499891302	NA	10016326	Feeling cold	10018065	General disorders and administration site conditions	Genrl	levothyroxine	DB00451
	1650	DB00115	10003549	723	17702	461	10011	0.051764818	0.886943619	0.785970745	1.001613212	0.12834999	DB0011510003549_	2.052994449	-0.119973862	NA	10003549	Asthenia	10018065	General disorders and administration site conditions	Genrl	cyanocobalamin	DB00115
	1651	DB00126	10003549	369	9802	265	5680	0.010368443	0.806912188	0.684799633	0.951757318	0.036641927	DB0012610003549_	3.306562143	-0.21454043	NA	10003549	Asthenia	10018065	General disorders and administration site conditions	Genrl	ascorbic acid	DB00126
	1652	DB00169	10003549	1242	37449	650	17525	0.024035381	0.894188868	0.811182128	0.986390964	0.071309893	DB0016910003549_	2.640720208	-0.111838264	NA	10003549	Asthenia	10018065	General disorders and administration site conditions	Genrl	cholecalciferol	DB00169
	1653	DB00343	10003549	349	8387	164	4931	0.01970779	1.25110355	1.032682873	1.520771402	0.06109078	DB0034310003549_	2.795394332	0.224026002	NA	10003549	Asthenia	10018065	General disorders and administration site conditions	Genrl	diltiazem	DB00343
	1654	DB00542	10003549	36	1650	54	1370	0.007052836	0.553648553	0.350467013	0.865494685	0.026953008	DB0054210003549_	3.613660359	-0.591225174	NA	10003549	Asthenia	10018065	General disorders and administration site conditions	Genrl	benazepril	DB00542
	1655	DB00695	10003549	1103	26946	816	19712	0.813648	0.988828476	0.900756239	1.085886555	0.899925844	DB0069510003549_	0.105442915	-0.011234394	NA	10003549	Asthenia	10018065	General disorders and administration site conditions	Genrl	furosemide	DB00695
	1656	DB01098	10003549	244	7905	241	6968	0.229389797	0.892447393	0.741634603	1.074011431	0.385161508	DB0109810003549_	0.954092532	-0.113787711	NA	10003549	Asthenia	10018065	General disorders and administration site conditions	Genrl	rosuvastatin	DB01098
	1657	DB01136	10003549	329	9555	368	10747	0.969221815	1.005552301	0.861713728	1.173079509	1	DB0113610003549_	0	0.005536944	NA	10003549	Asthenia	10018065	General disorders and administration site conditions	Genrl	carvedilol	DB01136
	1658	DB06228	10003549	333	15579	213	15863	1.24219143060394e-07	1.591846603	1.334402037	1.90230915	2.21518896106513e-06	DB0622810003549_	13.02017285	0.464894728	NA	10003549	Asthenia	10018065	General disorders and administration site conditions	Genrl	rivaroxaban	DB06228
	1659	DB14513	10003549	261	6916	137	3427	0.587936348	0.944021191	0.761507573	1.174406787	0.73493791	DB1451310003549_	0.307969259	-0.057606665	NA	10003549	Asthenia	10018065	General disorders and administration site conditions	Genrl	magnesium	DB14513
	1662	DB00169	10008796	56	38635	22	18153	0.544193422	1.195984696	0.718394456	2.057724341	0.699245917	DB0016910008796_	0.357752786	0.178969859	NA	10008796	Chromaturia	10038359	Renal and urinary disorders	Renal	cholecalciferol	DB00169
	1665	DB00695	10008796	48	28001	31	20497	0.649006384	1.133395259	0.706538436	1.842786901	0.783913462	DB0069510008796_	0.243456645	0.125217782	NA	10008796	Chromaturia	10038359	Renal and urinary disorders	Renal	furosemide	DB00695
	1670	DB00115	10012735	1351	17074	582	9890	4.59762553749165e-09	1.344586971	1.215259737	1.48904941	1.11381186408265e-07	DB0011510012735_	16.01030741	0.296086881	NA	10012735	Diarrhoea	10017947	Gastrointestinal disorders	Gastr	cyanocobalamin	DB00115
	1671	DB00126	10012735	702	9469	341	5604	0.003875019	1.218322128	1.064347626	1.396632523	0.016625297	DB0012610012735_	4.09682981	0.197474607	NA	10012735	Diarrhoea	10017947	Gastrointestinal disorders	Gastr	ascorbic acid	DB00126
	1672	DB00169	10012735	2517	36174	994	17181	1.42059073686911e-06	1.202644373	1.114527718	1.298516946	1.96217695841328e-05	DB0016910012735_	10.83887092	0.184522776	NA	10012735	Diarrhoea	10017947	Gastrointestinal disorders	Gastr	cholecalciferol	DB00169
	1673	DB00343	10012735	552	8184	256	4839	0.001797151	1.274903073	1.092485645	1.490819455	0.008906969	DB0034310012735_	4.72092126	0.242870155	NA	10012735	Diarrhoea	10017947	Gastrointestinal disorders	Gastr	diltiazem	DB00343
	1674	DB00542	10012735	111	1575	65	1359	0.015728132	1.473309886	1.065321578	2.05120249	0.051161927	DB0054210012735_	2.972759636	0.387511493	NA	10012735	Diarrhoea	10017947	Gastrointestinal disorders	Gastr	benazepril	DB00542
	1675	DB01098	10012735	509	7640	380	6829	0.010383112	1.197270892	1.041935693	1.376629653	0.036681486	DB0109810012735_	3.30548311	0.18004471	NA	10012735	Diarrhoea	10017947	Gastrointestinal disorders	Gastr	rosuvastatin	DB01098
	1676	DB01136	10012735	628	9256	505	10610	8.19036663709947e-09	1.425440002	1.261536316	1.61122886	1.87938705417861e-07	DB0113610012735_	15.48714996	0.354480539	NA	10012735	Diarrhoea	10017947	Gastrointestinal disorders	Gastr	carvedilol	DB01136
	1677	DB06228	10012735	628	15284	364	15712	3.44238197858335e-18	1.773542635	1.55322152	2.02752036	3.02113556951798e-16	DB0622810012735_	35.73572871	0.572979035	NA	10012735	Diarrhoea	10017947	Gastrointestinal disorders	Gastr	rivaroxaban	DB06228
	1678	DB14513	10012735	567	6610	206	3358	5.14470166021748e-05	1.398241366	1.183405673	1.65700269	0.000452723	DB1451310012735_	7.700229189	0.335215279	NA	10012735	Diarrhoea	10017947	Gastrointestinal disorders	Gastr	magnesium	DB14513
	1679	DB00115	10016256	1671	16754	865	9607	0.019511637	1.10773627	1.015869553	1.208470664	0.060648899	DB0011510016256_	2.802653793	0.102318537	NA	10016256	Fatigue	10018065	General disorders and administration site conditions	Genrl	cyanocobalamin	DB00115
	1680	DB00169	10016256	3208	35483	1346	16829	0.000267559	1.130401662	1.05750581	1.208737621	0.001838155	DB0016910016256_	6.298992929	0.122573023	NA	10016256	Fatigue	10018065	General disorders and administration site conditions	Genrl	cholecalciferol	DB00169
	1681	DB00343	10016256	606	8130	271	4824	0.000144801	1.326817898	1.142618411	1.543747128	0.001094647	DB0034310016256_	6.817323113	0.282783518	NA	10016256	Fatigue	10018065	General disorders and administration site conditions	Genrl	diltiazem	DB00343
	1682	DB00542	10016256	96	1590	81	1343	1	1.001071174	0.730093595	1.375297879	1	DB0054210016256_	0	0.0010706	NA	10016256	Fatigue	10018065	General disorders and administration site conditions	Genrl	benazepril	DB00542
	1683	DB01098	10016256	514	7635	458	6751	0.920669239	0.992331185	0.869399315	1.132860658	0.964846239	DB0109810016256_	0.035786528	-0.007698372	NA	10016256	Fatigue	10018065	General disorders and administration site conditions	Genrl	rosuvastatin	DB01098
	1684	DB01136	10016256	683	9201	656	10459	0.002963398	1.183497991	1.057758373	1.324271713	0.013367585	DB0113610016256_	4.3149225	0.168474453	NA	10016256	Fatigue	10018065	General disorders and administration site conditions	Genrl	carvedilol	DB01136
	1685	DB06228	10016256	632	15280	432	15644	1.45797594336104e-10	1.497785085	1.320416739	1.700273279	4.62836928396677e-09	DB0622810016256_	19.19106124	0.403987407	NA	10016256	Fatigue	10018065	General disorders and administration site conditions	Genrl	rivaroxaban	DB06228
	1686	DB14513	10016256	640	6537	259	3305	0.003463134	1.249253624	1.072961257	1.457752117	0.015195143	DB1451310016256_	4.18677945	0.222546273	NA	10016256	Fatigue	10018065	General disorders and administration site conditions	Genrl	magnesium	DB14513
	1687	DB00115	10020937	347	18078	114	10358	1.1643421311094e-07	1.743982492	1.405356468	2.177426069	2.08550139122389e-06	DB0011510020937_	13.08050126	0.556171286	NA	10020937	Hypoaesthesia	10029205	Nervous system disorders	Nerv	cyanocobalamin	DB00115
	1688	DB00126	10020937	159	10012	57	5888	0.001073747	1.640425706	1.202712106	2.265009184	0.005840944	DB0012610020937_	5.142862843	0.494955785	NA	10020937	Hypoaesthesia	10029205	Nervous system disorders	Nerv	ascorbic acid	DB00126
	1689	DB00169	10020937	668	38023	170	18005	3.45848065662249e-14	1.860672646	1.568500062	2.217147967	1.88602000123075e-12	DB0016910020937_	26.99655233	0.62093806	NA	10020937	Hypoaesthesia	10029205	Nervous system disorders	Nerv	cholecalciferol	DB00169
	1690	DB00343	10020937	67	8669	38	5057	0.91949741	1.028524955	0.679662599	1.576770884	0.964382416	DB0034310020937_	0.036267366	0.028125693	NA	10020937	Hypoaesthesia	10029205	Nervous system disorders	Nerv	diltiazem	DB00343
	1692	DB00695	10020937	309	27740	138	20390	8.33052251759236e-07	1.645828613	1.341134147	2.02807721	1.2206626553605e-05	DB0069510020937_	11.31353159	0.498243973	NA	10020937	Hypoaesthesia	10029205	Nervous system disorders	Nerv	furosemide	DB00695
	1693	DB01098	10020937	94	8055	50	7159	0.003241985	1.670817483	1.171462979	2.407975535	0.014410009	DB0109810020937_	4.239832253	0.513313018	NA	10020937	Hypoaesthesia	10029205	Nervous system disorders	Nerv	rosuvastatin	DB01098
	1694	DB01136	10020937	93	9791	80	11035	0.078937621	1.310178509	0.959940819	1.791567286	0.176555085	DB0113610020937_	1.734122354	0.270163394	NA	10020937	Hypoaesthesia	10029205	Nervous system disorders	Nerv	carvedilol	DB01136
	1695	DB06228	10020937	89	15823	65	16011	0.052225367	1.385479213	0.994220968	1.9395354	0.129211574	DB0622810020937_	2.046304107	0.326046082	NA	10020937	Hypoaesthesia	10029205	Nervous system disorders	Nerv	rivaroxaban	DB06228
	1696	DB14513	10020937	105	7072	31	3533	0.010025205	1.692036228	1.121464911	2.619488907	0.035641107	DB1451310020937_	3.334255628	0.525932672	NA	10020937	Hypoaesthesia	10029205	Nervous system disorders	Nerv	magnesium	DB14513
	1697	DB00115	10024264	70	18355	53	10419	0.132190508	0.749738997	0.516794834	1.093267156	0.258923769	DB0011510024264_	1.351221591	-0.288030137	NA	10024264	Lethargy	10029205	Nervous system disorders	Nerv	cyanocobalamin	DB00115
	1698	DB00126	10024264	35	10136	39	5906	0.007429791	0.522921199	0.321263892	0.848269651	0.028079375	DB0012610024264_	3.572719974	-0.648324497	NA	10024264	Lethargy	10029205	Nervous system disorders	Nerv	ascorbic acid	DB00126
	1699	DB00169	10024264	142	38549	77	18098	0.310075019	0.865806403	0.651139194	1.158645842	0.477515128	DB0016910024264_	0.739159437	-0.144093948	NA	10024264	Lethargy	10029205	Nervous system disorders	Nerv	cholecalciferol	DB00169
	1700	DB00343	10024264	44	8692	24	5071	0.899829748	1.069586808	0.635448885	1.841279962	0.956571579	DB0034310024264_	0.044399659	0.067272413	NA	10024264	Lethargy	10029205	Nervous system disorders	Nerv	diltiazem	DB00343
	1702	DB00695	10024264	161	27888	110	20418	0.621895049	1.07160392	0.835081036	1.379302766	0.762110651	DB0069510024264_	0.271663522	0.069156517	NA	10024264	Lethargy	10029205	Nervous system disorders	Nerv	furosemide	DB00695
	1703	DB01098	10024264	38	8111	19	7190	0.045594507	1.77283117	0.995930502	3.258838578	0.116717143	DB0109810024264_	2.148001853	0.5725778	NA	10024264	Lethargy	10029205	Nervous system disorders	Nerv	rosuvastatin	DB01098
	1704	DB01136	10024264	47	9837	42	11073	0.288747228	1.259635273	0.812228118	1.959086367	0.45379497	DB0113610024264_	0.790109791	0.230822213	NA	10024264	Lethargy	10029205	Nervous system disorders	Nerv	carvedilol	DB01136
	1705	DB06228	10024264	40	15872	36	16040	0.647039978	1.122867244	0.697333931	1.813965915	0.782313016	DB0622810024264_	0.245500343	0.115885453	NA	10024264	Lethargy	10029205	Nervous system disorders	Nerv	rivaroxaban	DB06228
	1707	DB00115	10033775	281	18144	92	10380	1.66799090797398e-06	1.747329378	1.374235648	2.238859545	2.26228797812674e-05	DB0011510033775_	10.69654878	0.558088552	NA	10033775	Paraesthesia	10029205	Nervous system disorders	Nerv	cyanocobalamin	DB00115
	1708	DB00126	10033775	128	10043	52	5893	0.029325807	1.444342261	1.036807482	2.03751148	0.083215895	DB0012610033775_	2.486316906	0.367654035	NA	10033775	Paraesthesia	10029205	Nervous system disorders	Nerv	ascorbic acid	DB00126
	1709	DB00169	10033775	548	38143	136	18039	1.68991057096797e-12	1.905613451	1.57518902	2.318483892	7.32387458497824e-11	DB0016910033775_	23.33729652	0.644803978	NA	10033775	Paraesthesia	10029205	Nervous system disorders	Nerv	cholecalciferol	DB00169
	1710	DB00343	10033775	48	8688	24	5071	0.624481128	1.16737526	0.700125588	1.995037571	0.764285619	DB0034310033775_	0.268813712	0.154757861	NA	10033775	Paraesthesia	10029205	Nervous system disorders	Nerv	diltiazem	DB00343
	1712	DB00695	10033775	256	27793	92	20436	1.07223012564105e-09	2.045988038	1.605019426	2.627456952	2.9604589130751e-08	DB0069510033775_	17.33533645	0.715880821	NA	10033775	Paraesthesia	10029205	Nervous system disorders	Nerv	furosemide	DB00695
	1713	DB01098	10033775	90	8059	49	7160	0.006133296	1.631786319	1.137989291	2.364123172	0.024083309	DB0109810033775_	3.726236233	0.489675316	NA	10033775	Paraesthesia	10029205	Nervous system disorders	Nerv	rosuvastatin	DB01098
	1714	DB01136	10033775	79	9805	54	11061	0.005119682	1.650309256	1.151557616	2.380490349	0.020855609	DB0113610033775_	3.870132366	0.500962698	NA	10033775	Paraesthesia	10029205	Nervous system disorders	Nerv	carvedilol	DB01136
	1715	DB06228	10033775	97	15815	65	16011	0.011494302	1.510774391	1.091290441	2.103238615	0.039808648	DB0622810033775_	3.223671095	0.412622361	NA	10033775	Paraesthesia	10029205	Nervous system disorders	Nerv	rivaroxaban	DB06228
	1716	DB14513	10033775	97	7080	23	3541	0.00084457	2.109164218	1.325106611	3.489224704	0.004788032	DB1451310033775_	5.341635708	0.746291764	NA	10033775	Paraesthesia	10029205	Nervous system disorders	Nerv	magnesium	DB14513
	1717	DB00115	10054112	137	18288	81	10391	0.777622881	0.961032891	0.724114887	1.282361548	0.878753974	DB0011510054112_	0.129250314	-0.039746645	NA	10054112	Hospitalisation	10042613	Surgical and medical procedures	Surg	cyanocobalamin	DB00115
	1718	DB00126	10054112	91	10080	45	5900	0.373547604	1.183666287	0.818064365	1.734199753	0.543310024	DB0012610054112_	0.610075175	0.168616644	NA	10054112	Hospitalisation	10042613	Surgical and medical procedures	Surg	ascorbic acid	DB00126
	1719	DB00169	10054112	327	38364	206	17969	0.00107276	0.743479456	0.622038149	0.890298009	0.005836178	DB0016910054112_	5.143679222	-0.296414145	NA	10054112	Hospitalisation	10042613	Surgical and medical procedures	Surg	cholecalciferol	DB00169
	1720	DB00343	10054112	170	8566	55	5040	8.72872581353678e-05	1.818532548	1.331510818	2.517071627	0.000710434	DB0034310054112_	7.249634953	0.598029884	NA	10054112	Hospitalisation	10042613	Surgical and medical procedures	Surg	diltiazem	DB00343
	1722	DB00695	10054112	525	27524	285	20243	3.62781251398399e-05	1.354798494	1.16921177	1.572327163	0.00033541	DB0069510054112_	8.00015701	0.303652731	NA	10054112	Hospitalisation	10042613	Surgical and medical procedures	Surg	furosemide	DB00695
	1723	DB01098	10054112	70	8079	49	7160	0.230737329	1.266047968	0.865073751	1.865634037	0.386769383	DB0109810054112_	0.949926674	0.235900212	NA	10054112	Hospitalisation	10042613	Surgical and medical procedures	Surg	rosuvastatin	DB01098
	1724	DB01136	10054112	128	9756	130	10985	0.415315157	1.108644987	0.860321988	1.428418015	0.584554693	DB0113610054112_	0.536904929	0.103138537	NA	10054112	Hospitalisation	10042613	Surgical and medical procedures	Surg	carvedilol	DB01136
	1725	DB06228	10054112	255	15657	166	15910	7.56871304298139e-06	1.560935543	1.277130004	1.912006699	8.50186420234042e-05	DB0622810054112_	9.372640008	0.445285349	NA	10054112	Hospitalisation	10042613	Surgical and medical procedures	Surg	rivaroxaban	DB06228
	1726	DB14513	10054112	57	7120	31	3533	0.733215546	0.912392671	0.578012157	1.464943954	0.84519551	DB1451310054112_	0.168187305	-0.091684821	NA	10054112	Hospitalisation	10042613	Surgical and medical procedures	Surg	magnesium	DB14513
	1727	DB00115	10005483	76	18349	45	10427	0.849873217	0.95975104	0.654712843	1.421318209	0.925562657	DB0011510005483_	0.077353449	-0.041081362	NA	10005483	Blood creatinine increased	10022891	Investigations	Inv	cyanocobalamin	DB00115
	1728	DB00213	10005483	118	18777	98	13323	0.267762821	0.854349354	0.647390672	1.129537285	0.430138778	DB0021310005483_	0.843647384	-0.157415089	NA	10005483	Blood creatinine increased	10022891	Investigations	Inv	pantoprazole	DB00213
	1729	DB00264	10005483	178	29429	215	24677	0.000362952	0.694233575	0.565530014	0.851388035	0.002364069	DB0026410005483_	6.047371121	-0.364946812	NA	10005483	Blood creatinine increased	10022891	Investigations	Inv	metoprolol	DB00264
	1730	DB00316	10005483	228	65246	262	36691	5.3606582028891e-15	0.489364806	0.407787517	0.586976085	3.26925524043944e-13	DB0031610005483_	28.74904401	-0.714647044	NA	10005483	Blood creatinine increased	10022891	Investigations	Inv	acetaminophen	DB00316
	1731	DB06228	10005483	52	15860	75	16001	0.050414173	0.69950811	0.481083274	1.010393787	0.125792519	DB0622810005483_	2.073121402	-0.357377891	NA	10005483	Blood creatinine increased	10022891	Investigations	Inv	rivaroxaban	DB06228
	1733	DB00213	10009802	24	18871	31	13390	0.028410589	0.549356019	0.308349781	0.967526941	0.081184142	DB0021310009802_	2.51103535	-0.599008561	NA	10009802	Coagulopathy	10005329	Blood and lymphatic system disorders	Blood	pantoprazole	DB00213
	1734	DB00264	10009802	52	29555	73	24819	0.00514114	0.598195928	0.410738289	0.865837728	0.020917089	DB0026410009802_	3.867188792	-0.51383694	NA	10009802	Coagulopathy	10005329	Blood and lymphatic system disorders	Blood	metoprolol	DB00264
	1735	DB00316	10009802	239	65235	170	36783	0.023104959	0.792728537	0.648212107	0.971167832	0.069162264	DB0031610009802_	2.671299884	-0.23227444	NA	10009802	Coagulopathy	10005329	Blood and lymphatic system disorders	Blood	acetaminophen	DB00316
	1736	DB00451	10009802	34	47237	33	15386	1.26297071840118e-05	0.335596968	0.201605252	0.559218364	0.000133242	DB0045110009802_	8.923345311	-1.091844338	male	10009802	Coagulopathy	10005329	Blood and lymphatic system disorders	Blood	levothyroxine	DB00451
	1737	DB06228	10009802	45	15867	58	16018	0.236782011	0.783253486	0.518245481	1.177127118	0.394086947	DB0622810009802_	0.931183716	-0.244298898	NA	10009802	Coagulopathy	10005329	Blood and lymphatic system disorders	Blood	rivaroxaban	DB06228
	1744	DB00115	10021097	255	18170	196	10276	0.001555531	0.735819528	0.607402866	0.892406482	0.007920794	DB0011510021097_	4.838263782	-0.306770396	NA	10021097	Hypotension	10047065	Vascular disorders	Vasc	cyanocobalamin	DB00115
	1745	DB00213	10021097	381	18514	321	13100	0.024658149	0.839837848	0.7207708	0.979027109	0.072759255	DB0021310021097_	2.62059916	-0.174546443	NA	10021097	Hypotension	10047065	Vascular disorders	Vasc	pantoprazole	DB00213
	1746	DB00264	10021097	705	28902	757	24135	2.40981733558953e-06	0.777709103	0.69985709	0.864116655	3.11569349070196e-05	DB0026410021097_	10.37647371	-0.251402728	NA	10021097	Hypotension	10047065	Vascular disorders	Vasc	metoprolol	DB00264
	1747	DB00316	10021097	1086	64388	795	36158	2.40896354165398e-08	0.767138542	0.698741769	0.842465504	4.9681919727246e-07	DB0031610021097_	14.51503967	-0.265087866	NA	10021097	Hypotension	10047065	Vascular disorders	Vasc	acetaminophen	DB00316
	1748	DB06228	10021097	286	15626	205	15871	0.000155454	1.416973671	1.178503263	1.706154003	0.001163139	DB0622810021097_	6.756633017	0.34852338	NA	10021097	Hypotension	10047065	Vascular disorders	Vasc	rivaroxaban	DB06228
	1750	DB00213	10023676	31	18864	26	13395	0.590990875	0.846645009	0.486219517	1.485309107	0.73746193	DB0021310023676_	0.304540812	-0.166473788	NA	10023676	Lactic acidosis	10027433	Metabolism and nutrition disorders	Metab	pantoprazole	DB00213
	1751	DB00264	10023676	57	29550	50	24842	0.846387018	0.958353781	0.643748541	1.430819647	0.922855717	DB0026410023676_	0.080282377	-0.042538278	NA	10023676	Lactic acidosis	10027433	Metabolism and nutrition disorders	Metab	metoprolol	DB00264
	1752	DB00316	10023676	61	65413	54	36899	0.019298078	0.637189126	0.434434141	0.936919399	0.060114953	DB0031610023676_	2.811496671	-0.450688767	NA	10023676	Lactic acidosis	10027433	Metabolism and nutrition disorders	Metab	acetaminophen	DB00316
	1753	DB00451	10023676	55	47216	53	15366	3.68466562901681e-08	0.337750266	0.227231073	0.502343539	7.30954234405335e-07	DB0045110023676_	14.12891499	-1.085448513	male	10023676	Lactic acidosis	10027433	Metabolism and nutrition disorders	Metab	levothyroxine	DB00451
	1755	DB00115	10035528	248	18177	220	10252	1.84194606619312e-06	0.635773177	0.527227152	0.767144833	2.46452289895069e-05	DB0011510035528_	10.61092723	-0.452913419	NA	10035528	Platelet count decreased	10022891	Investigations	Inv	cyanocobalamin	DB00115
	1756	DB00213	10035528	211	18684	170	13251	0.229118627	0.880268227	0.714924466	1.085157786	0.3848537	DB0021310035528_	0.954892018	-0.127528615	NA	10035528	Platelet count decreased	10022891	Investigations	Inv	pantoprazole	DB00213
	1757	DB00264	10035528	311	29296	292	24600	0.175138253	0.894346044	0.759168057	1.053826671	0.317658638	DB0026410035528_	1.146777938	-0.111662505	NA	10035528	Platelet count decreased	10022891	Investigations	Inv	metoprolol	DB00264
	1758	DB00316	10035528	529	64945	432	36521	1.59112521658352e-08	0.688633932	0.604886615	0.784246158	3.40905474889733e-07	DB0031610035528_	14.8916606	-0.373045452	NA	10035528	Platelet count decreased	10022891	Investigations	Inv	acetaminophen	DB00316
	1759	DB00451	10035528	435	46836	194	15225	0.000394907	0.728899257	0.613392458	0.868676838	0.00253514	DB0045110035528_	5.977506389	-0.31621975	NA	10035528	Platelet count decreased	10022891	Investigations	Inv	levothyroxine	DB00451
	1760	DB06228	10035528	99	15813	106	15970	0.726175732	0.943215481	0.709229044	1.253566246	0.839676629	DB0622810035528_	0.174738427	-0.058460517	NA	10035528	Platelet count decreased	10022891	Investigations	Inv	rivaroxaban	DB06228
	1762	DB00213	10038687	52	18843	34	13387	0.743376718	1.086585568	0.69147339	1.727714782	0.853241502	DB0021310038687_	0.15871265	0.083040273	NA	10038687	Respiratory distress	10038738	Respiratory, thoracic and mediastinal disorders	Resp	pantoprazole	DB00213
	1763	DB00264	10038687	66	29541	51	24841	0.710412859	1.088251649	0.743414277	1.601030665	0.827254491	DB0026410038687_	0.189642904	0.084572417	NA	10038687	Respiratory distress	10038738	Respiratory, thoracic and mediastinal disorders	Resp	metoprolol	DB00264
	1764	DB00316	10038687	128	65346	89	36864	0.137316264	0.811354678	0.614036846	1.075990012	0.265980693	DB0031610038687_	1.324331557	-0.209049986	NA	10038687	Respiratory distress	10038738	Respiratory, thoracic and mediastinal disorders	Resp	acetaminophen	DB00316
	1765	DB00451	10038687	79	47192	52	15367	0.000145202	0.494689215	0.344084316	0.716526922	0.001096894	DB0045110038687_	6.815273108	-0.703825561	NA	10038687	Respiratory distress	10038738	Respiratory, thoracic and mediastinal disorders	Resp	levothyroxine	DB00451
	1767	DB00115	10047943	45	18380	39	10433	0.053958287	0.654995264	0.416746587	1.033448166	0.132420855	DB0011510047943_	2.021770132	-0.423127274	NA	10047943	White blood cell count increased	10022891	Investigations	Inv	cyanocobalamin	DB00115
	1768	DB00213	10047943	54	18841	47	13374	0.313358201	0.815565616	0.54099606	1.233365174	0.480908945	DB0021310047943_	0.73207733	-0.2038734	NA	10047943	White blood cell count increased	10022891	Investigations	Inv	pantoprazole	DB00213
	1769	DB00264	10047943	82	29525	74	24818	0.687685575	0.931464183	0.671594025	1.293724846	0.811687484	DB0026410047943_	0.208639884	-0.07099754	NA	10047943	White blood cell count increased	10022891	Investigations	Inv	metoprolol	DB00264
	1770	DB00316	10047943	149	65325	98	36855	0.259390707	0.85779007	0.660083163	1.118831078	0.42049306	DB0031610047943_	0.866327303	-0.153395884	NA	10047943	White blood cell count increased	10022891	Investigations	Inv	acetaminophen	DB00316
	1771	DB00451	10047943	149	47122	39	15380	0.235740832	1.246953449	0.870923727	1.823645025	0.392876476	DB0045110047943_	0.934260028	0.220703335	NA	10047943	White blood cell count increased	10022891	Investigations	Inv	levothyroxine	DB00451
	1773	DB00115	10060795	82	18343	34	10438	0.122732028	1.372389178	0.908957743	2.113307821	0.245326313	DB0011510060795_	1.405166065	0.316553147	NA	10060795	Hepatic enzyme increased	10022891	Investigations	Inv	cyanocobalamin	DB00115
	1774	DB00213	10060795	70	18825	34	13387	0.072815983	1.464070706	0.958076891	2.276600964	0.166232284	DB0021310060795_	1.794369165	0.381220711	NA	10060795	Hepatic enzyme increased	10022891	Investigations	Inv	pantoprazole	DB00213
	1775	DB00264	10060795	120	29487	66	24826	0.005057714	1.530766942	1.123795029	2.100818234	0.020648198	DB0026410060795_	3.880127239	0.425768879	NA	10060795	Hepatic enzyme increased	10022891	Investigations	Inv	metoprolol	DB00264
	1776	DB00316	10060795	221	65253	126	36827	0.955358929	0.989888913	0.791500869	1.242454123	0.993161739	DB0031610060795_	0.006861749	-0.010162551	NA	10060795	Hepatic enzyme increased	10022891	Investigations	Inv	acetaminophen	DB00316
	1777	DB06228	10060795	44	15868	55	16021	0.314760983	0.807720506	0.5304068	1.223668595	0.482337566	DB0622810060795_	0.729111065	-0.213539188	NA	10060795	Hepatic enzyme increased	10022891	Investigations	Inv	rivaroxaban	DB06228
	1778	DB00115	10064355	75	18350	59	10413	0.071192373	0.721387554	0.505605281	1.033363366	0.1633745	DB0011510064355_	1.81171017	-0.326578763	NA	10064355	Incorrect dose administered	10022117	Injury, poisoning and procedural complications	Inj&P	cyanocobalamin	DB00115
	1779	DB00213	10064355	74	18821	51	13370	0.927625173	1.03074443	0.711336695	1.503859094	0.969603836	DB0021310064355_	0.030867707	0.030281288	NA	10064355	Incorrect dose administered	10022117	Injury, poisoning and procedural complications	Inj&P	pantoprazole	DB00213
	1780	DB00264	10064355	144	29463	104	24788	0.250365412	1.164909739	0.898408485	1.514726083	0.410098764	DB0026410064355_	0.891357261	0.152643607	NA	10064355	Incorrect dose administered	10022117	Injury, poisoning and procedural complications	Inj&P	metoprolol	DB00264
	1781	DB00316	10064355	241	65233	134	36819	0.914282211	1.015119016	0.818149232	1.263894894	0.961631513	DB0031610064355_	0.039123944	0.015005863	NA	10064355	Incorrect dose administered	10022117	Injury, poisoning and procedural complications	Inj&P	acetaminophen	DB00316
	1782	DB00451	10064355	256	47015	81	15338	0.849256263	1.031081546	0.799547965	1.341583335	0.924967604	DB0045110064355_	0.077996565	0.030608296	NA	10064355	Incorrect dose administered	10022117	Injury, poisoning and procedural complications	Inj&P	levothyroxine	DB00451
	1783	DB06228	10064355	228	15684	204	15872	0.208135641	1.131038973	0.931004677	1.374824597	0.358955798	DB0622810064355_	1.024556022	0.123136655	NA	10064355	Incorrect dose administered	10022117	Injury, poisoning and procedural complications	Inj&P	rivaroxaban	DB06228
	1784	DB14512	10013709	217	4627	106	2306	0.903889181	1.020264302	0.800536003	1.306631067	0.95743432	DB1451210013709_	0.043498156	0.020061713	NA	10013709	Drug ineffective	10018065	General disorders and administration site conditions	Genrl	mometasone furoate	DB14512
	1785	DB06228	10038460	20	15892	31	16045	0.160726538	0.651384628	0.351715646	1.180370555	0.298522968	DB0622810038460_	1.208908405	-0.428654985	NA	10038460	Renal haemorrhage	10038359	Renal and urinary disorders	Renal	rivaroxaban	DB06228
	1789	DB00476	10012378	711	16546	198	5979	0.001249403	1.297559023	1.1037312	1.530990206	0.006609753	DB0047610012378_	5.019208952	0.260484825	NA	10012378	Depression	10037175	Psychiatric disorders	Psych	duloxetine	DB00476
	1790	DB00537	10012378	118	7439	46	4252	0.027325055	1.466187654	1.032185102	2.113504867	0.078706819	DB0053710012378_	2.54202548	0.3826656	NA	10012378	Depression	10037175	Psychiatric disorders	Psych	ciprofloxacin	DB00537
	1792	DB01062	10012378	100	4386	23	1722	0.019534494	1.706892828	1.072046425	2.825051785	0.060692455	DB0106210012378_	2.801935882	0.534674658	NA	10012378	Depression	10037175	Psychiatric disorders	Psych	oxybutynin	DB01062
	1793	DB01273	10012378	97	1943	73	1202	0.225303945	0.822073986	0.595105353	1.139635894	0.380158826	DB0127310012378_	0.967166151	-0.19592488	NA	10012378	Depression	10037175	Psychiatric disorders	Psych	varenicline	DB01273
	1810	DB00060	10060891	100	9408	28	2437	0.741496462	0.925119343	0.601616574	1.465135998	0.851752846	DB0006010060891_	0.160458881	-0.07783253	NA	10060891	General symptom	10018065	General disorders and administration site conditions	Genrl	interferon beta-1a	DB00060
	1811	DB08908	10060891	77	10596	25	3254	0.81483327	0.945857442	0.594418863	1.553177484	0.900608932	DB0890810060891_	0.104684153	-0.055663417	NA	10060891	General symptom	10018065	General disorders and administration site conditions	Genrl	dimethyl fumarate	DB08908
	1813	DB00181	10012373	48	9808	64	5807	2.0775471406659e-05	0.444069634	0.298471254	0.656834774	0.000206459	DB0018110012373_	8.485410157	-0.811773897	NA	10012373	Depressed level of consciousness	10029205	Nervous system disorders	Nerv	baclofen	DB00181
	1814	DB00327	10012373	41	6097	20	4242	0.239700129	1.42624365	0.815321108	2.573481366	0.397516634	DB0032710012373_	0.9225185	0.35504417	NA	10012373	Depressed level of consciousness	10029205	Nervous system disorders	Nerv	hydromorphone	DB00327
	1825	DB00181	10064355	41	9815	35	5836	0.122828492	0.696571283	0.432253654	1.12792732	0.245451545	DB0018110064355_	1.404655722	-0.361585146	NA	10064355	Incorrect dose administered	10022117	Injury, poisoning and procedural complications	Inj&P	baclofen	DB00181
	1833	DB00060	10057668	137	9371	44	2421	0.22805478	0.804424342	0.567090103	1.160565642	0.383446549	DB0006010057668_	0.958555046	-0.217628361	NA	10057668	Cognitive disorder	10029205	Nervous system disorders	Nerv	interferon beta-1a	DB00060
	1834	DB08908	10057668	119	10554	44	3235	0.306501137	0.828988449	0.580602255	1.202623375	0.473500977	DB0890810057668_	0.747601302	-0.187549057	NA	10057668	Cognitive disorder	10029205	Nervous system disorders	Nerv	dimethyl fumarate	DB08908
	1853	DB00019	10002034	113	18899	43	9486	0.126202039	1.319052076	0.919861397	1.922033221	0.250422421	DB0001910002034_	1.384606101	0.276913354	NA	10002034	Anaemia	10005329	Blood and lymphatic system disorders	Blood	pegfilgrastim	DB00019
	1854	DB00099	10002034	79	2306	64	1891	1	1.012228221	0.714465247	1.438679894	1	DB0009910002034_	0	0.01215406	NA	10002034	Anaemia	10005329	Blood and lymphatic system disorders	Blood	filgrastim	DB00099
	1855	DB00316	10002034	997	64477	646	36307	0.00604916	0.86906316	0.785697019	0.961792872	0.023816981	DB0031610002034_	3.737356484	-0.140339475	NA	10002034	Anaemia	10005329	Blood and lymphatic system disorders	Blood	acetaminophen	DB00316
	1856	DB00377	10002034	74	1045	36	687	0.15940613	1.351140918	0.88416503	2.097024748	0.296668429	DB0037710002034_	1.215140164	0.30094936	NA	10002034	Anaemia	10005329	Blood and lymphatic system disorders	Blood	palonosetron	DB00377
	1857	DB00399	10002034	194	6798	100	4898	0.006988937	1.397742449	1.089253294	1.802585587	0.026757586	DB0039910002034_	3.620937264	0.334858399	NA	10002034	Anaemia	10005329	Blood and lymphatic system disorders	Blood	zoledronic acid	DB00399
	1858	DB00425	10002034	192	12503	113	7371	1	1.001693674	0.788400114	1.277560955	1	DB0042510002034_	0	0.001692242	NA	10002034	Anaemia	10005329	Blood and lymphatic system disorders	Blood	zolpidem	DB00425
	1859	DB00531	10002034	247	7005	204	6312	0.388139808	1.090964975	0.899723197	1.324065996	0.558110222	DB0053110002034_	0.583198806	0.087062603	NA	10002034	Anaemia	10005329	Blood and lymphatic system disorders	Blood	cyclophosphamide	DB00531
	1860	DB00581	10002034	61	2052	59	2010	1	1.012734803	0.692393122	1.482193979	1	DB0058110002034_	0	0.012654398	NA	10002034	Anaemia	10005329	Blood and lymphatic system disorders	Blood	lactulose	DB00581
	1861	DB00889	10002034	40	740	21	496	0.422818619	1.276470277	0.724825801	2.308052492	0.591741203	DB0088910002034_	0.524685897	0.244098672	NA	10002034	Anaemia	10005329	Blood and lymphatic system disorders	Blood	granisetron	DB00889
	1863	DB00996	10002034	447	38506	260	22165	0.90621502	0.989628952	0.846644754	1.158650947	0.958144782	DB0099610002034_	0.042756383	-0.010425202	NA	10002034	Anaemia	10005329	Blood and lymphatic system disorders	Blood	gabapentin	DB00996
	1864	DB01075	10002034	267	19681	156	10941	0.645778542	0.951477827	0.776918925	1.168494803	0.781415075	DB0107510002034_	0.246648804	-0.049738896	NA	10002034	Anaemia	10005329	Blood and lymphatic system disorders	Blood	diphenhydramine	DB01075
	1865	DB01101	10002034	95	7494	24	3884	0.001227183	2.051417251	1.297256631	3.363530129	0.006511862	DB0110110002034_	5.034129879	0.718530896	NA	10002034	Anaemia	10005329	Blood and lymphatic system disorders	Blood	capecitabine	DB01101
	1866	DB01229	10002034	377	5364	97	2612	8.83750846638282e-09	1.89245071	1.502305552	2.402650059	2.01120268431924e-07	DB0122910002034_	15.41936276	0.637872661	NA	10002034	Anaemia	10005329	Blood and lymphatic system disorders	Blood	paclitaxel	DB01229
	1867	DB01234	10002034	691	30934	569	32319	3.2011878121059e-05	1.268775245	1.132629978	1.421750163	0.000300458	DB0123410002034_	8.110203071	0.238052062	NA	10002034	Anaemia	10005329	Blood and lymphatic system disorders	Blood	dexamethasone	DB01234
	1868	DB01248	10002034	81	2619	66	1308	0.004364592	0.612994481	0.434299851	0.867896427	0.018324943	DB0124810002034_	3.999492146	-0.489399347	NA	10002034	Anaemia	10005329	Blood and lymphatic system disorders	Blood	docetaxel	DB01248
	1869	DB01590	10002034	105	4633	45	2822	0.050546422	1.421190358	0.989810026	2.069401096	0.126006019	DB0159010002034_	2.071425607	0.3514948	NA	10002034	Anaemia	10005329	Blood and lymphatic system disorders	Blood	everolimus	DB01590
	1873	DB00316	10003246	357	65117	114	36839	3.58884281571842e-08	1.771635042	1.430369904	2.207976523	7.12752046929797e-07	DB0031610003246_	14.15413224	0.571902873	NA	10003246	Arthritis	10028395	Musculoskeletal and connective tissue disorders	Musc	acetaminophen	DB00316
	1875	DB00399	10003246	46	6946	18	4980	0.03028097	1.832135403	1.040500839	3.361513319	0.085295536	DB0039910003246_	2.461633155	0.605482173	NA	10003246	Arthritis	10028395	Musculoskeletal and connective tissue disorders	Musc	zoledronic acid	DB00399
	1876	DB00425	10003246	51	12644	35	7449	0.503106453	0.858463227	0.546946311	1.361445194	0.664263267	DB0042510003246_	0.409076722	-0.152611434	NA	10003246	Arthritis	10028395	Musculoskeletal and connective tissue disorders	Musc	zolpidem	DB00425
	1881	DB00996	10003246	207	38746	61	22364	1.57446213509054e-06	1.958656545	1.464840268	2.651997748	2.1509738680278e-05	DB0099610003246_	10.74700476	0.672258802	NA	10003246	Arthritis	10028395	Musculoskeletal and connective tissue disorders	Musc	gabapentin	DB00996
	1882	DB01075	10003246	58	19890	20	11077	0.075290573	1.615024117	0.956433883	2.836487984	0.170318232	DB0107510003246_	1.770086637	0.479349889	NA	10003246	Arthritis	10028395	Musculoskeletal and connective tissue disorders	Musc	diphenhydramine	DB01075
	1885	DB01234	10003246	91	31534	56	32832	0.002139112	1.691862045	1.199261377	2.405088762	0.010279382	DB0123410003246_	4.577615123	0.525829724	NA	10003246	Arthritis	10028395	Musculoskeletal and connective tissue disorders	Musc	dexamethasone	DB01234
	1889	DB00019	10008479	91	18921	37	9492	0.302507586	1.233782736	0.832556948	1.861970641	0.468851121	DB0001910008479_	0.757470001	0.210084845	NA	10008479	Chest pain	10018065	General disorders and administration site conditions	Genrl	pegfilgrastim	DB00019
	1890	DB00099	10008479	41	2344	24	1931	0.209649074	1.407223526	0.826980527	2.444093479	0.360749299	DB0009910008479_	1.019572024	0.341618633	NA	10008479	Chest pain	10018065	General disorders and administration site conditions	Genrl	filgrastim	DB00099
	1891	DB00377	10008479	43	1076	23	700	0.521659948	1.216115744	0.709567757	2.134145435	0.680376182	DB0037710008479_	0.385109425	0.195661963	NA	10008479	Chest pain	10018065	General disorders and administration site conditions	Genrl	palonosetron	DB00377
	1892	DB00399	10008479	109	6883	41	4957	0.00031166	1.914518001	1.322846845	2.818429344	0.002082618	DB0039910008479_	6.174129312	0.649465895	NA	10008479	Chest pain	10018065	General disorders and administration site conditions	Genrl	zoledronic acid	DB00399
	1893	DB00531	10008479	72	7180	47	6469	0.096776425	1.38018155	0.941002441	2.041163651	0.20594813	DB0053110008479_	1.580130937	0.322215048	NA	10008479	Chest pain	10018065	General disorders and administration site conditions	Genrl	cyclophosphamide	DB00531
	1894	DB00581	10008479	37	2076	32	2037	0.628930252	1.134493719	0.684669148	1.889056707	0.768064287	DB0058110008479_	0.263881842	0.126186489	NA	10008479	Chest pain	10018065	General disorders and administration site conditions	Genrl	lactulose	DB00581
	1897	DB01075	10008479	347	19601	161	10936	0.055708185	1.202454612	0.993121739	1.460994071	0.135554497	DB0107510008479_	1.998381529	0.184364977	NA	10008479	Chest pain	10018065	General disorders and administration site conditions	Genrl	diphenhydramine	DB01075
	1898	DB01101	10008479	109	7480	33	3875	0.005693317	1.711055687	1.147268007	2.613447913	0.022698141	DB0110110008479_	3.785472263	0.537110541	NA	10008479	Chest pain	10018065	General disorders and administration site conditions	Genrl	capecitabine	DB01101
	1899	DB01229	10008479	83	5658	39	2670	1	1.004296289	0.676478948	1.513867525	1	DB0122910008479_	0	0.004287086	NA	10008479	Chest pain	10018065	General disorders and administration site conditions	Genrl	paclitaxel	DB01229
	1900	DB01248	10008479	47	2653	24	1350	1	0.996513853	0.59420965	1.711588168	1	DB0124810008479_	0	-0.003492237	NA	10008479	Chest pain	10018065	General disorders and administration site conditions	Genrl	docetaxel	DB01248
	1901	DB01590	10008479	37	4701	25	2842	0.693964512	0.894752898	0.52316506	1.554146434	0.815769362	DB0159010008479_	0.203623609	-0.111207691	NA	10008479	Chest pain	10018065	General disorders and administration site conditions	Genrl	everolimus	DB01590
	1903	DB00019	10013573	132	18880	47	9482	0.04659131	1.410487014	1.002980017	2.013886672	0.118673635	DB0001910013573_	2.131378118	0.343935045	NA	10013573	Dizziness	10029205	Nervous system disorders	Nerv	pegfilgrastim	DB00019
	1904	DB00099	10013573	45	2340	33	1922	0.647721592	1.119992705	0.695875218	1.819577104	0.78282977	DB0009910013573_	0.244840014	0.113322171	NA	10013573	Dizziness	10029205	Nervous system disorders	Nerv	filgrastim	DB00099
	1905	DB00316	10013573	1905	63569	879	36074	4.52577901136075e-07	1.229814033	1.133600653	1.335118358	7.08939817125252e-06	DB0031610013573_	11.85691011	0.206862965	NA	10013573	Dizziness	10029205	Nervous system disorders	Nerv	acetaminophen	DB00316
	1906	DB00377	10013573	62	1057	32	691	0.329474056	1.266456464	0.804216062	2.028112128	0.498143547	DB0037710013573_	0.696866997	0.236222815	NA	10013573	Dizziness	10029205	Nervous system disorders	Nerv	palonosetron	DB00377
	1907	DB00399	10013573	242	6750	104	4894	6.83388127257022e-06	1.687029381	1.331014791	2.150469625	7.77949628624982e-05	DB0039910013573_	9.461433874	0.52296922	NA	10013573	Dizziness	10029205	Nervous system disorders	Nerv	zoledronic acid	DB00399
	1908	DB00425	10013573	427	12268	203	7281	0.010544769	1.248344264	1.051078837	1.486592655	0.037131658	DB0042510013573_	3.293285356	0.221818084	NA	10013573	Dizziness	10029205	Nervous system disorders	Nerv	zolpidem	DB00425
	1909	DB00531	10013573	113	7139	80	6436	0.110109561	1.273382418	0.945878819	1.721062684	0.226217744	DB0053110013573_	1.486257273	0.241676681	NA	10013573	Dizziness	10029205	Nervous system disorders	Nerv	cyclophosphamide	DB00531
	1910	DB00581	10013573	53	2060	60	2009	0.446930456	0.861495997	0.580775612	1.274764649	0.614734015	DB0058110013573_	0.486565601	-0.14908487	NA	10013573	Dizziness	10029205	Nervous system disorders	Nerv	lactulose	DB00581
	1911	DB00889	10013573	34	746	16	501	0.302719725	1.426734315	0.756824296	2.799482575	0.469052995	DB0088910013573_	0.757039521	0.355388137	NA	10013573	Dizziness	10029205	Nervous system disorders	Nerv	granisetron	DB00889
	1913	DB01075	10013573	526	19422	243	10854	0.014770595	1.209727972	1.035172028	1.416801703	0.048719423	DB0107510013573_	3.021677503	0.190395518	NA	10013573	Dizziness	10029205	Nervous system disorders	Nerv	diphenhydramine	DB01075
	1914	DB01101	10013573	132	7457	61	3847	0.539897328	1.11633789	0.815922021	1.542096145	0.695552748	DB0110110013573_	0.363048429	0.110053587	NA	10013573	Dizziness	10029205	Nervous system disorders	Nerv	capecitabine	DB01101
	1915	DB01229	10013573	120	5621	55	2654	0.934792858	1.030190403	0.739978145	1.44953839	0.975176325	DB0122910013573_	0.025136978	0.029743643	NA	10013573	Dizziness	10029205	Nervous system disorders	Nerv	paclitaxel	DB01229
	1916	DB01234	10013573	801	30824	678	32210	7.00564902007532e-05	1.234531255	1.111722364	1.371173758	0.000587286	DB0123410013573_	7.439998855	0.210691348	NA	10013573	Dizziness	10029205	Nervous system disorders	Nerv	dexamethasone	DB01234
	1917	DB01248	10013573	75	2625	24	1350	0.052105761	1.606970631	0.997690219	2.674646582	0.128970285	DB0124810013573_	2.048173252	0.474350811	NA	10013573	Dizziness	10029205	Nervous system disorders	Nerv	docetaxel	DB01248
	1918	DB01590	10013573	75	4663	61	2806	0.089791673	0.739915297	0.518882658	1.058620449	0.194886597	DB0159010013573_	1.635337446	-0.301219563	NA	10013573	Dizziness	10029205	Nervous system disorders	Nerv	everolimus	DB01590
	1920	DB00019	10015090	46	18966	11	9518	0.024160453	2.098578285	1.070145855	4.494964891	0.071600148	DB0001910015090_	2.63665814	0.741260108	NA	10015090	Epistaxis	10038738	Respiratory, thoracic and mediastinal disorders	Resp	pegfilgrastim	DB00019
	1921	DB00099	10015090	30	2355	20	1935	0.567891664	1.232424504	0.674690523	2.297616786	0.718941958	DB0009910015090_	0.329974651	0.20898337	NA	10015090	Epistaxis	10038738	Respiratory, thoracic and mediastinal disorders	Resp	filgrastim	DB00099
	1922	DB00316	10015090	326	65148	213	36740	0.096323169	0.863136651	0.723686928	1.031226794	0.205213885	DB0031610015090_	1.5837025	-0.147182256	NA	10015090	Epistaxis	10038738	Respiratory, thoracic and mediastinal disorders	Resp	acetaminophen	DB00316
	1923	DB00377	10015090	39	1080	14	709	0.062818416	1.828212604	0.962658666	3.673077248	0.148674776	DB0037710015090_	1.905994068	0.60333877	NA	10015090	Epistaxis	10038738	Respiratory, thoracic and mediastinal disorders	Resp	palonosetron	DB00377
	1924	DB00399	10015090	48	6944	38	4960	0.661438143	0.902264566	0.576279923	1.421626093	0.793514449	DB0039910015090_	0.23128353	-0.102847491	NA	10015090	Epistaxis	10038738	Respiratory, thoracic and mediastinal disorders	Resp	zoledronic acid	DB00399
	1925	DB00425	10015090	53	12642	47	7437	0.048103253	0.663416793	0.438910595	1.005337881	0.121541287	DB0042510015090_	2.107501262	-0.410351839	NA	10015090	Epistaxis	10038738	Respiratory, thoracic and mediastinal disorders	Resp	zolpidem	DB00425
	1926	DB00531	10015090	53	7199	42	6474	0.60646053	1.134809502	0.741594034	1.74640754	0.749362558	DB0053110015090_	0.288532356	0.126464797	NA	10015090	Epistaxis	10038738	Respiratory, thoracic and mediastinal disorders	Resp	cyclophosphamide	DB00531
	1930	DB00996	10015090	143	38810	84	22341	0.89029025	0.979967068	0.742937378	1.299450537	0.954589293	DB0099610015090_	0.04647409	-0.020236311	NA	10015090	Epistaxis	10038738	Respiratory, thoracic and mediastinal disorders	Resp	gabapentin	DB00996
	1931	DB01075	10015090	132	19816	60	11037	0.199906561	1.225292069	0.895624234	1.693177614	0.348884135	DB0107510015090_	1.053015402	0.203179239	NA	10015090	Epistaxis	10038738	Respiratory, thoracic and mediastinal disorders	Resp	diphenhydramine	DB01075
	1932	DB01101	10015090	46	7543	24	3884	1	0.986915368	0.58902953	1.693090419	1	DB0110110015090_	0	-0.01317099	NA	10015090	Epistaxis	10038738	Respiratory, thoracic and mediastinal disorders	Resp	capecitabine	DB01101
	1933	DB01229	10015090	74	5667	28	2681	0.338523212	1.250243792	0.797275203	2.011614768	0.50757723	DB0122910015090_	0.678106403	0.223338566	NA	10015090	Epistaxis	10038738	Respiratory, thoracic and mediastinal disorders	Resp	paclitaxel	DB01229
	1934	DB01234	10015090	185	31440	148	32740	0.01804206	1.301675953	1.042373144	1.627830213	0.056941291	DB0123410015090_	2.865734526	0.263652629	NA	10015090	Epistaxis	10038738	Respiratory, thoracic and mediastinal disorders	Resp	dexamethasone	DB01234
	1935	DB01248	10015090	43	2657	9	1365	0.011532517	2.45407104	1.175525483	5.742881289	0.03990682	DB0124810015090_	3.221208041	0.897748295	NA	10015090	Epistaxis	10038738	Respiratory, thoracic and mediastinal disorders	Resp	docetaxel	DB01248
	1936	DB01590	10015090	88	4650	62	2805	0.350783539	0.856214466	0.609440971	1.209157999	0.520517051	DB0159010015090_	0.652932632	-0.15523439	NA	10015090	Epistaxis	10038738	Respiratory, thoracic and mediastinal disorders	Resp	everolimus	DB01590
	1940	DB00316	10017533	166	65308	38	36915	6.9545474351037e-08	2.469203815	1.726519701	3.61265615	1.30292430029723e-06	DB0031610017533_	13.55089936	0.903895757	NA	10017533	Fungal infection	10021881	Infections and infestations	Infec	acetaminophen	DB00316
	1948	DB00996	10017533	90	38863	20	22405	3.8770052503468e-05	2.594259185	1.584265635	4.449128076	0.000355325	DB0099610017533_	7.942478941	0.953300998	NA	10017533	Fungal infection	10021881	Infections and infestations	Infec	gabapentin	DB00996
	1949	DB01075	10017533	65	19883	11	11086	5.70489355082796e-05	3.294576401	1.724365669	6.927639123	0.000494242	DB0107510017533_	7.612484587	1.192277602	female	10017533	Fungal infection	10021881	Infections and infestations	Infec	diphenhydramine	DB01075
	1952	DB01234	10017533	67	31558	45	32843	0.023186455	1.54949368	1.045999532	2.314579107	0.069323319	DB0123410017533_	2.668973934	0.43792822	NA	10017533	Fungal infection	10021881	Infections and infestations	Infec	dexamethasone	DB01234
	1956	DB00019	10019211	152	18860	52	9477	0.016947033	1.468804332	1.064363661	2.05530062	0.054252057	DB0001910019211_	2.914114377	0.38444869	NA	10019211	Headache	10029205	Nervous system disorders	Nerv	pegfilgrastim	DB00019
	1957	DB00099	10019211	68	2317	22	1933	6.06047398781346e-05	2.578045891	1.567066638	4.397219135	0.000520247	DB0009910019211_	7.561207315	0.947031705	NA	10019211	Headache	10029205	Nervous system disorders	Nerv	filgrastim	DB00099
	1958	DB00316	10019211	3327	62147	979	35974	1.03494671410157e-82	1.967139236	1.828963668	2.117114409	1.51130968778665e-79	DB0031610019211_	181.4912457	0.676580323	NA	10019211	Headache	10029205	Nervous system disorders	Nerv	acetaminophen	DB00316
	1959	DB00377	10019211	55	1064	33	690	0.823111546	1.080796698	0.68151684	1.737276274	0.906103528	DB0037710019211_	0.09860171	0.077698452	NA	10019211	Headache	10029205	Nervous system disorders	Nerv	palonosetron	DB00377
	1960	DB00399	10019211	270	6722	65	4933	2.04895271209542e-18	3.048017876	2.31085063	4.070603064	1.83186129379007e-16	DB0039910019211_	36.23602894	1.114491503	female	10019211	Headache	10029205	Nervous system disorders	Nerv	zoledronic acid	DB00399
	1961	DB00425	10019211	625	12070	218	7266	1.68677557963389e-12	1.725838282	1.472629864	2.028504121	7.31631949021071e-11	DB0042510019211_	23.33832862	0.545712893	NA	10019211	Headache	10029205	Nervous system disorders	Nerv	zolpidem	DB00425
	1962	DB00531	10019211	185	7067	121	6395	0.006424439	1.383504239	1.091337157	1.759095055	0.025000574	DB0053110019211_	3.688856497	0.324619584	NA	10019211	Headache	10029205	Nervous system disorders	Nerv	cyclophosphamide	DB00531
	1963	DB00581	10019211	85	2028	39	2030	5.1123808645384e-05	2.181257317	1.468226445	3.290957498	0.000450634	DB0058110019211_	7.704856029	0.779901461	NA	10019211	Headache	10029205	Nervous system disorders	Nerv	lactulose	DB00581
	1964	DB00889	10019211	49	731	28	489	0.55041855	1.17049311	0.710059311	1.962891845	0.704634236	DB0088910019211_	0.350076426	0.157425122	NA	10019211	Headache	10029205	Nervous system disorders	Nerv	granisetron	DB00889
	1966	DB00996	10019211	1639	37314	499	21926	1.69420019139272e-40	1.93001589	1.742419563	2.140742711	6.74728061072085e-38	DB0099610019211_	85.58909398	0.657528236	NA	10019211	Headache	10029205	Nervous system disorders	Nerv	gabapentin	DB00996
	1967	DB01075	10019211	1226	18722	383	10714	4.76845313691456e-26	1.831819212	1.6277348	2.064984251	7.88294281155969e-24	DB0107510019211_	53.19734094	0.605309578	NA	10019211	Headache	10029205	Nervous system disorders	Nerv	diphenhydramine	DB01075
	1968	DB01101	10019211	157	7432	32	3876	1.60648129593627e-07	2.558568178	1.73669438	3.876858184	2.79182551164858e-06	DB0110110019211_	12.78881487	0.939447796	NA	10019211	Headache	10029205	Nervous system disorders	Nerv	capecitabine	DB01101
	1969	DB01229	10019211	124	5617	25	2684	2.70851297360262e-05	2.369860033	1.528367731	3.812483758	0.00025912	DB0122910019211_	8.258218672	0.862830896	NA	10019211	Headache	10029205	Nervous system disorders	Nerv	paclitaxel	DB01229
	1970	DB01234	10019211	702	30923	386	32502	3.87950987872451e-25	1.911483675	1.684199714	2.171980026	5.98081625585183e-23	DB0123410019211_	51.17090008	0.647879734	NA	10019211	Headache	10029205	Nervous system disorders	Nerv	dexamethasone	DB01234
	1971	DB01248	10019211	88	2612	29	1345	0.037516353	1.56239097	1.010631022	2.479537978	0.10060882	DB0124810019211_	2.296515349	0.446217321	NA	10019211	Headache	10029205	Nervous system disorders	Nerv	docetaxel	DB01248
	1972	DB01590	10019211	164	4574	91	2776	0.511888235	1.09377173	0.837581381	1.43561283	0.672160972	DB0159010019211_	0.397257426	0.089632026	NA	10019211	Headache	10029205	Nervous system disorders	Nerv	everolimus	DB01590
	1976	DB00316	10024384	111	65363	73	36880	0.318317596	0.857951756	0.632653912	1.169467017	0.486310841	DB0031610024384_	0.720907269	-0.153207409	NA	10024384	Leukopenia	10005329	Blood and lymphatic system disorders	Blood	acetaminophen	DB00316
	1980	DB00531	10024384	51	7201	38	6478	0.396051187	1.207336689	0.776695639	1.891356016	0.565679805	DB0053110024384_	0.569727076	0.18841685	NA	10024384	Leukopenia	10005329	Blood and lymphatic system disorders	Blood	cyclophosphamide	DB00531
	1984	DB00996	10024384	54	38899	34	22391	0.739801313	0.914221209	0.584263052	1.448736299	0.85036307	DB0099610024384_	0.162091879	-0.089682714	NA	10024384	Leukopenia	10005329	Blood and lymphatic system disorders	Blood	gabapentin	DB00996
	1985	DB01075	10024384	40	19908	25	11072	0.69783474	0.889860141	0.526454777	1.531320963	0.818262715	DB0107510024384_	0.200571827	-0.116690973	NA	10024384	Leukopenia	10005329	Blood and lymphatic system disorders	Blood	diphenhydramine	DB01075
	1987	DB01229	10024384	40	5701	18	2691	1	1.048932532	0.586387677	1.94763507	1	DB0122910024384_	0	0.047773011	NA	10024384	Leukopenia	10005329	Blood and lymphatic system disorders	Blood	paclitaxel	DB01229
	1988	DB01234	10024384	96	31529	88	32800	0.416909014	1.134882908	0.840544744	1.533866133	0.586073629	DB0123410024384_	0.534309851	0.126529481	NA	10024384	Leukopenia	10005329	Blood and lymphatic system disorders	Blood	dexamethasone	DB01234
	1994	DB00316	10027457	55	65419	15	36938	0.012171621	2.070320701	1.153041516	3.94639996	0.04162517	DB0031610027457_	3.179050235	0.727703523	NA	10027457	Metastases to liver	10029104	Neoplasms benign, malignant and unspecified (incl cysts and polyps)	Neopl	acetaminophen	DB00316
	2004	DB01101	10027457	63	7526	18	3890	0.025133025	1.808977853	1.055808088	3.251285274	0.073783612	DB0110110027457_	2.606618637	0.592761964	NA	10027457	Metastases to liver	10029104	Neoplasms benign, malignant and unspecified (incl cysts and polyps)	Neopl	capecitabine	DB01101
	2005	DB01229	10027457	71	5670	11	2698	0.000181635	3.070998227	1.613479467	6.439124953	0.00132988	DB0122910027457_	6.622666408	1.122002664	female	10027457	Metastases to liver	10029104	Neoplasms benign, malignant and unspecified (incl cysts and polyps)	Neopl	paclitaxel	DB01229
	2006	DB01234	10027457	50	31575	16	32872	1.11726163972557e-05	3.253507927	1.821671218	6.122189272	0.000119452	DB0123410027457_	9.032597712	1.179733776	female	10027457	Metastases to liver	10029104	Neoplasms benign, malignant and unspecified (incl cysts and polyps)	Neopl	dexamethasone	DB01234
	2008	DB01590	10027457	45	4693	11	2856	0.005197132	2.489325476	1.265090778	5.346176754	0.021105695	DB0159010027457_	3.858212377	0.912011781	NA	10027457	Metastases to liver	10029104	Neoplasms benign, malignant and unspecified (incl cysts and polyps)	Neopl	everolimus	DB01590
	2012	DB00316	10028116	78	65396	52	36901	0.361501425	0.846413899	0.588228646	1.226716183	0.53139082	DB0031610028116_	0.632257521	-0.166746797	NA	10028116	Mucosal inflammation	10018065	General disorders and administration site conditions	Genrl	acetaminophen	DB00316
	2016	DB00531	10028116	95	7157	188	6328	7.51445750125702e-11	0.446810687	0.344553445	0.576275348	2.50339056299798e-09	DB0053110028116_	19.8056198	-0.805620294	NA	10028116	Mucosal inflammation	10018065	General disorders and administration site conditions	Genrl	cyclophosphamide	DB00531
	2021	DB01075	10028116	44	19904	31	11066	0.335026015	0.789138821	0.486862787	1.29339637	0.50419564	DB0107510028116_	0.684790912	-0.236813028	NA	10028116	Mucosal inflammation	10018065	General disorders and administration site conditions	Genrl	diphenhydramine	DB01075
	2022	DB01101	10028116	58	7531	42	3866	0.090856543	0.708900493	0.467463348	1.083172159	0.196597178	DB0110110028116_	1.626598425	-0.344040111	NA	10028116	Mucosal inflammation	10018065	General disorders and administration site conditions	Genrl	capecitabine	DB01101
	2023	DB01229	10028116	52	5689	28	2681	0.550136278	0.875219345	0.541246877	1.442713147	0.704490316	DB0122910028116_	0.350280694	-0.133280744	NA	10028116	Mucosal inflammation	10018065	General disorders and administration site conditions	Genrl	paclitaxel	DB01229
	2024	DB01234	10028116	80	31545	121	32767	0.008916039	0.686775922	0.510951786	0.918851803	0.032473063	DB0123410028116_	3.427344374	-0.375747209	NA	10028116	Mucosal inflammation	10018065	General disorders and administration site conditions	Genrl	dexamethasone	DB01234
	2025	DB01248	10028116	50	2650	36	1338	0.108023548	0.701297918	0.445406517	1.114057515	0.223082886	DB0124810028116_	1.500211893	-0.354822493	NA	10028116	Mucosal inflammation	10018065	General disorders and administration site conditions	Genrl	docetaxel	DB01248
	2026	DB01590	10028116	51	4687	9	2858	0.00014556	3.454914702	1.681342224	7.995430718	0.001098649	DB0159010028116_	6.813674154	1.239797769	female	10028116	Mucosal inflammation	10018065	General disorders and administration site conditions	Genrl	everolimus	DB01590
	2028	DB00019	10028813	296	18716	117	9412	0.031039705	1.27229349	1.022166771	1.592012786	0.086999403	DB0001910028813_	2.441854027	0.24082117	NA	10028813	Nausea	10017947	Gastrointestinal disorders	Gastr	pegfilgrastim	DB00019
	2029	DB00099	10028813	166	2219	73	1882	3.41056614881677e-06	1.928339506	1.445156646	2.593526091	4.2246338935744e-05	DB0009910028813_	10.07199286	0.656659273	NA	10028813	Nausea	10017947	Gastrointestinal disorders	Gastr	filgrastim	DB00099
	2030	DB00377	10028813	248	871	114	609	0.000760768	1.520716102	1.183805234	1.96148435	0.00438478	DB0037710028813_	5.429615739	0.419181343	NA	10028813	Nausea	10017947	Gastrointestinal disorders	Gastr	palonosetron	DB00377
	2031	DB00399	10028813	498	6494	146	4852	2.47477294616866e-25	2.548261672	2.106605392	3.097738039	3.87198850535971e-23	DB0039910028813_	51.60568894	0.935411429	NA	10028813	Nausea	10017947	Gastrointestinal disorders	Gastr	zoledronic acid	DB00399
	2032	DB00531	10028813	409	6843	258	6258	4.62216982924174e-06	1.449704053	1.232676398	1.707271164	5.52621032347597e-05	DB0053110028813_	9.803423178	0.371359434	NA	10028813	Nausea	10017947	Gastrointestinal disorders	Gastr	cyclophosphamide	DB00531
	2033	DB00581	10028813	139	1974	118	1951	0.246882345	1.164197576	0.896806452	1.513285678	0.405987416	DB0058110028813_	0.901433115	0.152032074	NA	10028813	Nausea	10017947	Gastrointestinal disorders	Gastr	lactulose	DB00581
	2034	DB00889	10028813	174	606	84	433	0.008495239	1.479637885	1.100390705	2.00024808	0.031250067	DB0088910028813_	3.465733758	0.391797386	NA	10028813	Nausea	10017947	Gastrointestinal disorders	Gastr	granisetron	DB00889
	2036	DB01075	10028813	1346	18602	480	10617	7.74707988711053e-19	1.600440273	1.437012582	1.784849119	7.22099272456384e-17	DB0107510028813_	37.16695414	0.470278762	NA	10028813	Nausea	10017947	Gastrointestinal disorders	Gastr	diphenhydramine	DB01075
	2037	DB01101	10028813	719	6870	311	3597	0.007149864	1.210405274	1.051600393	1.395639064	0.027242758	DB0110110028813_	3.602967546	0.190955241	NA	10028813	Nausea	10017947	Gastrointestinal disorders	Gastr	capecitabine	DB01101
	2038	DB01229	10028813	543	5198	170	2539	5.67931718437503e-07	1.560112501	1.301945541	1.876752262	8.68416824847573e-06	DB0122910028813_	11.65400893	0.444757935	NA	10028813	Nausea	10017947	Gastrointestinal disorders	Gastr	paclitaxel	DB01229
	2039	DB01248	10028813	289	2411	98	1276	0.000188582	1.560560021	1.223751271	2.003189403	0.001371765	DB0124810028813_	6.591657339	0.445044744	NA	10028813	Nausea	10017947	Gastrointestinal disorders	Gastr	docetaxel	DB01248
	2040	DB01590	10028813	324	4414	162	2705	0.042144227	1.225595863	1.005453315	1.498542607	0.109977109	DB0159010028813_	2.207483037	0.203427145	NA	10028813	Nausea	10017947	Gastrointestinal disorders	Gastr	everolimus	DB01590
	2042	DB00019	10029354	245	18767	101	9428	0.096637939	1.218585767	0.96132881	1.554260563	0.205720042	DB0001910029354_	1.581239053	0.197690979	NA	10029354	Neutropenia	10005329	Blood and lymphatic system disorders	Blood	pegfilgrastim	DB00019
	2043	DB00099	10029354	152	2233	119	1836	0.705772377	1.050221033	0.813955203	1.357514782	0.823674283	DB0009910029354_	0.193980115	0.04900065	NA	10029354	Neutropenia	10005329	Blood and lymphatic system disorders	Blood	filgrastim	DB00099
	2044	DB00316	10029354	424	65050	357	36596	3.4670940828362e-08	0.668198155	0.578698758	0.771814897	6.91183678174816e-07	DB0031610029354_	14.18486023	-0.40317051	NA	10029354	Neutropenia	10005329	Blood and lymphatic system disorders	Blood	acetaminophen	DB00316
	2045	DB00377	10029354	66	1053	33	690	0.244738256	1.310353761	0.840016229	2.078444077	0.403496522	DB0037710029354_	0.90758741	0.270297148	NA	10029354	Neutropenia	10005329	Blood and lymphatic system disorders	Blood	palonosetron	DB00377
	2046	DB00399	10029354	165	6827	106	4892	0.417974523	1.115433715	0.866110873	1.441566731	0.587008994	DB0039910029354_	0.532715137	0.109243311	NA	10029354	Neutropenia	10005329	Blood and lymphatic system disorders	Blood	zoledronic acid	DB00399
	2047	DB00425	10029354	85	12610	61	7423	0.263570793	0.820281339	0.582681727	1.160674447	0.425406546	DB0042510029354_	0.854709988	-0.198107901	NA	10029354	Neutropenia	10005329	Blood and lymphatic system disorders	Blood	zolpidem	DB00425
	2048	DB00531	10029354	356	6896	353	6163	0.189157653	0.901309121	0.772554549	1.051541197	0.33548186	DB0053110029354_	1.092187392	-0.103906994	NA	10029354	Neutropenia	10005329	Blood and lymphatic system disorders	Blood	cyclophosphamide	DB00531
	2049	DB00581	10029354	22	2091	33	2036	0.135320753	0.649201723	0.35926607	1.151878489	0.263133419	DB0058110029354_	1.335094079	-0.43201179	NA	10029354	Neutropenia	10005329	Blood and lymphatic system disorders	Blood	lactulose	DB00581
	2052	DB00996	10029354	234	38719	165	22260	0.047467099	0.815342676	0.664694581	1.001957482	0.120338802	DB0099610029354_	2.117444164	-0.204146793	NA	10029354	Neutropenia	10005329	Blood and lymphatic system disorders	Blood	gabapentin	DB00996
	2053	DB01075	10029354	167	19781	115	10982	0.080534719	0.806235839	0.631227443	1.032696429	0.179288141	DB0107510029354_	1.71876104	-0.215378975	NA	10029354	Neutropenia	10005329	Blood and lymphatic system disorders	Blood	diphenhydramine	DB01075
	2054	DB01101	10029354	95	7494	45	3863	0.719649516	1.088222897	0.753818297	1.591571672	0.834534998	DB0110110029354_	0.180880598	0.084545996	NA	10029354	Neutropenia	10005329	Blood and lymphatic system disorders	Blood	capecitabine	DB01101
	2055	DB01229	10029354	249	5492	111	2598	0.64446866	1.061166158	0.840773271	1.346135596	0.780476932	DB0122910029354_	0.247850094	0.059368452	NA	10029354	Neutropenia	10005329	Blood and lymphatic system disorders	Blood	paclitaxel	DB01229
	2056	DB01234	10029354	641	30984	616	32272	0.162715211	1.083819331	0.967761097	1.213898593	0.300983063	DB0123410029354_	1.200701286	0.08049122	NA	10029354	Neutropenia	10005329	Blood and lymphatic system disorders	Blood	dexamethasone	DB01234
	2057	DB01248	10029354	115	2585	61	1313	0.807001952	0.957593344	0.690742979	1.338330913	0.895703333	DB0124810029354_	0.110146023	-0.043332076	NA	10029354	Neutropenia	10005329	Blood and lymphatic system disorders	Blood	docetaxel	DB01248
	2058	DB01590	10029354	42	4696	9	2858	0.003291173	2.8398078	1.35997841	6.645367009	0.014585818	DB0159010029354_	4.227705617	1.043736374	female	10029354	Neutropenia	10005329	Blood and lymphatic system disorders	Blood	everolimus	DB01590
	2078	DB00019	10033425	158	18854	45	9484	0.000559235	1.766138338	1.259758397	2.520163897	0.003386058	DB0001910033425_	5.68808888	0.568795433	NA	10033425	Pain in extremity	10028395	Musculoskeletal and connective tissue disorders	Musc	pegfilgrastim	DB00019
	2079	DB00099	10033425	40	2345	22	1933	0.156889254	1.498601135	0.866080167	2.657311468	0.293326507	DB0009910033425_	1.226468932	0.404532096	NA	10033425	Pain in extremity	10028395	Musculoskeletal and connective tissue disorders	Musc	filgrastim	DB00099
	2080	DB00377	10033425	42	1077	28	695	0.901219479	0.967963873	0.579904299	1.637950015	0.956927891	DB0037710033425_	0.044027239	-0.032560514	NA	10033425	Pain in extremity	10028395	Musculoskeletal and connective tissue disorders	Musc	palonosetron	DB00377
	2081	DB00399	10033425	275	6717	70	4928	1.81170354549137e-17	2.881937769	2.203279827	3.812340329	1.47660861064312e-15	DB0039910033425_	34.14902842	1.058462904	female	10033425	Pain in extremity	10028395	Musculoskeletal and connective tissue disorders	Musc	zoledronic acid	DB00399
	2082	DB00531	10033425	83	7169	27	6489	1.1027768711757e-06	2.782129273	1.780552865	4.47531453	1.55967124341422e-05	DB0053110033425_	11.06845041	1.02321656	female	10033425	Pain in extremity	10028395	Musculoskeletal and connective tissue disorders	Musc	cyclophosphamide	DB00531
	2083	DB00581	10033425	50	2063	32	2037	0.058468152	1.54264156	0.965956802	2.495631895	0.140639247	DB0058110033425_	1.961557196	0.433496245	NA	10033425	Pain in extremity	10028395	Musculoskeletal and connective tissue disorders	Musc	lactulose	DB00581
	2086	DB01075	10033425	353	19595	142	10955	0.00091839	1.389789557	1.138928252	1.703234605	0.005137787	DB0107510033425_	5.271132931	0.329152338	NA	10033425	Pain in extremity	10028395	Musculoskeletal and connective tissue disorders	Musc	diphenhydramine	DB01075
	2087	DB01101	10033425	230	7359	84	3824	0.006467569	1.422771099	1.099936697	1.855064266	0.025136781	DB0110110033425_	3.683423141	0.352606448	NA	10033425	Pain in extremity	10028395	Musculoskeletal and connective tissue disorders	Musc	capecitabine	DB01101
	2088	DB01229	10033425	106	5635	32	2677	0.026930365	1.573580556	1.047759274	2.422285575	0.07786005	DB0122910033425_	2.552842289	0.453353632	NA	10033425	Pain in extremity	10028395	Musculoskeletal and connective tissue disorders	Musc	paclitaxel	DB01229
	2089	DB01248	10033425	69	2631	19	1355	0.016207525	1.870055101	1.106748974	3.305759983	0.052361702	DB0124810033425_	2.949579842	0.625967896	NA	10033425	Pain in extremity	10028395	Musculoskeletal and connective tissue disorders	Musc	docetaxel	DB01248
	2090	DB01590	10033425	79	4659	46	2821	0.853052711	1.039868994	0.711641575	1.53482446	0.928180234	DB0159010033425_	0.074529347	0.039094738	NA	10033425	Pain in extremity	10028395	Musculoskeletal and connective tissue disorders	Musc	everolimus	DB01590
	2094	DB00316	10040882	93	65381	65	36888	0.185647936	0.807255167	0.581584987	1.126205196	0.330987994	DB0031610040882_	1.105673176	-0.214115469	NA	10040882	Skin lesion	10040785	Skin and subcutaneous tissue disorders	Skin	acetaminophen	DB00316
	2102	DB00996	10040882	62	38891	38	22387	0.756175229	0.939194658	0.617065216	1.44631159	0.863332214	DB0099610040882_	0.146955709	-0.062732518	NA	10040882	Skin lesion	10040785	Skin and subcutaneous tissue disorders	Skin	gabapentin	DB00996
	2106	DB01234	10040882	55	31570	43	32845	0.188436902	1.330715783	0.876455424	2.032372543	0.33454216	DB0123410040882_	1.094992367	0.28571698	NA	10040882	Skin lesion	10040785	Skin and subcutaneous tissue disorders	Skin	dexamethasone	DB01234
	2112	DB00316	10047340	246	65228	66	36887	1.52559724182595e-08	2.107788605	1.599812758	2.810406112	3.28287544014696e-07	DB0031610047340_	14.92937595	0.745639343	NA	10047340	Vertigo	10013993	Ear and labyrinth disorders	Ear	acetaminophen	DB00316
	2115	DB00425	10047340	64	12631	17	7467	0.002519152	2.225479273	1.28653739	4.056945451	0.011729362	DB0042510047340_	4.445659992	0.799972296	NA	10047340	Vertigo	10013993	Ear and labyrinth disorders	Ear	zolpidem	DB00425
	2120	DB00996	10047340	172	38781	40	22385	2.58726827723701e-08	2.481990711	1.750075122	3.596334038	5.29252017756463e-07	DB0099610047340_	14.45180111	0.909060944	NA	10047340	Vertigo	10013993	Ear and labyrinth disorders	Ear	gabapentin	DB00996
	2121	DB01075	10047340	61	19887	15	11082	0.003708693	2.266089235	1.271713432	4.295235648	0.016046582	DB0107510047340_	4.132259403	0.818055542	NA	10047340	Vertigo	10013993	Ear and labyrinth disorders	Ear	diphenhydramine	DB01075
	2124	DB01234	10047340	59	31566	41	32847	0.056650823	1.497403742	0.988083097	2.288818462	0.137206119	DB0123410047340_	1.986270965	0.403732769	NA	10047340	Vertigo	10013993	Ear and labyrinth disorders	Ear	dexamethasone	DB01234
	2128	DB00019	10047700	183	18829	65	9464	0.017739861	1.415077481	1.059532162	1.91029259	0.056244165	DB0001910047700_	2.878052975	0.347184286	NA	10047700	Vomiting	10017947	Gastrointestinal disorders	Gastr	pegfilgrastim	DB00019
	2129	DB00099	10047700	100	2285	48	1907	0.00179468	1.738476764	1.213270042	2.520420783	0.008899758	DB0009910047700_	4.721731154	0.553009307	NA	10047700	Vomiting	10017947	Gastrointestinal disorders	Gastr	filgrastim	DB00099
	2130	DB00316	10047700	2392	63082	985	35968	6.97702917937778e-18	1.384632073	1.283613505	1.494526801	5.944609788653e-16	DB0031610047700_	35.0588766	0.325434453	NA	10047700	Vomiting	10017947	Gastrointestinal disorders	Gastr	acetaminophen	DB00316
	2131	DB00377	10047700	144	975	70	653	0.037338274	1.377523628	1.009750811	1.892708746	0.100259121	DB0037710047700_	2.29999723	0.320287415	NA	10047700	Vomiting	10017947	Gastrointestinal disorders	Gastr	palonosetron	DB00377
	2132	DB00399	10047700	262	6730	79	4919	5.1782526309847e-13	2.423822723	1.872505741	3.166860287	2.4047768622868e-11	DB0039910047700_	24.4509789	0.885345931	NA	10047700	Vomiting	10017947	Gastrointestinal disorders	Gastr	zoledronic acid	DB00399
	2133	DB00425	10047700	437	12258	148	7336	9.84249718239662e-10	1.767044683	1.459786912	2.148658726	2.73622462653935e-08	DB0042510047700_	17.41410165	0.569308481	NA	10047700	Vomiting	10017947	Gastrointestinal disorders	Gastr	zolpidem	DB00425
	2134	DB00531	10047700	255	6997	233	6283	0.853654314	0.982740055	0.816823468	1.1828435	0.928660858	DB0053110047700_	0.074011668	-0.017410634	NA	10047700	Vomiting	10017947	Gastrointestinal disorders	Gastr	cyclophosphamide	DB00531
	2135	DB00581	10047700	92	2021	87	1982	0.819197094	1.037065855	0.759825194	1.416325658	0.903627158	DB0058110047700_	0.10133844	0.036395432	NA	10047700	Vomiting	10017947	Gastrointestinal disorders	Gastr	lactulose	DB00581
	2136	DB00889	10047700	109	671	53	464	0.048781831	1.421774926	0.992021683	2.05727909	0.122771403	DB0088910047700_	2.097431165	0.351906039	NA	10047700	Vomiting	10017947	Gastrointestinal disorders	Gastr	granisetron	DB00889
	2138	DB00996	10047700	1138	37815	418	22007	2.66249765769643e-16	1.584380189	1.413340716	1.778869308	1.90173236229757e-14	DB0099610047700_	31.59342606	0.460193283	NA	10047700	Vomiting	10017947	Gastrointestinal disorders	Gastr	gabapentin	DB00996
	2139	DB01075	10047700	733	19215	315	10782	8.21682545289403e-05	1.305716042	1.140183752	1.497977688	0.000674514	DB0107510047700_	7.301518709	0.266751581	NA	10047700	Vomiting	10017947	Gastrointestinal disorders	Gastr	diphenhydramine	DB01075
	2140	DB01229	10047700	357	5384	109	2600	2.69910628563898e-05	1.581569186	1.265914416	1.98856002	0.000258314	DB0122910047700_	8.261333692	0.45841751	NA	10047700	Vomiting	10017947	Gastrointestinal disorders	Gastr	paclitaxel	DB01229
	2141	DB01234	10047700	860	30765	567	32321	7.80216228415308e-18	1.593443768	1.4297894	1.776911683	6.58362233190895e-16	DB0123410047700_	34.95677639	0.465897566	NA	10047700	Vomiting	10017947	Gastrointestinal disorders	Gastr	dexamethasone	DB01234
	2142	DB01248	10047700	184	2516	71	1303	0.040288255	1.34203317	1.006357091	1.805572048	0.106225693	DB0124810047700_	2.242189268	0.294185755	NA	10047700	Vomiting	10017947	Gastrointestinal disorders	Gastr	docetaxel	DB01248
	2143	DB01590	10047700	175	4563	97	2770	0.524135754	1.095208229	0.845688258	1.425063125	0.682244697	DB0159010047700_	0.382366892	0.090944509	NA	10047700	Vomiting	10017947	Gastrointestinal disorders	Gastr	everolimus	DB01590
	2147	DB00316	10051398	219	65255	336	36617	1.39052912405366e-31	0.365743957	0.306941766	0.435155137	3.43193033105639e-29	DB0031610051398_	65.54184482	-1.005821761	male	10051398	Malignant neoplasm progression	10029104	Neoplasms benign, malignant and unspecified (incl cysts and polyps)	Neopl	acetaminophen	DB00316
	2149	DB00399	10051398	63	6929	62	4936	0.082809695	0.723889157	0.500591822	1.047029727	0.183081237	DB0039910051398_	1.697825308	-0.323116996	NA	10051398	Malignant neoplasm progression	10029104	Neoplasms benign, malignant and unspecified (incl cysts and polyps)	Neopl	zoledronic acid	DB00399
	2150	DB00425	10051398	45	12650	59	7425	5.81901709251208e-05	0.44769184	0.296487985	0.671976148	0.000502638	DB0042510051398_	7.595639539	-0.80365014	NA	10051398	Malignant neoplasm progression	10029104	Neoplasms benign, malignant and unspecified (incl cysts and polyps)	Neopl	zolpidem	DB00425
	2151	DB00531	10051398	134	7118	142	6374	0.180302737	0.84503885	0.660654246	1.080401125	0.324224221	DB0053110051398_	1.126319961	-0.168372676	NA	10051398	Malignant neoplasm progression	10029104	Neoplasms benign, malignant and unspecified (incl cysts and polyps)	Neopl	cyclophosphamide	DB00531
	2155	DB00996	10051398	100	38853	101	22324	9.10585057867646e-05	0.568920673	0.426887275	0.758023179	0.000736227	DB0099610051398_	7.213972544	-0.56401427	NA	10051398	Malignant neoplasm progression	10029104	Neoplasms benign, malignant and unspecified (incl cysts and polyps)	Neopl	gabapentin	DB00996
	2156	DB01075	10051398	50	19898	46	11051	0.014156222	0.603658802	0.396042492	0.922048545	0.047020903	DB0107510051398_	3.057163036	-0.504746138	NA	10051398	Malignant neoplasm progression	10029104	Neoplasms benign, malignant and unspecified (incl cysts and polyps)	Neopl	diphenhydramine	DB01075
	2157	DB01101	10051398	108	7481	22	3886	1.56022647012294e-05	2.549845002	1.598111316	4.244021226	0.00016026	DB0110110051398_	8.738712604	0.936032574	NA	10051398	Malignant neoplasm progression	10029104	Neoplasms benign, malignant and unspecified (incl cysts and polyps)	Neopl	capecitabine	DB01101
	2158	DB01229	10051398	111	5630	53	2656	0.932843909	0.988023662	0.703587511	1.402451035	0.97356821	DB0122910051398_	0.02678739	-0.012048633	NA	10051398	Malignant neoplasm progression	10029104	Neoplasms benign, malignant and unspecified (incl cysts and polyps)	Neopl	paclitaxel	DB01229
	2159	DB01234	10051398	143	31482	165	32723	0.391526837	0.900839082	0.714618749	1.134465383	0.56136822	DB0123410051398_	0.577378224	-0.104428637	NA	10051398	Malignant neoplasm progression	10029104	Neoplasms benign, malignant and unspecified (incl cysts and polyps)	Neopl	dexamethasone	DB01234
	2160	DB01248	10051398	47	2653	46	1328	0.001747653	0.511521295	0.331400204	0.789933971	0.00869773	DB0124810051398_	4.744693215	-0.670366063	NA	10051398	Malignant neoplasm progression	10029104	Neoplasms benign, malignant and unspecified (incl cysts and polyps)	Neopl	docetaxel	DB01248
	2161	DB01590	10051398	253	4485	134	2733	0.215655049	1.15053254	0.924192194	1.437194396	0.368233021	DB0159010051398_	0.999039332	0.140224913	NA	10051398	Malignant neoplasm progression	10029104	Neoplasms benign, malignant and unspecified (incl cysts and polyps)	Neopl	everolimus	DB01590
	2183	DB00316	10056342	103	65371	50	36903	0.400671694	1.162883165	0.821556662	1.665062036	0.570533057	DB0031610056342_	0.561184167	0.150902409	NA	10056342	Pulmonary mass	10038738	Respiratory, thoracic and mediastinal disorders	Resp	acetaminophen	DB00316
	2191	DB00996	10056342	60	38893	29	22396	0.50889182	1.191351152	0.75249678	1.925884879	0.669437756	DB0099610056342_	0.401317089	0.175088085	NA	10056342	Pulmonary mass	10038738	Respiratory, thoracic and mediastinal disorders	Resp	gabapentin	DB00996
	2195	DB01234	10056342	41	31584	32	32856	0.242298547	1.332839343	0.818812695	2.187184654	0.400531894	DB0123410056342_	0.914961879	0.287311511	NA	10056342	Pulmonary mass	10038738	Respiratory, thoracic and mediastinal disorders	Resp	dexamethasone	DB01234
	2217	DB01164	10035664	139	6385	173	7763	0.863124443	0.976870463	0.773751125	1.231470497	0.936733871	DB0116410035664_	0.06535606	-0.023401223	NA	10035664	Pneumonia	10021881	Infections and infestations	Infec	calcium chloride	DB01164
	2218	DB00678	10025482	521	15078	178	10546	1.37767810686294e-17	2.047141105	1.720223769	2.44518973	1.13340435176502e-15	DB0067810025482_	34.41355059	0.716444237	NA	10025482	Malaise	10018065	General disorders and administration site conditions	Genrl	losartan	DB00678
	2222	DB00820	10013968	2565	9350	807	5009	1.44057373609346e-35	1.702707728	1.561056002	1.85848527	4.64607124579345e-33	DB0082010013968_	74.4492861	0.532219765	NA	10013968	Dyspnoea	10038738	Respiratory, thoracic and mediastinal disorders	Resp	tadalafil	DB00820
	2225	DB01202	10001497	78	6636	89	5629	0.060678046	0.743434924	0.540240107	1.021299227	0.144661572	DB0120210001497_	1.933358249	-0.296474044	NA	10001497	Agitation	10037175	Psychiatric disorders	Psych	levetiracetam	DB01202
	2226	DB01234	10001497	44	31581	69	32819	0.037849188	0.662685913	0.443221772	0.981518325	0.101351459	DB0123410001497_	2.289161013	-0.411454137	NA	10001497	Agitation	10037175	Psychiatric disorders	Psych	dexamethasone	DB01234
	2227	DB01202	10022998	69	6645	45	5673	0.186137757	1.309014474	0.884735505	1.953735128	0.331607925	DB0120210022998_	1.103801958	0.269274545	NA	10022998	Irritability	10037175	Psychiatric disorders	Psych	levetiracetam	DB01202
	2228	DB01234	10022998	47	31578	67	32821	0.11064178	0.729111199	0.491010407	1.074904583	0.227044984	DB0123410022998_	1.482607114	-0.315929023	NA	10022998	Irritability	10037175	Psychiatric disorders	Psych	dexamethasone	DB01234
	2229	DB00188	10033661	77	7809	108	8720	0.138610602	0.796149287	0.585494168	1.078254315	0.267846329	DB0018810033661_	1.317341864	-0.227968564	NA	10033661	Pancytopenia	10005329	Blood and lymphatic system disorders	Blood	bortezomib	DB00188
	2230	DB00399	10033661	61	6931	75	4923	0.001582536	0.577741462	0.404329852	0.822700871	0.008024607	DB0039910033661_	4.825242527	-0.548628808	NA	10033661	Pancytopenia	10005329	Blood and lymphatic system disorders	Blood	zoledronic acid	DB00399
	2231	DB00480	10033661	479	66949	565	67097	0.009048482	0.849663705	0.750339882	0.961826463	0.032868899	DB0048010033661_	3.415228383	-0.162914649	NA	10033661	Pancytopenia	10005329	Blood and lymphatic system disorders	Blood	lenalidomide	DB00480
	2232	DB00695	10033661	167	27882	145	20383	0.135119933	0.841968764	0.669473028	1.059944215	0.262840144	DB0069510033661_	1.336209249	-0.172012363	NA	10033661	Pancytopenia	10005329	Blood and lymphatic system disorders	Blood	furosemide	DB00695
	2233	DB01234	10033661	292	31333	397	32491	0.000482458	0.762704687	0.652939477	0.890093258	0.003001519	DB0123410033661_	5.808636657	-0.270884365	NA	10033661	Pancytopenia	10005329	Blood and lymphatic system disorders	Blood	dexamethasone	DB01234
	2234	DB00005	10046735	1071	127011	185	42234	1.37291161118616e-18	1.925139066	1.644824166	2.263307708	1.25084858578954e-16	DB0000510046735_	36.6175393	0.654998207	NA	10046735	Urticaria	10040785	Skin and subcutaneous tissue disorders	Skin	etanercept	DB00005
	2236	DB00476	10002855	1561	15696	487	5690	0.005385727	1.161960411	1.044086883	1.294817342	0.021703654	DB0047610002855_	3.830274633	0.150108588	NA	10002855	Anxiety	10037175	Psychiatric disorders	Psych	duloxetine	DB00476
	2237	DB00476	10013573	1812	15445	622	5555	0.35579633	1.047761908	0.951076344	1.155396025	0.525473046	DB0047610013573_	0.643456382	0.046656373	NA	10013573	Dizziness	10029205	Nervous system disorders	Nerv	duloxetine	DB00476
	2238	DB00476	10019211	2019	15238	504	5673	3.13591329106436e-15	1.491364183	1.345476262	1.655317685	1.97905116099944e-13	DB0047610019211_	29.25098869	0.39969126	NA	10019211	Headache	10029205	Nervous system disorders	Nerv	duloxetine	DB00476
	2240	DB00008	10002034	178	1347	161	1515	0.065625588	1.243390954	0.98618537	1.568594854	0.153521589	DB0000810002034_	1.873914076	0.217842287	NA	10002034	Anaemia	10005329	Blood and lymphatic system disorders	Blood	peginterferon alfa-2a	DB00008
	2241	DB00811	10002034	288	2510	365	3791	0.036069622	1.191697048	1.009160447	1.40633105	0.097660454	DB0081110002034_	2.326258569	0.175378382	NA	10002034	Anaemia	10005329	Blood and lymphatic system disorders	Blood	ribavirin	DB00811
	2243	DB00008	10013968	74	1451	72	1604	0.497599944	1.136104789	0.803480175	1.607117709	0.659693569	DB0000810013968_	0.415979842	0.12760556	NA	10013968	Dyspnoea	10038738	Respiratory, thoracic and mediastinal disorders	Resp	peginterferon alfa-2a	DB00008
	2244	DB00811	10013968	138	2660	148	4008	0.005519639	1.404857445	1.099971216	1.793323932	0.022140043	DB0081110013968_	3.810367416	0.339935835	NA	10013968	Dyspnoea	10038738	Respiratory, thoracic and mediastinal disorders	Resp	ribavirin	DB00811
	2246	DB00008	10037844	144	1381	133	1543	0.131452427	1.209639432	0.938055722	1.560716738	0.257815989	DB0000810037844_	1.355509169	0.190322325	NA	10037844	Rash	10040785	Skin and subcutaneous tissue disorders	Skin	peginterferon alfa-2a	DB00008
	2247	DB00811	10037844	203	2595	229	3927	0.003297057	1.341397965	1.097630387	1.638429331	0.014605395	DB0081110037844_	4.226364269	0.293712328	NA	10037844	Rash	10040785	Skin and subcutaneous tissue disorders	Skin	ribavirin	DB00811
	2249	DB00008	10043554	33	1492	46	1630	0.306448104	0.783805751	0.482685383	1.260278101	0.473474704	DB0000810043554_	0.747656791	-0.243594056	NA	10043554	Thrombocytopenia	10005329	Blood and lymphatic system disorders	Blood	peginterferon alfa-2a	DB00008
	2250	DB00811	10043554	41	2757	60	4096	1	1.015211843	0.663259998	1.540362243	1	DB0081110043554_	0	0.015097303	NA	10043554	Thrombocytopenia	10005329	Blood and lymphatic system disorders	Blood	ribavirin	DB00811
	2255	DB00331	10018358	39	24907	52	20700	0.026772511	0.623333219	0.400490221	0.962927262	0.07749941	DB0033110018358_	2.557484951	-0.472674041	NA	10018358	Glomerular filtration rate decreased	10022891	Investigations	Inv	metformin	DB00331
	2256	DB00381	10018358	28	29332	30	22857	0.235388477	0.727313506	0.418565621	1.26016986	0.392500784	DB0038110018358_	0.935216743	-0.318397661	NA	10018358	Glomerular filtration rate decreased	10022891	Investigations	Inv	amlodipine	DB00381
	2258	DB01076	10018358	24	25723	43	25540	0.020088888	0.554178535	0.321537941	0.934219644	0.061973728	DB0107610018358_	2.781044721	-0.590268378	NA	10018358	Glomerular filtration rate decreased	10022891	Investigations	Inv	atorvastatin	DB01076
	2261	DB00331	10061822	123	24823	70	20682	0.01111889	1.463999271	1.082294445	1.993639847	0.03873559	DB0033110061822_	3.250996457	0.381171918	NA	10061822	Drug intolerance	10018065	General disorders and administration site conditions	Genrl	metformin	DB00331
	2262	DB00381	10061822	235	29125	137	22750	0.006379321	1.339861427	1.079949564	1.667705026	0.024865492	DB0038110061822_	3.694274309	0.292566196	NA	10061822	Drug intolerance	10018065	General disorders and administration site conditions	Genrl	amlodipine	DB00381
	2263	DB00999	10061822	170	21260	51	12188	2.35603799016057e-05	1.910908666	1.388763515	2.669432669	0.000229651	DB0099910061822_	8.378949134	0.64757887	NA	10061822	Drug intolerance	10018065	General disorders and administration site conditions	Genrl	hydrochlorothiazide	DB00999
	2264	DB01076	10061822	204	25543	171	25412	0.108012108	1.186858746	0.963063993	1.464077096	0.223068023	DB0107610061822_	1.500278517	0.171310108	NA	10061822	Drug intolerance	10018065	General disorders and administration site conditions	Genrl	atorvastatin	DB01076
	2269	DB00188	10011906	189	7697	300	8528	0.000131565	0.698034493	0.577198865	0.842472815	0.001007778	DB0018810011906_	6.900006968	-0.359486761	NA	10011906	Death	10018065	General disorders and administration site conditions	Genrl	bortezomib	DB00188
	2270	DB00264	10013709	1076	28531	859	24033	0.254927311	1.055153376	0.962100724	1.157429221	0.415628605	DB0026410013709_	0.877963193	0.053686137	NA	10013709	Drug ineffective	10018065	General disorders and administration site conditions	Genrl	metoprolol	DB00264
	2271	DB00635	10013709	2421	30632	1378	22416	3.9062674226506e-13	1.285659714	1.20014716	1.377605747	1.85002232800668e-11	DB0063510013709_	24.71323831	0.251271983	NA	10013709	Drug ineffective	10018065	General disorders and administration site conditions	Genrl	prednisone	DB00635
	2272	DB00758	10013709	302	7998	311	9763	0.03908707	1.185340702	1.005534078	1.39717062	0.103814846	DB0075810013709_	2.265146292	0.170030245	NA	10013709	Drug ineffective	10018065	General disorders and administration site conditions	Genrl	clopidogrel	DB00758
	2274	DB01076	10013709	1027	24720	929	24654	0.035887508	1.102529718	1.006130879	1.208321561	0.097312958	DB0107610013709_	2.329823123	0.097607283	NA	10013709	Drug ineffective	10018065	General disorders and administration site conditions	Genrl	atorvastatin	DB01076
	2275	DB08899	10013709	19	230	533	7600	0.515134582	1.177884612	0.690639289	1.900830085	0.674980527	DB0889910013709_	0.393071437	0.163720128	NA	10013709	Drug ineffective	10018065	General disorders and administration site conditions	Genrl	enzalutamide	DB08899
	2276	DB00264	10061818	294	29313	279	24613	0.151774945	0.884807648	0.747847348	1.046991155	0.286407797	DB0026410061818_	1.25033862	-0.122385004	NA	10061818	Disease progression	10018065	General disorders and administration site conditions	Genrl	metoprolol	DB00264
	2277	DB00635	10061818	267	32786	379	23415	6.55937252799601e-18	0.503125604	0.42818478	0.590532104	5.59782814605114e-16	DB0063510061818_	35.1189828	-0.686915431	NA	10061818	Disease progression	10018065	General disorders and administration site conditions	Genrl	prednisone	DB00635
	2278	DB00758	10061818	42	8258	59	10015	0.48453482	0.863331371	0.566324351	1.305790429	0.648694768	DB0075810061818_	0.432792984	-0.146956686	NA	10061818	Disease progression	10018065	General disorders and administration site conditions	Genrl	clopidogrel	DB00758
	2280	DB01076	10061818	198	25549	252	25331	0.009160897	0.779016015	0.642844637	0.942913008	0.033190101	DB0107610061818_	3.4055036	-0.249723675	NA	10061818	Disease progression	10018065	General disorders and administration site conditions	Genrl	atorvastatin	DB01076
	2282	DB00398	10011906	59	668	151	1387	0.214407899	0.811330077	0.581624418	1.120138197	0.366753107	DB0039810011906_	1.00306639	-0.209080307	NA	10011906	Death	10018065	General disorders and administration site conditions	Genrl	sorafenib	DB00398
	2285	DB00451	10025482	1643	45628	307	15112	5.6978825214885e-22	1.772576231	1.565959538	2.011663706	7.25272842989468e-20	DB0045110025482_	44.07032413	0.572433986	NA	10025482	Malaise	10018065	General disorders and administration site conditions	Genrl	levothyroxine	DB00451
	2286	DB00451	10000059	679	46592	152	15267	1.37818054716037e-05	1.463712531	1.224691546	1.75865728	0.00014398	DB0045110000059_	8.845833184	0.380976038	NA	10000059	Abdominal discomfort	10017947	Gastrointestinal disorders	Gastr	levothyroxine	DB00451
	2288	DB00451	10017885	364	46907	87	15332	0.008362229	1.367524231	1.07872664	1.749765562	0.030842796	DB0045110017885_	3.478852058	0.313001974	NA	10017885	Gastrooesophageal reflux disease	10017947	Gastrointestinal disorders	Gastr	levothyroxine	DB00451
	2289	DB06643	10011906	4170	48251	874	6641	9.0452374213099e-25	0.656683598	0.607621625	0.710284792	1.35087537283597e-22	DB0664310011906_	50.35611924	-0.420552963	NA	10011906	Death	10018065	General disorders and administration site conditions	Genrl	denosumab	DB06643
	2290	DB08932	10011906	2610	16833	1316	5281	9.0275537709681e-36	0.622225663	0.578032808	0.669990475	2.92949692431971e-33	DB0893210011906_	74.91047736	-0.47445245	NA	10011906	Death	10018065	General disorders and administration site conditions	Genrl	macitentan	DB08932
	2291	DB00005	10006451	1674	126408	304	42115	4.87747691629311e-25	1.834705816	1.621769655	2.080840511	7.45374888050956e-23	DB0000510006451_	50.95074003	0.60688415	NA	10006451	Bronchitis	10021881	Infections and infestations	Infec	etanercept	DB00005
	2292	DB00005	10014011	564	127518	113	42306	3.44527996427882e-07	1.655820889	1.350302268	2.045618875	5.53202100556315e-06	DB0000510014011_	12.10495735	0.504296891	NA	10014011	Ear infection	10021881	Infections and infestations	Infec	etanercept	DB00005
	2293	DB00005	10022094	2476	125606	391	42028	2.06590611819864e-50	2.118952551	1.902472201	2.364914982	1.24832970843336e-47	DB0000510022094_	107.9996929	0.750921887	NA	10022094	Injection site rash	10018065	General disorders and administration site conditions	Genrl	etanercept	DB00005
	2295	DB00005	10010264	2888	125194	1000	41419	0.22259083	0.955458811	0.888042583	1.02861054	0.376710985	DB0000510010264_	0.976277004	-0.045563624	NA	10010264	Condition aggravated	10018065	General disorders and administration site conditions	Genrl	etanercept	DB00005
	2297	DB00005	10016334	517	127565	130	42289	0.004683899	1.318370961	1.085373141	1.610992034	0.019406729	DB0000510016334_	3.942135435	0.276396854	NA	10016334	Feeling hot	10018065	General disorders and administration site conditions	Genrl	etanercept	DB00005
	2298	DB00005	10052904	2109	125973	770	41649	0.020012384	0.905540832	0.832805626	0.985482103	0.06179085	DB0000510052904_	2.783999976	-0.09922291	NA	10052904	Musculoskeletal stiffness	10028395	Musculoskeletal and connective tissue disorders	Musc	etanercept	DB00005
	2299	DB00451	10021114	292	46979	90	15329	0.676741083	1.058624921	0.832500792	1.357253452	0.803963008	DB0045110021114_	0.218202021	0.056970822	NA	10021114	Hypothyroidism	10014698	Endocrine disorders	Endo	levothyroxine	DB00451
	2300	DB00028	10000081	103	13355	32	5583	0.155473844	1.345520729	0.895976805	2.071036435	0.291454552	DB0002810000081_	1.232871196	0.296781097	NA	10000081	Abdominal pain	10017947	Gastrointestinal disorders	Gastr	human immunoglobulin g	DB00028
	2301	DB00047	10000081	133	9152	91	8427	0.03119269	1.345733183	1.021265571	1.779890159	0.087330228	DB0004710000081_	2.438058617	0.296938982	NA	10000081	Abdominal pain	10017947	Gastrointestinal disorders	Gastr	insulin glargine	DB00047
	2302	DB00158	10000081	239	16576	87	8017	0.023695802	1.328673798	1.033715162	1.720930219	0.07052929	DB0015810000081_	2.651727196	0.284181301	NA	10000081	Abdominal pain	10017947	Gastrointestinal disorders	Gastr	folic acid	DB00158
	2303	DB00169	10000081	584	38107	225	17950	0.010921978	1.222586823	1.045400869	1.433747283	0.03820403	DB0016910000081_	3.264814282	0.200968961	NA	10000081	Abdominal pain	10017947	Gastrointestinal disorders	Gastr	cholecalciferol	DB00169
	2304	DB00316	10000081	1159	64315	536	36417	0.000105309	1.224405042	1.10331357	1.360006828	0.000834376	DB0031610000081_	7.088825972	0.202455046	NA	10000081	Abdominal pain	10017947	Gastrointestinal disorders	Gastr	acetaminophen	DB00316
	2305	DB00399	10000081	87	6905	38	4960	0.01049555	1.644506061	1.109032935	2.479532196	0.036995511	DB0039910000081_	3.296958696	0.497440073	NA	10000081	Abdominal pain	10017947	Gastrointestinal disorders	Gastr	zoledronic acid	DB00399
	2308	DB00836	10000081	188	5347	99	3976	0.006280518	1.412027521	1.097118647	1.826456899	0.024564155	DB0083610000081_	3.706466995	0.34502663	NA	10000081	Abdominal pain	10017947	Gastrointestinal disorders	Gastr	loperamide	DB00836
	2309	DB00868	10000081	37	2947	20	1626	1	1.020729049	0.575108519	1.86264566	1	DB0086810000081_	0	0.020517126	NA	10000081	Abdominal pain	10017947	Gastrointestinal disorders	Gastr	benzonatate	DB00868
	2310	DB00959	10000081	147	7931	69	4933	0.056726786	1.325074949	0.986540255	1.79453916	0.137317639	DB0095910000081_	1.985458506	0.281469023	NA	10000081	Abdominal pain	10017947	Gastrointestinal disorders	Gastr	methylprednisolone	DB00959
	2311	DB01075	10000081	319	19629	134	10963	0.005653302	1.329576342	1.081745422	1.641550512	0.022576275	DB0107510000081_	3.790855686	0.284860351	NA	10000081	Abdominal pain	10017947	Gastrointestinal disorders	Gastr	diphenhydramine	DB01075
	2312	DB01306	10000081	76	4132	44	3822	0.016341344	1.597587996	1.08485433	2.37803231	0.052683949	DB0130610000081_	2.943444443	0.468494989	NA	10000081	Abdominal pain	10017947	Gastrointestinal disorders	Gastr	insulin aspart	DB01306
	2313	DB01377	10000081	98	3698	38	2632	0.001445927	1.835360518	1.245403313	2.753943099	0.007460972	DB0137710000081_	4.89806955	0.60724093	NA	10000081	Abdominal pain	10017947	Gastrointestinal disorders	Gastr	magnesium oxide	DB01377
	2314	DB01592	10000081	95	6181	42	3025	0.647029779	1.10696713	0.759981355	1.636436396	0.782313016	DB0159210000081_	0.245500343	0.10162396	NA	10000081	Abdominal pain	10017947	Gastrointestinal disorders	Gastr	iron	DB01592
	2315	DB08895	10000081	305	27809	58	6588	0.13967919	1.24576667	0.936854053	1.681671597	0.269359864	DB0889510000081_	1.311707009	0.21975114	NA	10000081	Abdominal pain	10017947	Gastrointestinal disorders	Gastr	tofacitinib	DB08895
	2318	DB00028	10012735	327	13131	127	5488	0.531739927	1.076114026	0.871843415	1.334808063	0.688613291	DB0002810012735_	0.373075426	0.073356428	NA	10012735	Diarrhoea	10017947	Gastrointestinal disorders	Gastr	human immunoglobulin g	DB00028
	2319	DB00047	10012735	428	8857	330	8188	0.015708666	1.198991532	1.032867972	1.392854797	0.051117583	DB0004710012735_	2.97362676	0.181480813	NA	10012735	Diarrhoea	10017947	Gastrointestinal disorders	Gastr	insulin glargine	DB00047
	2320	DB00158	10012735	935	15880	414	7690	0.143196432	1.093676784	0.969930339	1.234796345	0.274328066	DB0015810012735_	1.293430569	0.089545216	NA	10012735	Diarrhoea	10017947	Gastrointestinal disorders	Gastr	folic acid	DB00158
	2321	DB00316	10012735	3237	62237	1503	35450	1.03515706552395e-10	1.226697742	1.151959162	1.306798627	3.36704520583203e-09	DB0031610012735_	19.50923027	0.204325796	NA	10012735	Diarrhoea	10017947	Gastrointestinal disorders	Gastr	acetaminophen	DB00316
	2322	DB00399	10012735	586	6406	272	4726	4.58453179361464e-10	1.589345837	1.367228749	1.850995725	1.35322198983898e-08	DB0039910012735_	18.11819234	0.463322508	NA	10012735	Diarrhoea	10017947	Gastrointestinal disorders	Gastr	zoledronic acid	DB00399
	2324	DB00698	10012735	164	2984	11	418	0.016369204	2.088129072	1.124292453	4.302060889	0.052744863	DB0069810012735_	2.942288895	0.736268484	NA	10012735	Diarrhoea	10017947	Gastrointestinal disorders	Gastr	nitrofurantoin	DB00698
	2325	DB00836	10012735	974	4561	538	3537	4.24213936361295e-09	1.403896765	1.250849296	1.576745989	1.03532621330145e-07	DB0083610012735_	16.08337909	0.339251774	NA	10012735	Diarrhoea	10017947	Gastrointestinal disorders	Gastr	loperamide	DB00836
	2326	DB00868	10012735	178	2806	67	1579	0.005992829	1.49487179	1.114527746	2.024589467	0.023641229	DB0086810012735_	3.744763088	0.402040444	NA	10012735	Diarrhoea	10017947	Gastrointestinal disorders	Gastr	benzonatate	DB00868
	2327	DB00959	10012735	381	7697	192	4810	0.017575624	1.240037455	1.035810651	1.48841681	0.05586158	DB0095910012735_	2.884878429	0.215141584	NA	10012735	Diarrhoea	10017947	Gastrointestinal disorders	Gastr	methylprednisolone	DB00959
	2328	DB01075	10012735	850	19098	392	10705	0.001667246	1.215384601	1.074480082	1.376682517	0.008376866	DB0107510012735_	4.782281471	0.19506057	NA	10012735	Diarrhoea	10017947	Gastrointestinal disorders	Gastr	diphenhydramine	DB01075
	2329	DB01306	10012735	232	3976	170	3696	0.021258153	1.268560054	1.0308863	1.563542281	0.064893465	DB0130610012735_	2.735008355	0.237882442	NA	10012735	Diarrhoea	10017947	Gastrointestinal disorders	Gastr	insulin aspart	DB01306
	2330	DB01377	10012735	285	3511	150	2520	0.002902951	1.363648692	1.10745591	1.684366509	0.01315204	DB0137710012735_	4.331178368	0.310163969	NA	10012735	Diarrhoea	10017947	Gastrointestinal disorders	Gastr	magnesium oxide	DB01377
	2331	DB01592	10012735	429	5847	216	2851	0.728147693	0.968462432	0.815226378	1.152898341	0.841426135	DB0159210012735_	0.172657047	-0.032045586	NA	10012735	Diarrhoea	10017947	Gastrointestinal disorders	Gastr	iron	DB01592
	2332	DB08895	10012735	1112	27002	223	6423	0.023065381	1.186148952	1.023603991	1.379383372	0.069063455	DB0889510012735_	2.672729563	0.170711885	NA	10012735	Diarrhoea	10017947	Gastrointestinal disorders	Gastr	tofacitinib	DB08895
	2335	DB00028	10013709	215	13243	147	5468	5.04463503832553e-06	0.603915024	0.486156393	0.751842833	5.97154838920903e-05	DB0002810013709_	9.72591921	-0.50432178	NA	10013709	Drug ineffective	10018065	General disorders and administration site conditions	Genrl	human immunoglobulin g	DB00028
	2336	DB00047	10013709	379	8906	359	8159	0.678933254	0.967153175	0.832272116	1.124110898	0.805653035	DB0004710013709_	0.216102106	-0.033398393	NA	10013709	Drug ineffective	10018065	General disorders and administration site conditions	Genrl	insulin glargine	DB00047
	2337	DB00158	10013709	1021	15794	387	7717	2.77716940929298e-05	1.289070258	1.141858647	1.457428361	0.000265158	DB0015810013709_	8.235186046	0.253921228	NA	10013709	Drug ineffective	10018065	General disorders and administration site conditions	Genrl	folic acid	DB00158
	2338	DB00316	10013709	2485	62989	1216	35737	3.07502827546249e-05	1.15946329	1.080790186	1.244281563	0.000289859	DB0031610013709_	8.146116751	0.147957217	NA	10013709	Drug ineffective	10018065	General disorders and administration site conditions	Genrl	acetaminophen	DB00316
	2339	DB00399	10013709	124	6868	75	4923	0.276846482	1.185082238	0.880425672	1.604378433	0.440319666	DB0039910013709_	0.820254302	0.169812171	NA	10013709	Drug ineffective	10018065	General disorders and administration site conditions	Genrl	zoledronic acid	DB00399
	2341	DB00698	10013709	120	3028	18	411	0.688316159	0.904885063	0.541730003	1.595809651	0.812082689	DB0069810013709_	0.20815311	-0.099947346	NA	10013709	Drug ineffective	10018065	General disorders and administration site conditions	Genrl	nitrofurantoin	DB00698
	2342	DB00836	10013709	150	5385	121	3954	0.454868336	0.910251749	0.708974728	1.170572304	0.622442055	DB0083610013709_	0.474104739	-0.09403407	NA	10013709	Drug ineffective	10018065	General disorders and administration site conditions	Genrl	loperamide	DB00836
	2343	DB00868	10013709	62	2922	32	1614	0.827945444	1.070191043	0.684435567	1.702442642	0.909558014	DB0086810013709_	0.094796497	0.067837177	NA	10013709	Drug ineffective	10018065	General disorders and administration site conditions	Genrl	benzonatate	DB00868
	2344	DB00959	10013709	580	7498	345	4657	0.550933712	1.044167718	0.907641552	1.202546353	0.704994529	DB0095910013709_	0.349565236	0.043220126	NA	10013709	Drug ineffective	10018065	General disorders and administration site conditions	Genrl	methylprednisolone	DB00959
	2345	DB01075	10013709	510	19438	247	10850	0.071227189	1.152548007	0.986269055	1.349645232	0.163404465	DB0107510013709_	1.811526772	0.14197515	NA	10013709	Drug ineffective	10018065	General disorders and administration site conditions	Genrl	diphenhydramine	DB01075
	2346	DB01306	10013709	150	4058	147	3719	0.594481426	0.935197288	0.736527367	1.187510109	0.740390177	DB0130610013709_	0.300577966	-0.066997769	NA	10013709	Drug ineffective	10018065	General disorders and administration site conditions	Genrl	insulin aspart	DB01306
	2347	DB01377	10013709	90	3706	59	2611	0.736474252	1.074714647	0.762258636	1.52483003	0.847817883	DB0137710013709_	0.165089427	0.072055182	NA	10013709	Drug ineffective	10018065	General disorders and administration site conditions	Genrl	magnesium oxide	DB01377
	2348	DB01592	10013709	224	6052	86	2981	0.056427268	1.282966098	0.992094464	1.671465014	0.13686359	DB0159210013709_	1.988770542	0.249174661	NA	10013709	Drug ineffective	10018065	General disorders and administration site conditions	Genrl	iron	DB01592
	2349	DB08895	10013709	5421	22693	1383	5263	0.005079452	0.909082458	0.850506769	0.972069119	0.020712597	DB0889510013709_	3.877013237	-0.095319476	NA	10013709	Drug ineffective	10018065	General disorders and administration site conditions	Genrl	tofacitinib	DB08895
	2352	DB00028	10016256	831	12627	240	5375	1.21727342033491e-07	1.473872307	1.270454119	1.714802216	2.17512113212121e-06	DB0002810016256_	13.0384262	0.38789316	NA	10016256	Fatigue	10018065	General disorders and administration site conditions	Genrl	human immunoglobulin g	DB00028
	2353	DB00047	10016256	405	8880	353	8165	0.480388634	1.054944661	0.909389642	1.224210386	0.645173606	DB0004710016256_	0.438235842	0.053488312	NA	10016256	Fatigue	10018065	General disorders and administration site conditions	Genrl	insulin glargine	DB00047
	2354	DB00158	10016256	1070	15745	465	7639	0.055818501	1.116420767	0.996835309	1.2517851	0.135760943	DB0015810016256_	1.996859712	0.110127824	NA	10016256	Fatigue	10018065	General disorders and administration site conditions	Genrl	folic acid	DB00158
	2355	DB00399	10016256	739	6253	479	4519	0.080567387	1.114927706	0.986157597	1.261402536	0.179338085	DB0039910016256_	1.718482514	0.108789565	NA	10016256	Fatigue	10018065	General disorders and administration site conditions	Genrl	zoledronic acid	DB00399
	2357	DB00698	10016256	205	2943	27	402	1	1.037107553	0.68143421	1.634056403	1	DB0069810016256_	0	0.03643564	NA	10016256	Fatigue	10018065	General disorders and administration site conditions	Genrl	nitrofurantoin	DB00698
	2358	DB00836	10016256	470	5065	276	3799	0.002013859	1.277224645	1.091791798	1.496279716	0.009783624	DB0083610016256_	4.627045361	0.244689477	NA	10016256	Fatigue	10018065	General disorders and administration site conditions	Genrl	loperamide	DB00836
	2359	DB00868	10016256	230	2754	113	1533	0.319065641	1.132989947	0.892514897	1.44456825	0.487170512	DB0086810016256_	0.719141089	0.124860109	NA	10016256	Fatigue	10018065	General disorders and administration site conditions	Genrl	benzonatate	DB00868
	2360	DB00959	10016256	479	7599	232	4770	0.001491666	1.295987776	1.100844517	1.529037013	0.007654909	DB0095910016256_	4.872408077	0.259273166	NA	10016256	Fatigue	10018065	General disorders and administration site conditions	Genrl	methylprednisolone	DB00959
	2361	DB01075	10016256	1370	18578	617	10480	5.96879000775891e-06	1.252521854	1.134685161	1.383764163	6.89928079832643e-05	DB0107510016256_	9.581508291	0.225159002	NA	10016256	Fatigue	10018065	General disorders and administration site conditions	Genrl	diphenhydramine	DB01075
	2362	DB01306	10016256	227	3981	186	3680	0.24499706	1.128137125	0.920310449	1.384260421	0.403748128	DB0130610016256_	0.906964041	0.12056771	NA	10016256	Fatigue	10018065	General disorders and administration site conditions	Genrl	insulin aspart	DB01306
	2363	DB01377	10016256	302	3494	171	2499	0.019830314	1.263102111	1.036039506	1.543705185	0.061347836	DB0137710016256_	2.791195385	0.233570688	NA	10016256	Fatigue	10018065	General disorders and administration site conditions	Genrl	magnesium oxide	DB01377
	2364	DB01592	10016256	514	5762	244	2823	0.716618298	1.032072165	0.878450599	1.214994547	0.832470586	DB0159210016256_	0.183357389	0.031568592	NA	10016256	Fatigue	10018065	General disorders and administration site conditions	Genrl	iron	DB01592
	2365	DB08895	10016256	1676	26438	313	6333	6.41273737263888e-05	1.282641822	1.132485405	1.456332749	0.000544529	DB0889510016256_	7.515590248	0.248921875	NA	10016256	Fatigue	10018065	General disorders and administration site conditions	Genrl	tofacitinib	DB08895
	2370	DB00158	10021519	58	16757	17	8087	0.083120577	1.646502194	0.944799426	3.018202761	0.183637266	DB0015810021519_	1.694792847	0.498653156	NA	10021519	Impaired healing	10018065	General disorders and administration site conditions	Genrl	folic acid	DB00158
	2371	DB00169	10021519	134	38557	37	18138	0.003080166	1.703670165	1.175597554	2.523959124	0.013828577	DB0016910021519_	4.281018006	0.532784844	NA	10021519	Impaired healing	10018065	General disorders and administration site conditions	Genrl	cholecalciferol	DB00169
	2372	DB00316	10021519	108	65366	51	36902	0.321642271	1.195472863	0.849041184	1.702802438	0.489915224	DB0031610021519_	0.713522915	0.178541809	NA	10021519	Impaired healing	10018065	General disorders and administration site conditions	Genrl	acetaminophen	DB00316
	2383	DB08895	10021519	70	28044	17	6629	0.891711407	0.973322013	0.566285357	1.76548384	0.955005127	DB0889510021519_	0.04603857	-0.027040303	NA	10021519	Impaired healing	10018065	General disorders and administration site conditions	Genrl	tofacitinib	DB08895
	2406	DB00158	10061225	44	16771	10	8094	0.028747184	2.123467238	1.052223494	4.734961097	0.081923319	DB0015810061225_	2.501971607	0.753050242	NA	10061225	Limb injury	10022117	Injury, poisoning and procedural complications	Inj&P	folic acid	DB00158
	2407	DB00169	10061225	98	38593	33	18142	0.110464196	1.396032515	0.931922948	2.139761787	0.226763484	DB0016910061225_	1.483847723	0.333634296	NA	10061225	Limb injury	10022117	Injury, poisoning and procedural complications	Inj&P	cholecalciferol	DB00169
	2408	DB00316	10061225	137	65337	59	36894	0.086842122	1.311191266	0.959277813	1.811371814	0.189793396	DB0031610061225_	1.661819187	0.270936087	NA	10061225	Limb injury	10022117	Injury, poisoning and procedural complications	Inj&P	acetaminophen	DB00316
	2419	DB08895	10061225	86	28028	22	6624	0.713846943	0.923844031	0.572498775	1.551431446	0.83029176	DB0889510061225_	0.185978122	-0.079212019	NA	10061225	Limb injury	10022117	Injury, poisoning and procedural complications	Inj&P	tofacitinib	DB08895
	2441	DB06292	10046571	72	1285	34	1199	0.00101857	1.975413679	1.28562721	3.088315437	0.005588793	DB0629210046571_	5.186991847	0.680777834	NA	10046571	Urinary tract infection	10021881	Infections and infestations	Infec	dapagliflozin	DB06292
	2444	DB01080	10047571	32	2027	51	2061	0.058804609	0.638046818	0.395034663	1.016835323	0.141228878	DB0108010047571_	1.957373456	-0.449343616	NA	10047571	Visual impairment	10015919	Eye disorders	Eye	vigabatrin	DB01080
	2445	DB00005	10022067	2478	125604	875	41544	0.102235568	0.93668934	0.866138931	1.013703669	0.214340179	DB0000510022067_	1.540190903	-0.065403599	NA	10022067	Injection site haemorrhage	10018065	General disorders and administration site conditions	Genrl	etanercept	DB00005
	2446	DB00060	10028596	111	9397	59	2406	2.0644466218676e-05	0.481723675	0.346994224	0.674578135	0.000205312	DB0006010028596_	8.490979456	-0.730384617	NA	10028596	Myocardial infarction	10007541	Cardiac disorders	Card	interferon beta-1a	DB00060
	2448	DB00316	10028596	264	65210	313	36640	6.32686797284192e-19	0.473910221	0.40059529	0.560369635	5.91821084221173e-17	DB0031610028596_	37.3659124	-0.746737382	NA	10028596	Myocardial infarction	10007541	Cardiac disorders	Card	acetaminophen	DB00316
	2451	DB00761	10028596	107	15200	106	8519	4.02547552638971e-05	0.565792109	0.427827429	0.748252078	0.000366694	DB0076110028596_	7.910982179	-0.569528566	NA	10028596	Myocardial infarction	10007541	Cardiac disorders	Card	potassium chloride	DB00761
	2454	DB01136	10028596	147	9737	201	10914	0.073871902	0.819755997	0.656916237	1.021019617	0.167962624	DB0113610028596_	1.784013803	-0.198748547	NA	10028596	Myocardial infarction	10007541	Cardiac disorders	Card	carvedilol	DB01136
	2455	DB01224	10028596	24	8084	30	5887	0.053052147	0.582618731	0.325575392	1.032042091	0.130734138	DB0122410028596_	2.034589497	-0.540222284	NA	10028596	Myocardial infarction	10007541	Cardiac disorders	Card	quetiapine	DB01224
	2457	DB00060	10061822	316	9192	59	2406	0.01928987	1.401862031	1.05456381	1.890950184	0.06009605	DB0006010061822_	2.811811171	0.337801375	NA	10061822	Drug intolerance	10018065	General disorders and administration site conditions	Genrl	interferon beta-1a	DB00060
	2459	DB00316	10061822	374	65100	201	36752	0.601379667	1.05045332	0.882166298	1.253741573	0.745643272	DB0031610061822_	0.29350798	0.049221805	NA	10061822	Drug intolerance	10018065	General disorders and administration site conditions	Genrl	acetaminophen	DB00316
	2462	DB00761	10061822	105	15202	45	8580	0.125529673	1.316917584	0.919345175	1.913321789	0.249398901	DB0076110061822_	1.388701654	0.275293842	NA	10061822	Drug intolerance	10018065	General disorders and administration site conditions	Genrl	potassium chloride	DB00761
	2463	DB00829	10061822	43	8009	22	4432	0.796851432	1.081602439	0.631921781	1.901121844	0.89005462	DB0082910061822_	0.116472448	0.078443681	NA	10061822	Drug intolerance	10018065	General disorders and administration site conditions	Genrl	diazepam	DB00829
	2465	DB01136	10061822	70	9814	49	11066	0.012579549	1.610765766	1.101081146	2.372784365	0.042751946	DB0113610061822_	3.152340563	0.476709697	NA	10061822	Drug intolerance	10018065	General disorders and administration site conditions	Genrl	carvedilol	DB01136
	2466	DB01224	10061822	43	8065	13	5904	0.004063754	2.421239445	1.276545893	4.912485977	0.017310718	DB0122410061822_	4.05642943	0.884279577	NA	10061822	Drug intolerance	10018065	General disorders and administration site conditions	Genrl	quetiapine	DB01224
	2467	DB06637	10061822	45	6117	12	2007	0.643934186	1.230346284	0.638518441	2.56064178	0.780197279	DB0663710061822_	0.24820847	0.207295662	NA	10061822	Drug intolerance	10018065	General disorders and administration site conditions	Genrl	dalfampridine	DB06637
	2478	DB14726	10013709	42	1975	32	2816	0.008609023	1.871099141	1.148811844	3.074088654	0.031591255	DB1472610013709_	3.454874947	0.626526034	NA	10013709	Drug ineffective	10018065	General disorders and administration site conditions	Genrl	dabigatran	DB14726
	2480	DB00343	10006093	118	8618	117	4978	5.20512281961182e-05	0.582617468	0.446159091	0.76076845	0.000457002	DB0034310006093_	7.690822528	-0.540224452	NA	10006093	Bradycardia	10007541	Cardiac disorders	Card	diltiazem	DB00343
	2485	DB00177	10021097	122	4678	91	2759	0.098482925	0.79073455	0.595212135	1.0535227	0.208625377	DB0017710021097_	1.567215088	-0.234792955	NA	10021097	Hypotension	10047065	Vascular disorders	Vasc	valsartan	DB00177
	2486	DB00343	10021097	353	8383	241	4854	0.055772679	0.848138308	0.71512643	1.007163077	0.135663971	DB0034310021097_	1.997574254	-0.164711558	NA	10021097	Hypotension	10047065	Vascular disorders	Vasc	diltiazem	DB00343
	2488	DB00177	10024855	39	4761	20	2830	0.685579319	1.159113781	0.658290885	2.101954054	0.810162856	DB0017710024855_	0.210519995	0.147655731	NA	10024855	Loss of consciousness	10029205	Nervous system disorders	Nerv	valsartan	DB00177
	2489	DB00343	10024855	78	8658	41	5054	0.633852654	1.110532741	0.750175797	1.665546673	0.772335297	DB0034310024855_	0.258336501	0.104839847	NA	10024855	Loss of consciousness	10029205	Nervous system disorders	Nerv	diltiazem	DB00343
	2491	DB00177	10033295	16	4784	35	2815	6.68778195486225e-06	0.269039508	0.138773853	0.500121847	7.63301557462241e-05	DB0017710033295_	9.480442472	-1.312897041	male	10033295	Overdose	10022117	Injury, poisoning and procedural complications	Inj&P	valsartan	DB00177
	2492	DB00343	10033295	69	8667	32	5063	0.301893273	1.259619473	0.815631866	1.98299812	0.468243831	DB0034310033295_	0.758766112	0.230809669	NA	10033295	Overdose	10022117	Injury, poisoning and procedural complications	Inj&P	diltiazem	DB00343
	2495	DB00068	10048393	175	2059	56	609	0.624862848	0.924313637	0.670532339	1.289815707	0.764509819	DB0006810048393_	0.26852041	-0.078703831	NA	10048393	Multiple sclerosis relapse	10029205	Nervous system disorders	Nerv	interferon beta-1b	DB00068
	2496	DB00060	10012601	74	9434	28	2437	0.086195632	0.682730185	0.435402268	1.098296135	0.188686421	DB0006010012601_	1.667668791	-0.381655541	NA	10012601	Diabetes mellitus	10027433	Metabolism and nutrition disorders	Metab	interferon beta-1a	DB00060
	2497	DB00060	10020772	164	9344	43	2422	0.930996239	0.988591699	0.700488733	1.421745392	0.972103284	DB0006010020772_	0.028293221	-0.011473875	NA	10020772	Hypertension	10047065	Vascular disorders	Vasc	interferon beta-1a	DB00060
	2501	DB00068	10022004	202	2032	68	597	0.362011186	0.872816756	0.649350675	1.184304533	0.531735413	DB0006810022004_	0.631609256	-0.136029647	NA	10022004	Influenza like illness	10018065	General disorders and administration site conditions	Genrl	interferon beta-1b	DB00068
	2505	DB01164	10033371	76	6448	57	7879	0.006446089	1.629160766	1.138548578	2.342533932	0.025068122	DB0116410033371_	3.686158263	0.488065015	NA	10033371	Pain	10018065	General disorders and administration site conditions	Genrl	calcium chloride	DB01164
	2506	DB01164	10062070	587	5937	815	7121	0.010175502	0.863891208	0.771294336	0.967195675	0.036058384	DB0116410062070_	3.322615877	-0.146308435	NA	10062070	Peritonitis bacterial	10021881	Infections and infestations	Infec	calcium chloride	DB01164
	2507	DB00068	10008531	96	2138	34	631	0.393010711	0.833358158	0.551981185	1.284548701	0.562989075	DB0006810008531_	0.574495056	-0.182291767	NA	10008531	Chills	10018065	General disorders and administration site conditions	Genrl	interferon beta-1b	DB00068
	2508	DB00068	10028334	47	2187	15	650	0.762259968	0.931275961	0.507649312	1.80535102	0.868285351	DB0006810028334_	0.141234873	-0.071199632	NA	10028334	Muscle spasms	10028395	Musculoskeletal and connective tissue disorders	Musc	interferon beta-1b	DB00068
	2509	DB00068	10022095	119	2115	19	646	0.006965407	1.91272936	1.161289162	3.315110336	0.026686755	DB0006810022095_	3.623587913	0.648531206	NA	10022095	Injection site reaction	10018065	General disorders and administration site conditions	Genrl	interferon beta-1b	DB00068
	2510	DB00425	10022095	42	12653	13	7471	0.04925908	1.907559471	1.003698747	3.875845273	0.123606197	DB0042510022095_	2.090654599	0.645824661	NA	10022095	Injection site reaction	10018065	General disorders and administration site conditions	Genrl	zolpidem	DB00425
	2511	DB00788	10022095	71	9285	10	5051	5.78412127684098e-06	3.862094488	1.979726178	8.407260967	6.71238974665629e-05	DB0078810022095_	9.60897043	1.35120965	female	10022095	Injection site reaction	10018065	General disorders and administration site conditions	Genrl	naproxen	DB00788
	2512	DB00999	10022095	108	21322	22	12217	1.45873343646868e-06	2.812710097	1.76510056	4.676774004	2.00905467003297e-05	DB0099910022095_	10.81526117	1.034148466	female	10022095	Injection site reaction	10018065	General disorders and administration site conditions	Genrl	hydrochlorothiazide	DB00999
	2513	DB01104	10022095	90	15373	27	7259	0.037152771	1.573942887	1.012947472	2.520190198	0.09988346	DB0110410022095_	2.303751171	0.453583864	NA	10022095	Injection site reaction	10018065	General disorders and administration site conditions	Genrl	sertraline	DB01104
	2514	DB00787	10012735	1234	15766	803	16445	1.8886991112065e-24	1.602884444	1.461390309	1.758775781	2.78901438977882e-22	DB0078710012735_	49.63118378	0.471804784	NA	10012735	Diarrhoea	10017947	Gastrointestinal disorders	Gastr	acyclovir	DB00787
	2515	DB00829	10012735	324	7728	128	4326	0.000941429	1.416911985	1.147112107	1.758517081	0.005240462	DB0082910012735_	5.2513457	0.348479845	NA	10012735	Diarrhoea	10017947	Gastrointestinal disorders	Gastr	diazepam	DB00829
	2520	DB00398	10042128	21	706	30	1508	0.172919752	1.494926355	0.807284201	2.721119613	0.31468797	DB0039810042128_	1.156173703	0.402076945	NA	10042128	Stomatitis	10017947	Gastrointestinal disorders	Gastr	sorafenib	DB00398
	2521	DB00068	10022061	190	2044	44	621	0.123679725	1.31179328	0.92802896	1.888145254	0.246636945	DB0006810022061_	1.399837884	0.271395117	NA	10022061	Injection site erythema	10018065	General disorders and administration site conditions	Genrl	interferon beta-1b	DB00068
	2522	DB00068	10022086	202	2032	56	609	0.698089969	1.081048439	0.788461714	1.501478222	0.818434203	DB0006810022086_	0.200362273	0.077931347	NA	10022086	Injection site pain	10018065	General disorders and administration site conditions	Genrl	interferon beta-1b	DB00068
	2523	DB00983	10064385	70	3431	34	1706	1	1.023707179	0.667283178	1.597640603	1	DB0098310064385_	0	0.023430528	NA	10064385	Circumstance or information capable of leading to medication error	10022117	Injury, poisoning and procedural complications	Inj&P	formoterol	DB00983
	2524	DB00983	10067482	654	2847	355	1385	0.136975721	0.896236323	0.774107923	1.038638875	0.265467784	DB0098310067482_	1.326261786	-0.109551147	NA	10067482	No adverse event	10018065	General disorders and administration site conditions	Genrl	formoterol	DB00983
	2525	DB00983	10069327	1003	2498	492	1248	0.795016014	1.018490834	0.894982395	1.159794047	0.88896907	DB0098310069327_	0.117692836	0.018321957	NA	10069327	Product quality issue	10077536	Product issues	Prod	formoterol	DB00983
	2526	DB00005	10020642	463	127619	138	42281	0.298389974	1.111555511	0.916912935	1.354676221	0.46438204	DB0000510020642_	0.767047704	0.105760395	NA	10020642	Hyperhidrosis	10040785	Skin and subcutaneous tissue disorders	Skin	etanercept	DB00005
	2527	DB00005	10050858	74	128008	22	42397	0.724003537	1.114054344	0.684195894	1.88388941	0.837791459	DB0000510050858_	0.176986066	0.108005923	NA	10050858	Corrective lens user	10041244	Social circumstances	SocCi	etanercept	DB00005
	2528	DB00285	10013700	860	10091	179	3539	1.05659179822876e-10	1.68491515	1.425857156	1.999687038	3.42870560696826e-09	DB0028510013700_	19.49108302	0.521715207	NA	10013700	Drug hypersensitivity	10021428	Immune system disorders	Immun	venlafaxine	DB00285
	2529	DB00584	10013700	84	1997	35	1839	7.69815494356792e-05	2.209580264	1.464735524	3.396543462	0.000636909	DB0058410013700_	7.358883704	0.792802572	NA	10013700	Drug hypersensitivity	10021428	Immune system disorders	Immun	enalapril	DB00584
	2530	DB00635	10013700	896	32157	197	23597	1.48274656712626e-64	3.337391646	2.854539924	3.917881981	1.47071673648731e-61	DB0063510013700_	140.0719408	1.205189558	female	10013700	Drug hypersensitivity	10021428	Immune system disorders	Immun	prednisone	DB00635
	2531	DB00843	10013700	39	2155	15	2158	0.001409203	2.603203628	1.398042106	5.098383913	0.007297262	DB0084310013700_	4.920256067	0.956742851	NA	10013700	Drug hypersensitivity	10021428	Immune system disorders	Immun	donepezil	DB00843
	2532	DB01039	10013700	132	2841	62	2989	1.10167552732349e-07	2.239664695	1.636352688	3.093312212	1.98067997508194e-06	DB0103910013700_	13.13207035	0.806326165	NA	10013700	Drug hypersensitivity	10021428	Immune system disorders	Immun	fenofibrate	DB01039
	2533	DB01067	10013700	143	4218	75	4748	6.39578810946674e-08	2.146082807	1.60644316	2.886415494	1.20857865174215e-06	DB0106710013700_	13.62606556	0.76364423	NA	10013700	Drug hypersensitivity	10021428	Immune system disorders	Immun	glipizide	DB01067
	2534	DB01098	10013700	375	7774	167	7042	1.04506462855444e-14	2.033973751	1.6854385	2.462785721	6.12099627711955e-13	DB0109810013700_	28.12188134	0.709991392	NA	10013700	Drug hypersensitivity	10021428	Immune system disorders	Immun	rosuvastatin	DB01098
	2535	DB00230	10028813	1073	18601	254	8397	7.26411054481925e-22	1.906975007	1.657532457	2.200525033	9.0922450319321e-20	DB0023010028813_	43.84428	0.645518221	NA	10028813	Nausea	10017947	Gastrointestinal disorders	Gastr	pregabalin	DB00230
	2536	DB00285	10028813	713	10238	160	3558	4.95306266648069e-07	1.548677808	1.297030358	1.857908276	7.68770311121612e-06	DB0028510028813_	11.7758885	0.43740154	NA	10028813	Nausea	10017947	Gastrointestinal disorders	Gastr	venlafaxine	DB00285
	2537	DB00584	10028813	130	1951	74	1800	0.001160199	1.620588721	1.199737407	2.202354931	0.006230153	DB0058410028813_	5.078354461	0.482789491	NA	10028813	Nausea	10017947	Gastrointestinal disorders	Gastr	enalapril	DB00584
	2538	DB00843	10028813	91	2103	77	2096	0.307352575	1.177838918	0.854436391	1.627124248	0.474477432	DB0084310028813_	0.745541223	0.163681334	NA	10028813	Nausea	10017947	Gastrointestinal disorders	Gastr	donepezil	DB00843
	2539	DB01039	10028813	222	2751	138	2913	1.55383659983659e-06	1.703262494	1.361967993	2.135974288	2.12555789886572e-05	DB0103910028813_	10.75889116	0.532545526	NA	10028813	Nausea	10017947	Gastrointestinal disorders	Gastr	fenofibrate	DB01039
	2540	DB01098	10028813	529	7620	286	6923	2.7211308799899e-12	1.680399212	1.44700413	1.954564074	1.13983944510812e-10	DB0109810028813_	22.89496352	0.519031391	NA	10028813	Nausea	10017947	Gastrointestinal disorders	Gastr	rosuvastatin	DB01098
	2541	DB00230	10047700	548	19126	127	8524	3.05522667462333e-12	1.923035512	1.579874386	2.355286568	1.26520347318746e-10	DB0023010047700_	22.79061797	0.653904933	NA	10047700	Vomiting	10017947	Gastrointestinal disorders	Gastr	pregabalin	DB00230
	2542	DB00285	10047700	345	10606	82	3636	0.002730754	1.442294839	1.127051186	1.863907134	0.012518707	DB0028510047700_	4.380531198	0.366235483	NA	10047700	Vomiting	10017947	Gastrointestinal disorders	Gastr	venlafaxine	DB00285
	2543	DB00584	10047700	73	2008	42	1832	0.017955204	1.585565005	1.064106993	2.389257502	0.056748937	DB0058410047700_	2.869118346	0.460940814	NA	10047700	Vomiting	10017947	Gastrointestinal disorders	Gastr	enalapril	DB00584
	2544	DB00843	10047700	70	2124	57	2116	0.280530138	1.223386098	0.845330762	1.776871275	0.444377777	DB0084310047700_	0.81108023	0.201622504	NA	10047700	Vomiting	10017947	Gastrointestinal disorders	Gastr	donepezil	DB00843
	2545	DB01039	10047700	98	2875	50	3001	3.89151838169179e-05	2.045648691	1.434710594	2.948116872	0.000356344	DB0103910047700_	7.93961385	0.715714947	NA	10047700	Vomiting	10017947	Gastrointestinal disorders	Gastr	fenofibrate	DB01039
	2546	DB01067	10047700	134	4227	72	4751	4.22542266546855e-07	2.091674316	1.554303426	2.834287364	6.64067173463921e-06	DB0106710047700_	11.92229743	0.737964853	NA	10047700	Vomiting	10017947	Gastrointestinal disorders	Gastr	glipizide	DB01067
	2547	DB01098	10047700	237	7912	117	7092	1.08241923816423e-07	1.815628132	1.445294121	2.291029484	1.95072949435358e-06	DB0109810047700_	13.14730716	0.596431486	NA	10047700	Vomiting	10017947	Gastrointestinal disorders	Gastr	rosuvastatin	DB01098
	2549	DB00115	10001760	290	18135	33	10439	1.01635699408915e-26	5.057830905	3.518139181	7.494802721	1.77507930828127e-24	DB0011510001760_	54.68819713	1.620937716	female	10001760	Alopecia	10040785	Skin and subcutaneous tissue disorders	Skin	cyanocobalamin	DB00115
	2552	DB00451	10001760	771	46500	57	15362	3.98328075942803e-41	4.468663114	3.409843027	5.959709071	1.63594585564946e-38	DB0045110001760_	87.00601239	1.497089284	female	10001760	Alopecia	10040785	Skin and subcutaneous tissue disorders	Skin	levothyroxine	DB00451
	2553	DB00115	10010774	462	17963	283	10189	0.315652996	0.925997718	0.795270144	1.079689584	0.483293374	DB0011510010774_	0.727131411	-0.076883509	NA	10010774	Constipation	10017947	Gastrointestinal disorders	Gastr	cyanocobalamin	DB00115
	2556	DB00451	10010774	1004	46267	342	15077	0.481638247	0.956643466	0.844114221	1.086239219	0.646224617	DB0045110010774_	0.436608132	-0.044324511	NA	10010774	Constipation	10017947	Gastrointestinal disorders	Gastr	levothyroxine	DB00451
	2557	DB00115	10015967	52	18373	12	10460	0.003796289	2.466956162	1.298826761	5.079722929	0.01635291	DB0011510015967_	4.113349397	0.902985068	NA	10015967	Eye swelling	10015919	Eye disorders	Eye	cyanocobalamin	DB00115
	2560	DB00451	10015967	140	47131	24	15395	0.002590329	1.90530161	1.229152292	3.074565996	0.011996976	DB0045110015967_	4.42310066	0.644640321	NA	10015967	Eye swelling	10015919	Eye disorders	Eye	levothyroxine	DB00451
	2564	DB00451	10027091	48	47223	21	15398	0.264044305	0.745306602	0.437647754	1.31090401	0.425935411	DB0045110027091_	0.853467562	-0.293959598	NA	10027091	Medication error	10022117	Injury, poisoning and procedural complications	Inj&P	levothyroxine	DB00451
	2565	DB00115	10028334	404	18021	151	10321	6.28925397986987e-06	1.532290569	1.265814286	1.862754555	7.23945876334046e-05	DB0011510028334_	9.533379018	0.42676372	NA	10028334	Muscle spasms	10028395	Musculoskeletal and connective tissue disorders	Musc	cyanocobalamin	DB00115
	2568	DB00451	10028334	850	46421	195	15224	4.09265617393677e-06	1.429508992	1.220720078	1.680741784	4.95282999686593e-05	DB0045110028334_	9.912966335	0.357331023	NA	10028334	Muscle spasms	10028395	Musculoskeletal and connective tissue disorders	Musc	levothyroxine	DB00451
	2571	DB00451	10033775	529	46742	96	15323	1.83443012932259e-08	1.806322954	1.449677018	2.271176725	3.87293140154572e-07	DB0045110033775_	14.76408396	0.591293262	NA	10033775	Paraesthesia	10029205	Nervous system disorders	Nerv	levothyroxine	DB00451
	2572	DB00115	10047899	337	18088	125	10347	2.6078285379386e-05	1.542188733	1.250488434	1.911871912	0.000250445	DB0011510047899_	8.292271564	0.433202663	NA	10047899	Weight increased	10022891	Investigations	Inv	cyanocobalamin	DB00115
	2575	DB00451	10047899	975	46296	213	15206	3.31635862717801e-08	1.503422867	1.293474081	1.753927931	6.63650449298622e-07	DB0045110047899_	14.22551026	0.40774442	NA	10047899	Weight increased	10022891	Investigations	Inv	levothyroxine	DB00451
	2576	DB00115	10048959	439	17986	176	10296	6.50388445478077e-05	1.427843568	1.193967693	1.713433189	0.000551289	DB0011510048959_	7.503252064	0.356165312	NA	10048959	Peripheral swelling	10018065	General disorders and administration site conditions	Genrl	cyanocobalamin	DB00115
	2579	DB00451	10048959	972	46299	224	15195	1.19305971389585e-06	1.424083918	1.228821731	1.656174214	1.67474363576782e-05	DB0045110048959_	10.99726536	0.353528743	NA	10048959	Peripheral swelling	10018065	General disorders and administration site conditions	Genrl	levothyroxine	DB00451
	2580	DB00108	10012601	53	10141	21	3274	0.417495213	0.814806367	0.482351293	1.424469597	0.586562773	DB0010810012601_	0.533475588	-0.20480478	NA	10012601	Diabetes mellitus	10027433	Metabolism and nutrition disorders	Metab	natalizumab	DB00108
	2586	DB00559	10034474	60	9599	19	3287	0.897000735	1.081355744	0.63526885	1.921783181	0.956338178	DB0055910034474_	0.044643686	0.078215573	NA	10034474	Pericardial effusion	10007541	Cardiac disorders	Card	bosentan	DB00559
	2587	DB00820	10034474	103	11812	34	5782	0.054570796	1.482873039	0.996127763	2.257416181	0.133587275	DB0082010034474_	2.01300027	0.393981448	NA	10034474	Pericardial effusion	10007541	Cardiac disorders	Card	tadalafil	DB00820
	2590	DB00559	10064911	422	9237	157	3149	0.35451412	0.916333821	0.757585699	1.112740099	0.524363591	DB0055910064911_	0.645569959	-0.087374547	NA	10064911	Pulmonary arterial hypertension	10038738	Respiratory, thoracic and mediastinal disorders	Resp	bosentan	DB00559
	2591	DB00820	10064911	657	11258	199	5617	4.0254538138266e-10	1.647191561	1.398774115	1.946448661	1.202375607914e-08	DB0082010064911_	18.23638147	0.499071753	NA	10064911	Pulmonary arterial hypertension	10038738	Respiratory, thoracic and mediastinal disorders	Resp	tadalafil	DB00820
	2592	DB06643	10013573	453	51968	99	7416	0.00028196	0.6529835	0.523527255	0.821166741	0.001920028	DB0664310013573_	6.255415731	-0.426203419	NA	10013573	Dizziness	10029205	Nervous system disorders	Nerv	denosumab	DB06643
	2593	DB06643	10016334	86	52335	6	7509	0.083729792	2.056517755	0.906702735	5.760913736	0.184649516	DB0664310016334_	1.689295757	0.721014142	NA	10016334	Feeling hot	10018065	General disorders and administration site conditions	Genrl	denosumab	DB06643
	2594	DB06643	10024264	66	52355	10	7505	0.861989205	0.946086346	0.48318617	2.064929743	0.935727247	DB0664310024264_	0.066431247	-0.05542144	NA	10024264	Lethargy	10029205	Nervous system disorders	Nerv	denosumab	DB06643
	2595	DB06643	10025482	512	51909	64	7451	0.342620886	1.148354101	0.883099433	1.515166616	0.511943097	DB0664310025482_	0.669541799	0.1383297	NA	10025482	Malaise	10018065	General disorders and administration site conditions	Genrl	denosumab	DB06643
	2596	DB06643	10028813	692	51729	135	7380	0.001475602	0.73130442	0.606303761	0.8875049	0.007586037	DB0664310028813_	4.881446002	-0.312925462	NA	10028813	Nausea	10017947	Gastrointestinal disorders	Gastr	denosumab	DB06643
	2599	DB08895	10001760	679	27435	35	6611	4.34197723958285e-29	4.67471028	3.32369954	6.774557859	9.05784696368533e-27	DB0889510001760_	59.96616606	1.542167189	female	10001760	Alopecia	10040785	Skin and subcutaneous tissue disorders	Skin	tofacitinib	DB08895
	2602	DB01229	10037377	112	5629	59	2650	0.508037943	0.893694116	0.64399203	1.251059211	0.668691904	DB0122910037377_	0.402431856	-0.112391714	NA	10037377	Pulmonary embolism	10038738	Respiratory, thoracic and mediastinal disorders	Resp	paclitaxel	DB01229
	2603	DB01234	10037377	361	31264	482	32406	0.000306142	0.776325378	0.67482401	0.892466398	0.00205148	DB0123410037377_	6.189193713	-0.253183545	NA	10037377	Pulmonary embolism	10038738	Respiratory, thoracic and mediastinal disorders	Resp	dexamethasone	DB01234
	2605	DB00349	10013709	102	920	78	866	0.210428903	1.230804596	0.893764052	1.700076624	0.361712305	DB0034910013709_	1.016906121	0.207668099	NA	10013709	Drug ineffective	10018065	General disorders and administration site conditions	Genrl	clobazam	DB00349
	2606	DB00776	10013709	162	1743	159	1180	0.001866579	0.689864332	0.543834141	0.875123	0.009196442	DB0077610013709_	4.688938624	-0.371260321	NA	10013709	Drug ineffective	10018065	General disorders and administration site conditions	Genrl	oxcarbazepine	DB00776
	2608	DB01104	10013709	808	14655	367	6919	0.563452972	1.039447951	0.91453942	1.183100438	0.715372717	DB0110410013709_	0.334951589	0.038689756	NA	10013709	Drug ineffective	10018065	General disorders and administration site conditions	Genrl	sertraline	DB01104
	2610	DB00349	10013752	53	969	54	890	0.619939322	0.901512041	0.598354757	1.35778238	0.760529501	DB0034910013752_	0.273740377	-0.103681879	NA	10013752	Drug withdrawal convulsions	10029205	Nervous system disorders	Nerv	clobazam	DB00349
	2613	DB01080	10013752	106	1953	101	2011	0.617909784	1.080630182	0.808973842	1.444282845	0.758853874	DB0108010013752_	0.275946044	0.077544373	NA	10013752	Drug withdrawal convulsions	10029205	Nervous system disorders	Nerv	vigabatrin	DB01080
	2620	DB01104	10018100	42	15421	18	7268	0.783536762	1.099705302	0.61895924	2.031129339	0.882171087	DB0110410018100_	0.125369266	0.095042237	NA	10018100	Generalised tonic-clonic seizure	10029205	Nervous system disorders	Nerv	sertraline	DB01104
	2627	DB00005	10011781	433	127649	26	42393	1.17970992791104e-27	5.53087817	3.722270255	8.566629159	2.23889353466728e-25	DB0000510011781_	56.75864554	1.710346604	female	10011781	Cystitis	10021881	Infections and infestations	Infec	etanercept	DB00005
	2628	DB00072	10002034	109	3614	14	321	0.185591782	0.691613581	0.3893061	1.322386461	0.330910323	DB0007210002034_	1.105907867	-0.368727888	NA	10002034	Anaemia	10005329	Blood and lymphatic system disorders	Blood	trastuzumab	DB00072
	2629	DB00997	10002034	226	5105	118	3396	0.037544606	1.274050288	1.010798784	1.612538148	0.100658912	DB0099710002034_	2.296017588	0.242201029	NA	10002034	Anaemia	10005329	Blood and lymphatic system disorders	Blood	doxorubicin	DB00997
	2631	DB00072	10012735	454	3269	28	307	0.042049222	1.522579175	1.01776502	2.35878364	0.109796236	DB0007210012735_	2.209129029	0.420405723	NA	10012735	Diarrhoea	10017947	Gastrointestinal disorders	Gastr	trastuzumab	DB00072
	2632	DB00531	10012735	304	6948	224	6292	0.023338166	1.228987374	1.02718021	1.47218062	0.069654105	DB0053110012735_	2.664213638	0.206190557	NA	10012735	Diarrhoea	10017947	Gastrointestinal disorders	Gastr	cyclophosphamide	DB00531
	2633	DB00997	10012735	206	5125	110	3404	0.069794335	1.243823763	0.977873776	1.588983933	0.160946097	DB0099710012735_	1.826685769	0.218190315	NA	10012735	Diarrhoea	10017947	Gastrointestinal disorders	Gastr	doxorubicin	DB00997
	2634	DB01229	10012735	353	5388	114	2595	0.000233075	1.491284204	1.197496429	1.868261844	0.001637191	DB0122910012735_	6.414773587	0.399637631	NA	10012735	Diarrhoea	10017947	Gastrointestinal disorders	Gastr	paclitaxel	DB01229
	2635	DB01234	10012735	2242	29383	1465	31423	4.61030782293257e-47	1.636597651	1.528646307	1.752524499	2.49859672424294e-44	DB0123410012735_	100.3980148	0.492619484	NA	10012735	Diarrhoea	10017947	Gastrointestinal disorders	Gastr	dexamethasone	DB01234
	2643	DB00072	10016256	345	3378	26	309	0.428041557	1.213738162	0.79804554	1.916672118	0.596541572	DB0007210016256_	0.516606346	0.193704988	NA	10016256	Fatigue	10018065	General disorders and administration site conditions	Genrl	trastuzumab	DB00072
	2644	DB00531	10016256	409	6843	271	6245	6.75518276804741e-05	1.377299952	1.173793325	1.618123035	0.000569559	DB0053110016256_	7.470648402	0.320125026	NA	10016256	Fatigue	10018065	General disorders and administration site conditions	Genrl	cyclophosphamide	DB00531
	2645	DB00997	10016256	347	4984	123	3391	3.20936943230078e-10	1.919295429	1.550490796	2.388518914	9.71310023350903e-09	DB0099710016256_	18.44979032	0.651958155	NA	10016256	Fatigue	10018065	General disorders and administration site conditions	Genrl	doxorubicin	DB00997
	2646	DB01229	10016256	498	5243	152	2557	4.62406784226182e-07	1.59776974	1.321218055	1.940796753	7.22932493339722e-06	DB0122910016256_	11.8373649	0.468608744	NA	10016256	Fatigue	10018065	General disorders and administration site conditions	Genrl	paclitaxel	DB01229
	2649	DB00997	10019211	100	5231	49	3465	0.091397557	1.351785884	0.948393626	1.949001649	0.197506266	DB0099710019211_	1.621984966	0.301426595	NA	10019211	Headache	10029205	Nervous system disorders	Nerv	doxorubicin	DB00997
	2652	DB00531	10020635	30	7222	40	6476	0.118296043	0.672553281	0.403978363	1.108647848	0.238671438	DB0053110020635_	1.43266741	-0.396673942	NA	10020635	Hyperglycaemia	10027433	Metabolism and nutrition disorders	Metab	cyclophosphamide	DB00531
	2654	DB01229	10020635	40	5701	22	2687	0.585597203	0.856973556	0.496079503	1.517153876	0.733042313	DB0122910020635_	0.310551854	-0.154348217	NA	10020635	Hyperglycaemia	10027433	Metabolism and nutrition disorders	Metab	paclitaxel	DB01229
	2655	DB01234	10020635	119	31506	149	32739	0.141637684	0.829916927	0.64629233	1.063756888	0.272065662	DB0123410020635_	1.301711836	-0.186429672	NA	10020635	Hyperglycaemia	10027433	Metabolism and nutrition disorders	Metab	dexamethasone	DB01234
	2657	DB00072	10028813	320	3403	20	315	0.100049967	1.480918893	0.926231661	2.49357351	0.210848939	DB0007210028813_	1.556613331	0.392662769	NA	10028813	Nausea	10017947	Gastrointestinal disorders	Gastr	trastuzumab	DB00072
	2658	DB00997	10028813	394	4937	150	3364	1.14331479406526e-09	1.789653421	1.471272707	2.185886373	3.13859314485694e-08	DB0099710028813_	17.27690609	0.582021981	NA	10028813	Nausea	10017947	Gastrointestinal disorders	Gastr	doxorubicin	DB00997
	2661	DB00997	10029354	315	5016	209	3305	0.963298908	0.993066038	0.826384094	1.195245166	1	DB0099710029354_	0	-0.006958113	NA	10029354	Neutropenia	10005329	Blood and lymphatic system disorders	Blood	doxorubicin	DB00997
	2663	DB00005	10042609	1119	126963	386	42033	0.491001371	0.959742809	0.853659682	1.080806967	0.654195868	DB0000510042609_	0.42434848	-0.041089937	NA	10042609	Surgery	10042613	Surgical and medical procedures	Surg	etanercept	DB00005
	2668	DB00480	10000880	74	67354	101	67561	0.04896824	0.73492936	0.53689774	1.002049855	0.12305848	DB0048010000880_	2.095095586	-0.307980893	NA	10000880	Acute myeloid leukaemia	10029104	Neoplasms benign, malignant and unspecified (incl cysts and polyps)	Neopl	lenalidomide	DB00480
	2670	DB00480	10016288	186	67242	250	67412	0.002488309	0.745885131	0.613410144	0.905655834	0.011622414	DB0048010016288_	4.454819835	-0.293183671	NA	10016288	Febrile neutropenia	10005329	Blood and lymphatic system disorders	Blood	lenalidomide	DB00480
	2671	DB00480	10040047	557	66871	703	66959	5.08892793640728e-05	0.793364484	0.708226848	0.888398512	0.000448792	DB0048010040047_	7.708950916	-0.231472536	NA	10040047	Sepsis	10021881	Infections and infestations	Infec	lenalidomide	DB00480
	2672	DB00480	10043554	425	67003	602	67060	3.95356762450143e-08	0.706585632	0.622292645	0.801722001	7.79299025197002e-07	DB0048010043554_	14.06487101	-0.347310878	NA	10043554	Thrombocytopenia	10005329	Blood and lymphatic system disorders	Blood	lenalidomide	DB00480
	2673	DB00480	10003983	150	67278	218	67444	0.00045762	0.689776295	0.556326949	0.853367112	0.002868036	DB0048010003983_	5.854127903	-0.371387944	NA	10003983	Back disorder	10028395	Musculoskeletal and connective tissue disorders	Musc	lenalidomide	DB00480
	2674	DB00480	10007739	495	66933	395	67267	0.000674725	1.259412852	1.100682987	1.441779142	0.003973373	DB0048010007739_	5.528140045	0.230645622	NA	10007739	Cataract	10015919	Eye disorders	Eye	lenalidomide	DB00480
	2675	DB00451	10033557	531	46740	52	15367	2.27333695168042e-22	3.357386888	2.520451428	4.556388931	2.96549189949974e-20	DB0045110033557_	44.96465894	1.21116296	female	10033557	Palpitations	10007541	Cardiac disorders	Card	levothyroxine	DB00451
	2676	DB00451	10044565	577	46694	138	15281	0.000763966	1.36829203	1.133426667	1.661350083	0.0044008	DB0045110044565_	5.42596892	0.313563269	NA	10044565	Tremor	10029205	Nervous system disorders	Nerv	levothyroxine	DB00451
	2677	DB00451	10047700	1517	45754	349	15070	7.68045637519272e-10	1.431630048	1.271633157	1.615331566	2.18131600023707e-08	DB0045110047700_	17.64075238	0.358813689	NA	10047700	Vomiting	10017947	Gastrointestinal disorders	Gastr	levothyroxine	DB00451
	2678	DB06403	10011906	1562	19909	703	5958	6.86578828531001e-17	0.664942033	0.605037848	0.731256321	5.20078516078887e-15	DB0640310011906_	32.88996679	-0.408055411	NA	10011906	Death	10018065	General disorders and administration site conditions	Genrl	ambrisentan	DB06403
	2679	DB00115	10012378	391	18034	126	10346	6.62846438862959e-09	1.780238882	1.450507135	2.196911153	1.54732847651091e-07	DB0011510012378_	15.68156577	0.576747559	NA	10012378	Depression	10037175	Psychiatric disorders	Psych	cyanocobalamin	DB00115
	2680	DB00169	10012378	794	37897	242	17933	8.42495350403963e-10	1.552566155	1.341241019	1.802375499	2.37607191903092e-08	DB0016910012378_	17.55523207	0.439909146	NA	10012378	Depression	10037175	Psychiatric disorders	Psych	cholecalciferol	DB00169
	2681	DB00316	10012378	1079	64395	398	36555	6.33247491449724e-14	1.538973478	1.369572216	1.73205144	3.3289820625512e-12	DB0031610012378_	26.42835455	0.431115622	NA	10012378	Depression	10037175	Psychiatric disorders	Psych	acetaminophen	DB00316
	2682	DB00480	10012378	236	67192	227	67435	0.67528538	1.043420551	0.865616685	1.257895342	0.803143649	DB0048010012378_	0.219221691	0.042504308	NA	10012378	Depression	10037175	Psychiatric disorders	Psych	lenalidomide	DB00480
	2684	DB00695	10012378	339	27710	144	20384	1.79924061828332e-08	1.731743782	1.419604852	2.121305217	3.80781317645547e-07	DB0069510012378_	14.7810406	0.549128867	NA	10012378	Depression	10037175	Psychiatric disorders	Psych	furosemide	DB00695
	2685	DB00761	10012378	205	15102	77	8548	0.00217717	1.506905725	1.152491	1.987374917	0.010432395	DB0076110012378_	4.562839445	0.41005836	NA	10012378	Depression	10037175	Psychiatric disorders	Psych	potassium chloride	DB00761
	2686	DB11089	10012378	150	10025	86	8321	0.006859511	1.447686683	1.101373011	1.912982948	0.026385051	DB1108910012378_	3.634957663	0.369966892	NA	10012378	Depression	10037175	Psychiatric disorders	Psych	docusate	DB11089
	2687	DB14513	10012378	130	7047	40	3524	0.006641266	1.625163199	1.129430911	2.383939581	0.025695985	DB1451310012378_	3.661420508	0.485608241	NA	10012378	Depression	10037175	Psychiatric disorders	Psych	magnesium	DB14513
	2688	DB00115	10015090	127	18298	51	10421	0.034794281	1.418189527	1.0161604	2.005087218	0.09503612	DB0011510015090_	2.353498247	0.349381077	NA	10015090	Epistaxis	10038738	Respiratory, thoracic and mediastinal disorders	Resp	cyanocobalamin	DB00115
	2689	DB00169	10015090	229	38462	120	18055	0.328222832	0.895824673	0.714616787	1.127639293	0.496823331	DB0016910015090_	0.699520786	-0.110010563	NA	10015090	Epistaxis	10038738	Respiratory, thoracic and mediastinal disorders	Resp	cholecalciferol	DB00169
	2690	DB00480	10015090	197	67231	210	67452	0.551661377	0.94115626	0.770708501	1.149012011	0.705616511	DB0048010015090_	0.348683375	-0.060646096	NA	10015090	Epistaxis	10038738	Respiratory, thoracic and mediastinal disorders	Resp	lenalidomide	DB00480
	2692	DB00695	10015090	297	27752	186	20342	0.095758364	1.170400743	0.970234562	1.414817717	0.204418793	DB0069510015090_	1.587584481	0.157346206	NA	10015090	Epistaxis	10038738	Respiratory, thoracic and mediastinal disorders	Resp	furosemide	DB00695
	2693	DB00761	10015090	153	15154	89	8536	0.840071046	0.968317805	0.739801469	1.273863559	0.918178197	DB0076110015090_	0.085363793	-0.032194935	NA	10015090	Epistaxis	10038738	Respiratory, thoracic and mediastinal disorders	Resp	potassium chloride	DB00761
	2694	DB11089	10015090	72	10103	45	8362	0.162025806	1.324258408	0.898927074	1.969263964	0.300066816	DB1108910015090_	1.203750108	0.280852611	NA	10015090	Epistaxis	10038738	Respiratory, thoracic and mediastinal disorders	Resp	docusate	DB11089
	2695	DB14513	10015090	46	7131	15	3549	0.173537247	1.526181953	0.835399553	2.947266073	0.315509405	DB1451310015090_	1.153566789	0.422769161	NA	10015090	Epistaxis	10038738	Respiratory, thoracic and mediastinal disorders	Resp	magnesium	DB14513
	2696	DB00115	10016173	753	17672	396	10076	0.210346248	1.084189843	0.956279832	1.230622014	0.361605699	DB0011510016173_	1.017200889	0.08083302	NA	10016173	Fall	10022117	Injury, poisoning and procedural complications	Inj&P	cyanocobalamin	DB00115
	2697	DB00169	10016173	1503	37188	657	17518	0.120546645	1.077640895	0.980818307	1.18496135	0.24216199	DB0016910016173_	1.418148397	0.074774295	NA	10016173	Fall	10022117	Injury, poisoning and procedural complications	Inj&P	cholecalciferol	DB00169
	2698	DB00316	10016173	1892	63582	972	35981	0.016049718	1.101536558	1.017866378	1.192603458	0.051944447	DB0031610016173_	2.957580452	0.096706076	NA	10016173	Fall	10022117	Injury, poisoning and procedural complications	Inj&P	acetaminophen	DB00316
	2699	DB00480	10016173	1720	65708	1408	66254	9.51988996477086e-09	1.231737298	1.146294522	1.323700199	2.15251877612045e-07	DB0048010016173_	15.35145697	0.20842561	NA	10016173	Fall	10022117	Injury, poisoning and procedural complications	Inj&P	lenalidomide	DB00480
	2700	DB00524	10016173	86	1491	62	1282	0.311060598	1.192588998	0.842647346	1.695865926	0.478561769	DB0052410016173_	0.736969988	0.176126572	NA	10016173	Fall	10022117	Injury, poisoning and procedural complications	Inj&P	metolazone	DB00524
	2701	DB00695	10016173	1127	26922	763	19765	0.091763945	1.084418582	0.986461903	1.19251605	0.198075881	DB0069510016173_	1.619105084	0.081043974	NA	10016173	Fall	10022117	Injury, poisoning and procedural complications	Inj&P	furosemide	DB00695
	2702	DB00761	10016173	616	14691	321	8304	0.252199297	1.084711925	0.943640149	1.248670609	0.412318987	DB0076110016173_	0.88595799	0.081314445	NA	10016173	Fall	10022117	Injury, poisoning and procedural complications	Inj&P	potassium chloride	DB00761
	2703	DB11089	10016173	360	9815	327	8080	0.211478297	0.906313442	0.77579144	1.05907749	0.363148039	DB1108910016173_	1.012944707	-0.09837007	NA	10016173	Fall	10022117	Injury, poisoning and procedural complications	Inj&P	docusate	DB11089
	2704	DB14513	10016173	246	6931	93	3471	0.022261373	1.324666078	1.035515944	1.706300437	0.067217791	DB1451310016173_	2.699817321	0.281160411	NA	10016173	Fall	10022117	Injury, poisoning and procedural complications	Inj&P	magnesium	DB14513
	2706	DB00169	10019022	58	38633	23	18152	0.551953597	1.184840354	0.719342819	2.013393334	0.705801382	DB0016910019022_	0.34842141	0.169608043	NA	10019022	Haemorrhoids	10017947	Gastrointestinal disorders	Gastr	cholecalciferol	DB00169
	2707	DB00316	10019022	89	65385	56	36897	0.54500645	0.896843597	0.634716373	1.276587952	0.699866541	DB0031610019022_	0.356865617	-0.108873795	NA	10019022	Haemorrhoids	10017947	Gastrointestinal disorders	Gastr	acetaminophen	DB00316
	2708	DB00480	10019022	77	67351	52	67610	0.027630792	1.486451483	1.031967214	2.156105992	0.079416492	DB0048010019022_	2.533049231	0.396391724	NA	10019022	Haemorrhoids	10017947	Gastrointestinal disorders	Gastr	lenalidomide	DB00480
	2710	DB00695	10019022	56	27993	29	20499	0.152787059	1.414066451	0.887370236	2.29778245	0.2878446	DB0069510019022_	1.245334528	0.346469561	NA	10019022	Haemorrhoids	10017947	Gastrointestinal disorders	Gastr	furosemide	DB00695
	2711	DB00761	10019022	42	15265	15	8610	0.131276906	1.579270504	0.85742557	3.06775877	0.257585359	DB0076110019022_	1.356404124	0.456963034	NA	10019022	Haemorrhoids	10017947	Gastrointestinal disorders	Gastr	potassium chloride	DB00761
	2714	DB00115	10028813	1229	17196	379	10093	4.07493499300921e-29	1.903249002	1.690338388	2.146865871	8.53463476424281e-27	DB0011510028813_	60.02566495	0.643562427	NA	10028813	Nausea	10017947	Gastrointestinal disorders	Gastr	cyanocobalamin	DB00115
	2715	DB00169	10028813	2488	36203	620	17555	3.53901248651949e-53	1.945853368	1.77786935	2.132144536	2.32557358020412e-50	DB0016910028813_	114.2852879	0.66570063	NA	10028813	Nausea	10017947	Gastrointestinal disorders	Gastr	cholecalciferol	DB00169
	2716	DB00480	10028813	2009	65419	1157	66505	3.18256063257433e-54	1.765192166	1.639863945	1.900783026	2.29187962266346e-51	DB0048010028813_	116.6024675	0.56825956	NA	10028813	Nausea	10017947	Gastrointestinal disorders	Gastr	lenalidomide	DB00480
	2717	DB00524	10028813	146	1431	62	1282	1.08870720521357e-06	2.109124511	1.540744357	2.915049942	1.54184638410768e-05	DB0052410028813_	11.07994482	0.746272938	NA	10028813	Nausea	10017947	Gastrointestinal disorders	Gastr	metolazone	DB00524
	2718	DB00695	10028813	1879	26170	720	19808	3.80604444753562e-56	1.975238623	1.807991687	2.159709779	2.89976458850648e-53	DB0069510028813_	120.9723804	0.680689213	NA	10028813	Nausea	10017947	Gastrointestinal disorders	Gastr	furosemide	DB00695
	2719	DB00761	10028813	1062	14245	326	8299	4.54500361654953e-25	1.897835597	1.669699846	2.16175611	6.96591370618102e-23	DB0076110028813_	51.01842835	0.640714077	NA	10028813	Nausea	10017947	Gastrointestinal disorders	Gastr	potassium chloride	DB00761
	2720	DB11089	10028813	731	9444	353	8054	2.6982936287126e-18	1.76597164	1.547645178	2.017993917	2.38803528722932e-16	DB1108910028813_	35.97089052	0.568701043	NA	10028813	Nausea	10017947	Gastrointestinal disorders	Gastr	docusate	DB11089
	2721	DB14513	10028813	522	6655	123	3441	2.94818418933992e-16	2.194186936	1.79129581	2.704459709	2.0972400924709e-14	DB1451310028813_	31.49556906	0.785811561	NA	10028813	Nausea	10017947	Gastrointestinal disorders	Gastr	magnesium	DB14513
	2722	DB00316	10033371	2910	62564	1077	35876	2.55121705896729e-35	1.549368785	1.442514777	1.665120792	7.84312753157372e-33	DB0031610033371_	73.92567039	0.437847613	NA	10033371	Pain	10018065	General disorders and administration site conditions	Genrl	acetaminophen	DB00316
	2723	DB00480	10033371	959	66469	747	66915	1.78250078928768e-07	1.292409819	1.172571493	1.424910753	3.06128933331766e-06	DB0048010033371_	12.69667438	0.256508552	NA	10033371	Pain	10018065	General disorders and administration site conditions	Genrl	lenalidomide	DB00480
	2724	DB00524	10033371	79	1498	33	1311	0.00031966	2.094523587	1.368483522	3.270165309	0.002125006	DB0052410033371_	6.153980767	0.739326123	NA	10033371	Pain	10018065	General disorders and administration site conditions	Genrl	metolazone	DB00524
	2725	DB00695	10033371	1063	26986	437	20091	1.66219560113907e-26	1.810951761	1.616050898	2.032032874	2.86497123776659e-24	DB0069510033371_	54.20948392	0.593852542	NA	10033371	Pain	10018065	General disorders and administration site conditions	Genrl	furosemide	DB00695
	2726	DB00761	10033371	567	14740	205	8420	1.25026331905187e-08	1.579922602	1.341175264	1.866959152	2.75351247099106e-07	DB0076110033371_	15.10521829	0.45737586	NA	10033371	Pain	10018065	General disorders and administration site conditions	Genrl	potassium chloride	DB00761
	2727	DB11089	10033371	399	9776	219	8188	6.09960505071456e-07	1.525929815	1.287303258	1.812520002	9.23283148620974e-06	DB1108910033371_	11.59274479	0.422603939	NA	10033371	Pain	10018065	General disorders and administration site conditions	Genrl	docusate	DB11089
	2728	DB14513	10033371	328	6849	89	3475	7.18913277251242e-08	1.869771867	1.469399043	2.399493779	1.3425673529342e-06	DB1451310033371_	13.52092684	0.625816427	NA	10033371	Pain	10018065	General disorders and administration site conditions	Genrl	magnesium	DB14513
	2729	DB00115	10033425	573	17852	193	10279	4.63262192254586e-11	1.709438491	1.446906504	2.02662524	1.5990606334093e-09	DB0011510033425_	20.25384948	0.536164949	NA	10033425	Pain in extremity	10028395	Musculoskeletal and connective tissue disorders	Musc	cyanocobalamin	DB00115
	2730	DB00169	10033425	1232	37459	286	17889	3.61636830547446e-31	2.057167033	1.805043119	2.350733633	8.7207560467336e-29	DB0016910033425_	64.60926176	0.72132981	NA	10033425	Pain in extremity	10028395	Musculoskeletal and connective tissue disorders	Musc	cholecalciferol	DB00169
	2731	DB00480	10033425	783	66645	594	67068	2.20947158221903e-07	1.326541083	1.190168786	1.47919824	3.70973877602218e-06	DB0048010033425_	12.50454909	0.282574865	NA	10033425	Pain in extremity	10028395	Musculoskeletal and connective tissue disorders	Musc	lenalidomide	DB00480
	2732	DB00524	10033425	60	1517	30	1314	0.017660936	1.732046914	1.092093722	2.799565699	0.056048018	DB0052410033425_	2.881546492	0.549303897	NA	10033425	Pain in extremity	10028395	Musculoskeletal and connective tissue disorders	Musc	metolazone	DB00524
	2733	DB00695	10033425	860	27189	388	20140	2.56837477584032e-16	1.641829198	1.452592722	1.858257258	1.8369994825296e-14	DB0069510033425_	31.62805778	0.495810985	NA	10033425	Pain in extremity	10028395	Musculoskeletal and connective tissue disorders	Musc	furosemide	DB00695
	2734	DB00761	10033425	409	14898	173	8452	0.001210169	1.34123099	1.117738682	1.61487165	0.006446305	DB0076110033425_	5.044248244	0.293587841	NA	10033425	Pain in extremity	10028395	Musculoskeletal and connective tissue disorders	Musc	potassium chloride	DB00761
	2735	DB11089	10033425	239	9936	132	8275	0.000144952	1.507891009	1.211556501	1.883336939	0.001095478	DB1108910033425_	6.816564738	0.410711992	NA	10033425	Pain in extremity	10028395	Musculoskeletal and connective tissue disorders	Musc	docusate	DB11089
	2736	DB14513	10033425	225	6952	49	3515	1.1903926877449e-08	2.321522053	1.692950303	3.239175622	2.63268588955615e-07	DB1451310033425_	15.15009108	0.842223028	NA	10033425	Pain in extremity	10028395	Musculoskeletal and connective tissue disorders	Musc	magnesium	DB14513
	2737	DB00115	10042458	92	18333	25	10447	0.000679093	2.096985775	1.334540728	3.408568029	0.00399194	DB0011510042458_	5.523478039	0.740500968	NA	10042458	Suicidal ideation	10037175	Psychiatric disorders	Psych	cyanocobalamin	DB00115
	2738	DB00169	10042458	143	38548	49	18126	0.062495683	1.372300748	0.98511819	1.940117117	0.148094061	DB0016910042458_	1.90990766	0.316488709	NA	10042458	Suicidal ideation	10037175	Psychiatric disorders	Psych	cholecalciferol	DB00169
	2739	DB00316	10042458	309	65165	149	36804	0.118705054	1.171234963	0.959806151	1.434475997	0.239276254	DB0031610042458_	1.430136519	0.158058716	NA	10042458	Suicidal ideation	10037175	Psychiatric disorders	Psych	acetaminophen	DB00316
	2742	DB00695	10042458	44	28005	26	20502	0.399978386	1.238904695	0.74587903	2.096649313	0.569864593	DB0069510042458_	0.562356503	0.214227679	NA	10042458	Suicidal ideation	10037175	Psychiatric disorders	Psych	furosemide	DB00695
	2743	DB00761	10042458	35	15272	18	8607	0.886251936	1.095857421	0.603623048	2.056672554	0.952702357	DB0076110042458_	0.048452746	0.09153709	NA	10042458	Suicidal ideation	10037175	Psychiatric disorders	Psych	potassium chloride	DB00761
	2744	DB11089	10042458	37	10138	32	8375	0.903756757	0.955158051	0.578380228	1.585331393	0.957417047	DB1108910042458_	0.043516196	-0.045878453	NA	10042458	Suicidal ideation	10037175	Psychiatric disorders	Psych	docusate	DB11089
	2746	DB00115	10061011	35	18390	17	10455	0.666236215	1.170444989	0.63804139	2.229109158	0.797015242	DB0011510061011_	0.226881476	0.157384009	NA	10061011	Bladder disorder	10038359	Renal and urinary disorders	Renal	cyanocobalamin	DB00115
	2747	DB00169	10061011	51	38640	24	18151	1	0.998211079	0.60299662	1.696204593	1	DB0016910061011_	0	-0.001790523	NA	10061011	Bladder disorder	10038359	Renal and urinary disorders	Renal	cholecalciferol	DB00169
	2748	DB00316	10061011	37	65437	16	36937	0.395181679	1.305336278	0.708360558	2.513490621	0.564978732	DB0031610061011_	0.570967192	0.266460692	NA	10061011	Bladder disorder	10038359	Renal and urinary disorders	Renal	acetaminophen	DB00316
	2749	DB00480	10061011	50	67378	42	67620	0.406015032	1.194748849	0.776687047	1.845916473	0.575594904	DB0048010061011_	0.552351157	0.177935995	NA	10061011	Bladder disorder	10038359	Renal and urinary disorders	Renal	lenalidomide	DB00480
	2765	DB00169	10063541	31	38660	24	18151	0.081313069	0.606440309	0.344394649	1.080201502	0.180566878	DB0016910063541_	1.711654054	-0.500148974	NA	10063541	Bowel movement irregularity	10017947	Gastrointestinal disorders	Gastr	cholecalciferol	DB00169
	2766	DB00316	10063541	32	65442	22	36931	0.480996369	0.820858545	0.462300687	1.482959261	0.64564165	DB0031610063541_	0.43751065	-0.19740448	NA	10063541	Bowel movement irregularity	10017947	Gastrointestinal disorders	Gastr	acetaminophen	DB00316
	2767	DB00480	10063541	31	67397	32	67630	1	0.972093678	0.573619853	1.645364869	1	DB0048010063541_	0	-0.028303103	NA	10063541	Bowel movement irregularity	10017947	Gastrointestinal disorders	Gastr	lenalidomide	DB00480
	2774	DB00169	10072005	39	38652	11	18164	0.171138775	1.666126121	0.836599959	3.607877941	0.312398535	DB0016910072005_	1.16347555	0.510501244	NA	10072005	Spinal pain	10028395	Musculoskeletal and connective tissue disorders	Musc	cholecalciferol	DB00169
	2775	DB00316	10072005	57	65417	30	36923	0.823639805	1.072413602	0.677529831	1.729021082	0.906495228	DB0031610072005_	0.098169513	0.069911811	NA	10072005	Spinal pain	10028395	Musculoskeletal and connective tissue disorders	Musc	acetaminophen	DB00316
	2784	DB00367	10002855	741	22059	6	461	0.011509506	2.580894537	1.171020175	7.092810306	0.039850801	DB0036710002855_	3.222612774	0.948136059	NA	10002855	Anxiety	10037175	Psychiatric disorders	Psych	levonorgestrel	DB00367
	2786	DB00367	10013709	1531	21269	14	453	0.000665324	2.32909469	1.369333747	4.305494234	0.0039303	DB0036710013709_	5.539039597	0.845479647	NA	10013709	Drug ineffective	10018065	General disorders and administration site conditions	Genrl	levonorgestrel	DB00367
	2788	DB00367	10033371	1385	21415	7	460	2.57937631103972e-06	4.249876437	2.040361605	10.65336459	3.31049347342183e-05	DB0036710033371_	10.3158282	1.446889909	female	10033371	Pain	10018065	General disorders and administration site conditions	Genrl	levonorgestrel	DB00367
	2794	DB00374	10007882	187	17529	49	5675	0.19632514	1.235515199	0.896373401	1.731359455	0.344578412	DB0037410007882_	1.065433602	0.211488049	NA	10007882	Cellulitis	10021881	Infections and infestations	Infec	treprostinil	DB00374
	2797	DB01240	10003445	151	5600	65	1511	0.003121439	0.626861346	0.462921583	0.85673427	0.013976156	DB0124010003445_	4.270402516	-0.467029901	NA	10003445	Ascites	10017947	Gastrointestinal disorders	Gastr	epoprostenol	DB01240
	2798	DB09140	10003445	47	3694	20	1778	0.69556849	1.131073342	0.654988565	2.021628624	0.816771327	DB0914010003445_	0.202396117	0.123167042	NA	10003445	Ascites	10017947	Gastrointestinal disorders	Gastr	oxygen	DB09140
	2799	DB01240	10008469	173	5578	28	1548	0.006855024	1.714512985	1.140258307	2.666520369	0.026369723	DB0124010008469_	3.635538775	0.539129066	NA	10008469	Chest discomfort	10018065	General disorders and administration site conditions	Genrl	epoprostenol	DB01240
	2800	DB09140	10008469	122	3619	31	1767	0.000837464	1.9213253	1.280423009	2.961847968	0.004754887	DB0914010008469_	5.348582335	0.653015208	NA	10008469	Chest discomfort	10018065	General disorders and administration site conditions	Genrl	oxygen	DB09140
	2801	DB01240	10010774	154	5597	40	1536	0.859390727	1.056525202	0.738140003	1.543245734	0.933395696	DB0124010010774_	0.068926056	0.054985412	NA	10010774	Constipation	10017947	Gastrointestinal disorders	Gastr	epoprostenol	DB01240
	2802	DB09140	10010774	119	3622	36	1762	0.011672055	1.60793245	1.093907951	2.414816535	0.040275759	DB0914010010774_	3.212005493	0.474949161	NA	10010774	Constipation	10017947	Gastrointestinal disorders	Gastr	oxygen	DB09140
	2803	DB09140	10013968	1162	2579	449	1349	2.87668238951778e-06	1.353617969	1.189905252	1.541252693	3.65459625947195e-05	DB0914010013968_	10.21693984	0.302780985	NA	10013968	Dyspnoea	10038738	Respiratory, thoracic and mediastinal disorders	Resp	oxygen	DB09140
	2804	DB01240	10013971	638	5113	146	1430	0.038439149	1.222116629	1.009310895	1.487178538	0.102518699	DB0124010013971_	2.277710066	0.200584298	NA	10013971	Dyspnoea exertional	10038738	Respiratory, thoracic and mediastinal disorders	Resp	epoprostenol	DB01240
	2805	DB09140	10013971	275	3466	82	1716	5.31062062799617e-05	1.660240294	1.28353584	2.166280803	0.000464989	DB0914010013971_	7.673497056	0.506962347	NA	10013971	Dyspnoea exertional	10038738	Respiratory, thoracic and mediastinal disorders	Resp	oxygen	DB09140
	2806	DB01240	10016256	677	5074	139	1437	0.000817135	1.379266905	1.136360107	1.68327172	0.004659293	DB0124010016256_	5.368891477	0.32155213	NA	10016256	Fatigue	10018065	General disorders and administration site conditions	Genrl	epoprostenol	DB01240
	2807	DB09140	10016256	496	3245	155	1643	3.51114070607034e-07	1.620082651	1.336395527	1.972116871	5.63089282849657e-06	DB0914010016256_	12.08724254	0.482477167	NA	10016256	Fatigue	10018065	General disorders and administration site conditions	Genrl	oxygen	DB09140
	2808	DB01240	10016766	43	5708	10	1566	0.73881599	1.17968551	0.582048294	2.638914363	0.849736707	DB0124010016766_	0.162828734	0.165247886	NA	10016766	Flatulence	10017947	Gastrointestinal disorders	Gastr	epoprostenol	DB01240
	2810	DB01240	10016807	551	5200	174	1402	0.086663379	0.853830038	0.711163828	1.028727716	0.189497289	DB0124010016807_	1.663380561	-0.158023123	NA	10016807	Fluid retention	10027433	Metabolism and nutrition disorders	Metab	epoprostenol	DB01240
	2811	DB09140	10016807	277	3464	94	1704	0.002313944	1.44949323	1.134411087	1.865279129	0.010953002	DB0914010016807_	4.514141715	0.371213999	NA	10016807	Fluid retention	10027433	Metabolism and nutrition disorders	Metab	oxygen	DB09140
	2814	DB01240	10028411	213	5538	49	1527	0.283994672	1.198555492	0.870007034	1.679146387	0.448511427	DB0124010028411_	0.801821119	0.181117075	NA	10028411	Myalgia	10028395	Musculoskeletal and connective tissue disorders	Musc	epoprostenol	DB01240
	2815	DB09140	10028411	103	3638	37	1761	0.143216131	1.347465078	0.912829418	2.027569444	0.274335812	DB0914010028411_	1.293402333	0.298225107	NA	10028411	Myalgia	10028395	Musculoskeletal and connective tissue disorders	Musc	oxygen	DB09140
	2816	DB01240	10033425	480	5271	145	1431	0.285257628	0.898711072	0.737743932	1.099803997	0.449843818	DB0124010033425_	0.798854828	-0.106793684	NA	10033425	Pain in extremity	10028395	Musculoskeletal and connective tissue disorders	Musc	epoprostenol	DB01240
	2817	DB09140	10033425	209	3532	63	1735	0.000683357	1.629481061	1.216149792	2.208644918	0.004011621	DB0914010033425_	5.518559938	0.488261596	NA	10033425	Pain in extremity	10028395	Musculoskeletal and connective tissue disorders	Musc	oxygen	DB09140
	2820	DB00682	10019303	246	19213	102	16262	4.96810058838441e-10	2.04125122	1.612500031	2.599806959	1.4586093978209e-08	DB0068210019303_	18.04319723	0.713562963	NA	10019303	Heart rate increased	10022891	Investigations	Inv	warfarin	DB00682
	2821	DB06403	10019303	260	21211	57	6604	0.016591984	1.420144507	1.061068355	1.929140293	0.05333174	DB0640310019303_	2.93122362	0.350758632	NA	10019303	Heart rate increased	10022891	Investigations	Inv	ambrisentan	DB06403
	2822	DB00682	10038669	33	19426	22	16342	0.419473004	1.261856123	0.71359054	2.272826753	0.588423413	DB0068210038669_	0.5303085	0.23258375	NA	10038669	Respiratory arrest	10038738	Respiratory, thoracic and mediastinal disorders	Resp	warfarin	DB00682
	2843	DB00213	10010264	406	18489	181	13240	8.97899380173525e-08	1.606256666	1.342886367	1.927299967	1.64011710964983e-06	DB0021310010264_	13.32074291	0.47390642	NA	10010264	Condition aggravated	10018065	General disorders and administration site conditions	Genrl	pantoprazole	DB00213
	2844	DB00421	10010264	320	8583	111	5141	4.75847708815692e-07	1.726710225	1.383116497	2.168820498	7.4251451624936e-06	DB0042110010264_	11.81063832	0.546217994	NA	10010264	Condition aggravated	10018065	General disorders and administration site conditions	Genrl	spironolactone	DB00421
	2845	DB00588	10010264	333	16191	125	8343	0.002362291	1.372706055	1.11233657	1.702803882	0.011143425	DB0058810010264_	4.496905653	0.316784015	NA	10010264	Condition aggravated	10018065	General disorders and administration site conditions	Genrl	fluticasone propionate	DB00588
	2846	DB00695	10010264	717	27332	335	20193	2.602298592757e-12	1.581244994	1.385132143	1.807994105	1.09442269616988e-10	DB0069510010264_	22.93562392	0.458212507	NA	10010264	Condition aggravated	10018065	General disorders and administration site conditions	Genrl	furosemide	DB00695
	2847	DB00811	10010264	16	2782	34	4122	0.250334668	0.697290593	0.358665243	1.301118465	0.410086024	DB0081110010264_	0.891388328	-0.360553036	NA	10010264	Condition aggravated	10018065	General disorders and administration site conditions	Genrl	ribavirin	DB00811
	2850	DB08934	10010264	29	4460	37	6167	0.802750173	1.083756727	0.64181757	1.814026858	0.893313651	DB0893410010264_	0.112817527	0.080433456	NA	10010264	Condition aggravated	10018065	General disorders and administration site conditions	Genrl	sofosbuvir	DB08934
	2851	DB00213	10053762	396	18499	278	13143	0.905695378	1.012037685	0.864480841	1.186048867	0.957861963	DB0021310053762_	0.0430516	0.011965808	NA	10053762	Off label use	10022117	Injury, poisoning and procedural complications	Inj&P	pantoprazole	DB00213
	2852	DB00421	10053762	274	8629	137	5115	0.119974517	1.185565755	0.95925671	1.470603163	0.24135391	DB0042110053762_	1.421490916	0.170220091	NA	10053762	Off label use	10022117	Injury, poisoning and procedural complications	Inj&P	spironolactone	DB00421
	2853	DB00588	10053762	401	16123	195	8273	0.569181426	1.055182001	0.88509901	1.261308975	0.720158549	DB0058810053762_	0.328283885	0.053713264	NA	10053762	Off label use	10022117	Injury, poisoning and procedural complications	Inj&P	fluticasone propionate	DB00588
	2854	DB00695	10053762	567	27482	484	20044	0.012613789	0.854430331	0.754460328	0.967965098	0.042847436	DB0069510053762_	3.150109484	-0.157320311	NA	10053762	Off label use	10022117	Injury, poisoning and procedural complications	Inj&P	furosemide	DB00695
	2855	DB00811	10053762	38	2760	55	4101	0.915491291	1.026609674	0.658575553	1.585511024	0.962143444	DB0081110053762_	0.03859173	0.026261794	NA	10053762	Off label use	10022117	Injury, poisoning and procedural complications	Inj&P	ribavirin	DB00811
	2857	DB00213	10066901	31	18864	21	13400	0.889203056	1.048613483	0.583315185	1.920910614	0.953968782	DB0021310066901_	0.047124331	0.047468799	NA	10066901	Treatment failure	10018065	General disorders and administration site conditions	Genrl	pantoprazole	DB00213
	2860	DB00695	10066901	37	28012	34	20494	0.338991535	0.796178998	0.485966332	1.308063113	0.508057234	DB0069510066901_	0.677161171	-0.227931247	NA	10066901	Treatment failure	10018065	General disorders and administration site conditions	Genrl	furosemide	DB00695
	2861	DB00811	10066901	31	2767	148	4008	3.6679784237549e-11	0.303449401	0.19844825	0.450842708	1.28662972396154e-09	DB0081110066901_	20.47123965	-1.192540402	male	10066901	Treatment failure	10018065	General disorders and administration site conditions	Genrl	ribavirin	DB00811
	2864	DB08934	10066901	58	4431	198	6006	5.79290603520536e-11	0.397087873	0.290304033	0.536061293	1.96472948561771e-09	DB0893410066901_	20.04791127	-0.92359768	NA	10066901	Treatment failure	10018065	General disorders and administration site conditions	Genrl	sofosbuvir	DB08934
	2870	DB00404	10046543	58	19834	23	9839	0.409024725	1.250906264	0.759222759	2.126281978	0.578411024	DB0040410046543_	0.547470549	0.2238683	NA	10046543	Urinary incontinence	10038359	Renal and urinary disorders	Renal	alprazolam	DB00404
	2874	DB00497	10046543	36	19231	27	16348	0.704675953	1.133430505	0.668878843	1.942071282	0.822904333	DB0049710046543_	0.194915327	0.125248879	NA	10046543	Urinary incontinence	10038359	Renal and urinary disorders	Renal	oxycodone	DB00497
	2876	DB00635	10046543	51	33002	35	23759	0.912995165	1.04904104	0.668835159	1.662635801	0.961085319	DB0063510046543_	0.039692092	0.047876451	NA	10046543	Urinary incontinence	10038359	Renal and urinary disorders	Renal	prednisone	DB00635
	2878	DB00706	10046543	7	1068	56	15869	0.117923215	1.857143798	0.71232939	4.098155931	0.238056273	DB0070610046543_	1.435248193	0.619039715	NA	10046543	Urinary incontinence	10038359	Renal and urinary disorders	Renal	tamsulosin	DB00706
	2883	DB00996	10046543	123	38830	54	22371	0.100875994	1.312282943	0.945111256	1.843086839	0.212126425	DB0099610046543_	1.550572836	0.271768325	NA	10046543	Urinary incontinence	10038359	Renal and urinary disorders	Renal	gabapentin	DB00996
	2890	DB00108	10016256	388	9806	94	3201	0.00955695	1.347351912	1.06886534	1.712529853	0.034345697	DB0010810016256_	3.371278527	0.298141119	NA	10016256	Fatigue	10018065	General disorders and administration site conditions	Genrl	natalizumab	DB00108
	2892	DB00108	10025482	480	9714	123	3172	0.017532214	1.274261771	1.038730768	1.572788886	0.055740458	DB0010810025482_	2.887049047	0.242367008	NA	10025482	Malaise	10018065	General disorders and administration site conditions	Genrl	natalizumab	DB00108
	2893	DB00108	10033371	237	9957	54	3241	0.018843822	1.428515542	1.055967537	1.962524583	0.058972479	DB0010810033371_	2.830684404	0.356635822	NA	10033371	Pain	10018065	General disorders and administration site conditions	Genrl	natalizumab	DB00108
[truncated: 50,956 more rows]
