# Supplementary material for: Sex-biased gene expression and gene-regulatory networks of sex-biased adverse event drug targets and drug metabolism genes
Source: BMC Pharmacol Toxicol. 2024 Jan 2;25:5. doi: 10.1186/s40360-023-00727-1 (PMC10763002; doi:10.1186/s40360-023-00727-1)
Supplement: Supplementary file 4 — Supplemental File 4: ALPACA pathway results for the core genes of the sex-specific communities across tissues [file 40360_2023_727_MOESM4_ESM.csv]

Legend
Supplemental File 4 contains gprofiler2 functional enrichment of the ALPACA sex-specific network communities. The set column was added to the gprofiler2 output to note if enriched gene sets were from which core gene lists: set - the tissue sex-specific community, tissue- tissue, sex- sex, and comm_num- community number for the tissue sex-specific community gene list. The columns query, significan…
_����� query - the name of the input query which by default is the order of the query with the prefix �query_.� This can be changed by using a named list input.		X	query	significant	p_value	term_size	query_size	intersection_size	precision	recall	term_id	source	term_name	effective_domain_size	source_order	set	tissue	sex	comm_number
_����� significant - indicator for statistically significant results	1	1	query_1	TRUE	1.12764924237161e-46	2564	96	75	0.78125	0.02925117	GO:0006357	GO:BP	regulation of transcription by RNA polymerase II	21110	2182	Adipose_-_Subcutaneous_female_1_community	Adipose_-_Subcutaneous	female	1
_����� p_value - hypergeometric p-value after correction for multiple testing	2	2	query_1	TRUE	2.64405632737771e-45	2677	96	75	0.78125	0.028016436	GO:0006366	GO:BP	transcription by RNA polymerase II	21110	2189	Adipose_-_Subcutaneous_female_1_community	Adipose_-_Subcutaneous	female	1
_����� term_size - number of genes that are annotated to the term	3	3	query_1	TRUE	7.34703382657707e-40	3455	96	77	0.802083333	0.022286541	GO:0006355	GO:BP	regulation of DNA-templated transcription	21110	2180	Adipose_-_Subcutaneous_female_1_community	Adipose_-_Subcutaneous	female	1
_����� query_size - number of genes that were included in the query. This might be different from the size of the original list if:	4	4	query_1	TRUE	7.66937312830825e-40	3457	96	77	0.802083333	0.022273648	GO:1903506	GO:BP	regulation of nucleic acid-templated transcription	21110	24157	Adipose_-_Subcutaneous_female_1_community	Adipose_-_Subcutaneous	female	1
_����� any genes were mapped to multiple Ensembl gene IDs	5	5	query_1	TRUE	1.25424773695067e-39	3480	96	77	0.802083333	0.022126437	GO:2001141	GO:BP	regulation of RNA biosynthetic process	21110	27647	Adipose_-_Subcutaneous_female_1_community	Adipose_-_Subcutaneous	female	1
_����� any genes failed to be mapped to Ensembl gene IDs	6	6	query_1	TRUE	1.13441498646186e-38	3585	96	77	0.802083333	0.021478382	GO:0006351	GO:BP	DNA-templated transcription	21110	2176	Adipose_-_Subcutaneous_female_1_community	Adipose_-_Subcutaneous	female	1
_����� the parameter ordered_query = TRUE and the optimal cutoff for the term was found before the end of the query	7	7	query_1	TRUE	1.15807141856842e-38	3586	96	77	0.802083333	0.021472393	GO:0097659	GO:BP	nucleic acid-templated transcription	21110	19768	Adipose_-_Subcutaneous_female_1_community	Adipose_-_Subcutaneous	female	1
_����� the domain_scope was set to �annotated� or �custom�	8	8	query_1	TRUE	2.47461284009442e-38	3623	96	77	0.802083333	0.021253105	GO:0032774	GO:BP	RNA biosynthetic process	21110	8240	Adipose_-_Subcutaneous_female_1_community	Adipose_-_Subcutaneous	female	1
_����� intersection_size - the number of genes in the input query that are annotated to the corresponding term	9	9	query_1	TRUE	5.04409577310044e-37	3774	96	77	0.802083333	0.020402756	GO:0051252	GO:BP	regulation of RNA metabolic process	21110	14368	Adipose_-_Subcutaneous_female_1_community	Adipose_-_Subcutaneous	female	1
_����� precision - the proportion of genes in the input list that are annotated to the function (defined as intersection_size/query_size)	10	10	query_1	TRUE	1.16822435673367e-36	4129	96	79	0.822916667	0.019132962	GO:0018130	GO:BP	heterocycle biosynthetic process	21110	5504	Adipose_-_Subcutaneous_female_1_community	Adipose_-_Subcutaneous	female	1
_����� recall - the proportion of functionally annotated genes that the query recovers (defined as intersection_size/term_size)	11	11	query_1	TRUE	1.4287975381324e-36	4140	96	79	0.822916667	0.019082126	GO:0019438	GO:BP	aromatic compound biosynthetic process	21110	6097	Adipose_-_Subcutaneous_female_1_community	Adipose_-_Subcutaneous	female	1
_����� term_id - unique term identifier (e.g GO:0005005)	12	12	query_1	TRUE	5.60433204299399e-36	4055	96	78	0.8125	0.019235512	GO:0034654	GO:BP	nucleobase-containing compound biosynthetic process	21110	9171	Adipose_-_Subcutaneous_female_1_community	Adipose_-_Subcutaneous	female	1
_����� source - the abbreviation of the data source for the term (e.g. GO:BP)	13	13	query_1	TRUE	1.67450702761491e-35	3958	96	77	0.802083333	0.01945427	GO:0010556	GO:BP	regulation of macromolecule biosynthetic process	21110	4304	Adipose_-_Subcutaneous_female_1_community	Adipose_-_Subcutaneous	female	1
_����� term_name - the short name of the function	14	14	query_1	TRUE	1.9956064262441e-35	4287	96	79	0.822916667	0.018427805	GO:1901362	GO:BP	organic cyclic compound biosynthetic process	21110	22388	Adipose_-_Subcutaneous_female_1_community	Adipose_-_Subcutaneous	female	1
_����� effective_domain_size - the total number of genes �in the universe� used for the hypergeometric test	15	15	query_1	TRUE	1.10239358800241e-34	4061	96	77	0.802083333	0.018960847	GO:0019219	GO:BP	regulation of nucleobase-containing compound metabolic process	21110	5897	Adipose_-_Subcutaneous_female_1_community	Adipose_-_Subcutaneous	female	1
_����� source_order - numeric order for the term within its data source (this is important for drawing the results)	16	16	query_1	TRUE	1.16368806030805e-34	4064	96	77	0.802083333	0.01894685	GO:0031326	GO:BP	regulation of cellular biosynthetic process	21110	7513	Adipose_-_Subcutaneous_female_1_community	Adipose_-_Subcutaneous	female	1
	17	17	query_1	TRUE	4.48053139040059e-34	618	96	41	0.427083333	0.066343042	GO:0048598	GO:BP	embryonic morphogenesis	21110	13605	Adipose_-_Subcutaneous_female_1_community	Adipose_-_Subcutaneous	female	1
	18	18	query_1	TRUE	8.66039492854855e-34	4177	96	77	0.802083333	0.018434283	GO:0009889	GO:BP	regulation of biosynthetic process	21110	3827	Adipose_-_Subcutaneous_female_1_community	Adipose_-_Subcutaneous	female	1
	19	19	query_1	TRUE	8.16671995185005e-33	130	96	26	0.270833333	0.2	GO:0048706	GO:BP	embryonic skeletal system development	21110	13703	Adipose_-_Subcutaneous_female_1_community	Adipose_-_Subcutaneous	female	1
	20	20	query_1	TRUE	2.02345215511465e-32	4878	96	80	0.833333333	0.016400164	GO:0044271	GO:BP	cellular nitrogen compound biosynthetic process	21110	11584	Adipose_-_Subcutaneous_female_1_community	Adipose_-_Subcutaneous	female	1
	21	21	query_1	TRUE	9.44780509971103e-31	95	96	23	0.239583333	0.242105263	GO:0048704	GO:BP	embryonic skeletal system morphogenesis	21110	13701	Adipose_-_Subcutaneous_female_1_community	Adipose_-_Subcutaneous	female	1
	22	22	query_1	TRUE	1.4558986258392e-30	1144	96	47	0.489583333	0.041083916	GO:0009790	GO:BP	embryo development	21110	3755	Adipose_-_Subcutaneous_female_1_community	Adipose_-_Subcutaneous	female	1
	23	23	query_1	TRUE	1.77203897621426e-29	225	96	28	0.291666667	0.124444444	GO:0009952	GO:BP	anterior/posterior pattern specification	21110	3868	Adipose_-_Subcutaneous_female_1_community	Adipose_-_Subcutaneous	female	1
	24	24	query_1	TRUE	3.00955601504382e-29	4824	96	77	0.802083333	0.015961857	GO:0009059	GO:BP	macromolecule biosynthetic process	21110	3311	Adipose_-_Subcutaneous_female_1_community	Adipose_-_Subcutaneous	female	1
	25	25	query_1	TRUE	5.39484797629142e-29	550	96	36	0.375	0.065454545	GO:0001501	GO:BP	skeletal system development	21110	331	Adipose_-_Subcutaneous_female_1_community	Adipose_-_Subcutaneous	female	1
	26	26	query_1	TRUE	5.54164722832556e-29	234	96	28	0.291666667	0.11965812	GO:0048705	GO:BP	skeletal system morphogenesis	21110	13702	Adipose_-_Subcutaneous_female_1_community	Adipose_-_Subcutaneous	female	1
	27	27	query_1	TRUE	8.02183211625228e-29	462	96	34	0.354166667	0.073593074	GO:0048568	GO:BP	embryonic organ development	21110	13579	Adipose_-_Subcutaneous_female_1_community	Adipose_-_Subcutaneous	female	1
	28	28	query_1	TRUE	1.01306119422964e-28	1257	96	47	0.489583333	0.037390613	GO:0045944	GO:BP	positive regulation of transcription by RNA polymerase II	21110	12439	Adipose_-_Subcutaneous_female_1_community	Adipose_-_Subcutaneous	female	1
	29	29	query_1	TRUE	2.31809675641306e-28	5521	96	80	0.833333333	0.014490129	GO:0044249	GO:BP	cellular biosynthetic process	21110	11577	Adipose_-_Subcutaneous_female_1_community	Adipose_-_Subcutaneous	female	1
	30	30	query_1	TRUE	2.10132275162451e-27	5491	96	79	0.822916667	0.014387179	GO:0010468	GO:BP	regulation of gene expression	21110	4251	Adipose_-_Subcutaneous_female_1_community	Adipose_-_Subcutaneous	female	1
	31	31	query_1	TRUE	2.85295575411344e-27	303	96	29	0.302083333	0.095709571	GO:0048562	GO:BP	embryonic organ morphogenesis	21110	13573	Adipose_-_Subcutaneous_female_1_community	Adipose_-_Subcutaneous	female	1
	32	32	query_1	TRUE	7.79918302068967e-27	481	96	33	0.34375	0.068607069	GO:0007389	GO:BP	pattern specification process	21110	2960	Adipose_-_Subcutaneous_female_1_community	Adipose_-_Subcutaneous	female	1
	33	33	query_1	TRUE	8.15365696313562e-27	436	96	32	0.333333333	0.073394495	GO:0003002	GO:BP	regionalization	21110	1472	Adipose_-_Subcutaneous_female_1_community	Adipose_-_Subcutaneous	female	1
	34	34	query_1	TRUE	2.00553611463069e-26	5662	96	79	0.822916667	0.013952667	GO:0051171	GO:BP	regulation of nitrogen compound metabolic process	21110	14316	Adipose_-_Subcutaneous_female_1_community	Adipose_-_Subcutaneous	female	1
	35	35	query_1	TRUE	2.74486303140067e-26	5493	96	78	0.8125	0.014199891	GO:0031323	GO:BP	regulation of cellular metabolic process	21110	7510	Adipose_-_Subcutaneous_female_1_community	Adipose_-_Subcutaneous	female	1
	36	36	query_1	TRUE	3.06944090117245e-26	5894	96	80	0.833333333	0.013573125	GO:1901576	GO:BP	organic substance biosynthetic process	21110	22571	Adipose_-_Subcutaneous_female_1_community	Adipose_-_Subcutaneous	female	1
	37	37	query_1	TRUE	5.93616448168545e-26	1718	96	50	0.520833333	0.029103609	GO:0045893	GO:BP	positive regulation of DNA-templated transcription	21110	12393	Adipose_-_Subcutaneous_female_1_community	Adipose_-_Subcutaneous	female	1
	38	38	query_1	TRUE	5.93616448168545e-26	1718	96	50	0.520833333	0.029103609	GO:1903508	GO:BP	positive regulation of nucleic acid-templated transcription	21110	24159	Adipose_-_Subcutaneous_female_1_community	Adipose_-_Subcutaneous	female	1
	39	39	query_1	TRUE	7.17842065005017e-26	1725	96	50	0.520833333	0.028985507	GO:1902680	GO:BP	positive regulation of RNA biosynthetic process	21110	23482	Adipose_-_Subcutaneous_female_1_community	Adipose_-_Subcutaneous	female	1
	40	40	query_1	TRUE	7.86327445020412e-26	5969	96	80	0.833333333	0.01340258	GO:0009058	GO:BP	biosynthetic process	21110	3310	Adipose_-_Subcutaneous_female_1_community	Adipose_-_Subcutaneous	female	1
	41	41	query_1	TRUE	1.20991055630122e-25	1076	96	42	0.4375	0.039033457	GO:0009887	GO:BP	animal organ morphogenesis	21110	3825	Adipose_-_Subcutaneous_female_1_community	Adipose_-_Subcutaneous	female	1
	42	42	query_1	TRUE	1.84369941084712e-25	5836	96	79	0.822916667	0.013536669	GO:0080090	GO:BP	regulation of primary metabolic process	21110	18790	Adipose_-_Subcutaneous_female_1_community	Adipose_-_Subcutaneous	female	1
	43	43	query_1	TRUE	1.34379701406365e-24	674	96	35	0.364583333	0.051928783	GO:0043009	GO:BP	chordate embryonic development	21110	11060	Adipose_-_Subcutaneous_female_1_community	Adipose_-_Subcutaneous	female	1
	44	44	query_1	TRUE	2.21822356016928e-24	1857	96	50	0.520833333	0.026925148	GO:0051254	GO:BP	positive regulation of RNA metabolic process	21110	14370	Adipose_-_Subcutaneous_female_1_community	Adipose_-_Subcutaneous	female	1
	45	45	query_1	TRUE	3.99381821688942e-24	696	96	35	0.364583333	0.050287356	GO:0009792	GO:BP	embryo development ending in birth or egg hatching	21110	3757	Adipose_-_Subcutaneous_female_1_community	Adipose_-_Subcutaneous	female	1
	46	46	query_1	TRUE	1.75470643360302e-23	1942	96	50	0.520833333	0.025746653	GO:0010557	GO:BP	positive regulation of macromolecule biosynthetic process	21110	4305	Adipose_-_Subcutaneous_female_1_community	Adipose_-_Subcutaneous	female	1
	47	47	query_1	TRUE	1.14812747749212e-22	2023	96	50	0.520833333	0.024715769	GO:0031328	GO:BP	positive regulation of cellular biosynthetic process	21110	7515	Adipose_-_Subcutaneous_female_1_community	Adipose_-_Subcutaneous	female	1
	48	48	query_1	TRUE	1.53908569938288e-22	2712	96	56	0.583333333	0.020648968	GO:0009653	GO:BP	anatomical structure morphogenesis	21110	3648	Adipose_-_Subcutaneous_female_1_community	Adipose_-_Subcutaneous	female	1
	49	49	query_1	TRUE	2.10750252778072e-22	2050	96	50	0.520833333	0.024390244	GO:0045935	GO:BP	positive regulation of nucleobase-containing compound metabolic process	21110	12431	Adipose_-_Subcutaneous_female_1_community	Adipose_-_Subcutaneous	female	1
	50	50	query_1	TRUE	4.18624892666946e-22	2081	96	50	0.520833333	0.02402691	GO:0009891	GO:BP	positive regulation of biosynthetic process	21110	3829	Adipose_-_Subcutaneous_female_1_community	Adipose_-_Subcutaneous	female	1
	51	51	query_1	TRUE	1.3869215303545e-21	6816	96	80	0.833333333	0.011737089	GO:0060255	GO:BP	regulation of macromolecule metabolic process	21110	15305	Adipose_-_Subcutaneous_female_1_community	Adipose_-_Subcutaneous	female	1
	52	52	query_1	TRUE	2.00659593462924e-19	3128	96	56	0.583333333	0.017902813	GO:0048513	GO:BP	animal organ development	21110	13536	Adipose_-_Subcutaneous_female_1_community	Adipose_-_Subcutaneous	female	1
	53	53	query_1	TRUE	3.13873548518867e-19	7345	96	80	0.833333333	0.010891763	GO:0019222	GO:BP	regulation of metabolic process	21110	5900	Adipose_-_Subcutaneous_female_1_community	Adipose_-_Subcutaneous	female	1
	54	54	query_1	TRUE	3.88727522114263e-19	4658	96	66	0.6875	0.014169171	GO:0007275	GO:BP	multicellular organism development	21110	2871	Adipose_-_Subcutaneous_female_1_community	Adipose_-_Subcutaneous	female	1
	55	55	query_1	TRUE	7.09181074658598e-19	6983	96	78	0.8125	0.011169984	GO:0016070	GO:BP	RNA metabolic process	21110	5221	Adipose_-_Subcutaneous_female_1_community	Adipose_-_Subcutaneous	female	1
	56	56	query_1	TRUE	2.82871022520662e-18	5896	96	72	0.75	0.012211669	GO:0048856	GO:BP	anatomical structure development	21110	13840	Adipose_-_Subcutaneous_female_1_community	Adipose_-_Subcutaneous	female	1
	57	57	query_1	TRUE	1.33729149892099e-17	3987	96	60	0.625	0.015048909	GO:0048731	GO:BP	system development	21110	13728	Adipose_-_Subcutaneous_female_1_community	Adipose_-_Subcutaneous	female	1
	58	58	query_1	TRUE	2.2263843447635e-17	6489	96	74	0.770833333	0.011403914	GO:0032502	GO:BP	developmental process	21110	8032	Adipose_-_Subcutaneous_female_1_community	Adipose_-_Subcutaneous	female	1
	59	59	query_1	TRUE	1.35735898002071e-16	7534	96	78	0.8125	0.010353066	GO:0090304	GO:BP	nucleic acid metabolic process	21110	19208	Adipose_-_Subcutaneous_female_1_community	Adipose_-_Subcutaneous	female	1
	60	60	query_1	TRUE	4.89088966777947e-16	2976	96	51	0.53125	0.017137097	GO:0031325	GO:BP	positive regulation of cellular metabolic process	21110	7512	Adipose_-_Subcutaneous_female_1_community	Adipose_-_Subcutaneous	female	1
	61	61	query_1	TRUE	6.88255044529381e-16	123	96	16	0.166666667	0.130081301	GO:0030326	GO:BP	embryonic limb morphogenesis	21110	7138	Adipose_-_Subcutaneous_female_1_community	Adipose_-_Subcutaneous	female	1
	62	62	query_1	TRUE	6.88255044529381e-16	123	96	16	0.166666667	0.130081301	GO:0035113	GO:BP	embryonic appendage morphogenesis	21110	9294	Adipose_-_Subcutaneous_female_1_community	Adipose_-_Subcutaneous	female	1
	63	63	query_1	TRUE	9.64109319389618e-16	8221	96	80	0.833333333	0.009731176	GO:0046483	GO:BP	heterocycle metabolic process	21110	12897	Adipose_-_Subcutaneous_female_1_community	Adipose_-_Subcutaneous	female	1
	64	64	query_1	TRUE	1.50237877143083e-15	8273	96	80	0.833333333	0.009670011	GO:0006725	GO:BP	cellular aromatic compound metabolic process	21110	2484	Adipose_-_Subcutaneous_female_1_community	Adipose_-_Subcutaneous	female	1
	65	65	query_1	TRUE	1.68707859921064e-15	8049	96	79	0.822916667	0.009814884	GO:0006139	GO:BP	nucleobase-containing compound metabolic process	21110	2028	Adipose_-_Subcutaneous_female_1_community	Adipose_-_Subcutaneous	female	1
	66	66	query_1	TRUE	4.56700427772229e-15	3131	96	51	0.53125	0.016288726	GO:0051173	GO:BP	positive regulation of nitrogen compound metabolic process	21110	14318	Adipose_-_Subcutaneous_female_1_community	Adipose_-_Subcutaneous	female	1
	67	67	query_1	TRUE	5.8279062666498e-15	8680	96	81	0.84375	0.009331797	GO:0034641	GO:BP	cellular nitrogen compound metabolic process	21110	9164	Adipose_-_Subcutaneous_female_1_community	Adipose_-_Subcutaneous	female	1
	68	68	query_1	TRUE	1.12305559351746e-14	8514	96	80	0.833333333	0.009396288	GO:1901360	GO:BP	organic cyclic compound metabolic process	21110	22386	Adipose_-_Subcutaneous_female_1_community	Adipose_-_Subcutaneous	female	1
	69	69	query_1	TRUE	2.01544097690859e-14	151	96	16	0.166666667	0.105960265	GO:0035107	GO:BP	appendage morphogenesis	21110	9291	Adipose_-_Subcutaneous_female_1_community	Adipose_-_Subcutaneous	female	1
	70	70	query_1	TRUE	2.01544097690859e-14	151	96	16	0.166666667	0.105960265	GO:0035108	GO:BP	limb morphogenesis	21110	9292	Adipose_-_Subcutaneous_female_1_community	Adipose_-_Subcutaneous	female	1
	71	71	query_1	TRUE	2.45630606568977e-14	187	96	17	0.177083333	0.090909091	GO:0048736	GO:BP	appendage development	21110	13733	Adipose_-_Subcutaneous_female_1_community	Adipose_-_Subcutaneous	female	1
	72	72	query_1	TRUE	2.45630606568977e-14	187	96	17	0.177083333	0.090909091	GO:0060173	GO:BP	limb development	21110	15242	Adipose_-_Subcutaneous_female_1_community	Adipose_-_Subcutaneous	female	1
	73	73	query_1	TRUE	3.3004817037278e-14	4318	96	58	0.604166667	0.013432145	GO:0030154	GO:BP	cell differentiation	21110	7050	Adipose_-_Subcutaneous_female_1_community	Adipose_-_Subcutaneous	female	1
	74	74	query_1	TRUE	4.42422007040695e-14	4344	96	58	0.604166667	0.01335175	GO:0048869	GO:BP	cellular developmental process	21110	13852	Adipose_-_Subcutaneous_female_1_community	Adipose_-_Subcutaneous	female	1
	75	75	query_1	TRUE	5.62674570078801e-13	5615	96	64	0.666666667	0.011398041	GO:0048522	GO:BP	positive regulation of cellular process	21110	13543	Adipose_-_Subcutaneous_female_1_community	Adipose_-_Subcutaneous	female	1
	76	76	query_1	TRUE	6.12416442873243e-13	9020	96	80	0.833333333	0.00886918	GO:0010467	GO:BP	gene expression	21110	4250	Adipose_-_Subcutaneous_female_1_community	Adipose_-_Subcutaneous	female	1
	77	77	query_1	TRUE	8.61459319375725e-13	3535	96	51	0.53125	0.014427157	GO:0010604	GO:BP	positive regulation of macromolecule metabolic process	21110	4347	Adipose_-_Subcutaneous_female_1_community	Adipose_-_Subcutaneous	female	1
	78	78	query_1	TRUE	1.25665355112358e-12	2008	96	39	0.40625	0.019422311	GO:0009888	GO:BP	tissue development	21110	3826	Adipose_-_Subcutaneous_female_1_community	Adipose_-_Subcutaneous	female	1
	79	79	query_1	TRUE	2.02612061805818e-12	11108	96	87	0.90625	0.007832193	GO:0050794	GO:BP	regulation of cellular process	21110	14008	Adipose_-_Subcutaneous_female_1_community	Adipose_-_Subcutaneous	female	1
	80	80	query_1	TRUE	3.05760250320251e-11	3848	96	51	0.53125	0.013253638	GO:0009893	GO:BP	positive regulation of metabolic process	21110	3831	Adipose_-_Subcutaneous_female_1_community	Adipose_-_Subcutaneous	female	1
	81	81	query_1	TRUE	3.47076323288861e-11	32	96	9	0.09375	0.28125	GO:0035115	GO:BP	embryonic forelimb morphogenesis	21110	9296	Adipose_-_Subcutaneous_female_1_community	Adipose_-_Subcutaneous	female	1
	82	82	query_1	TRUE	7.49714970671564e-11	6358	96	65	0.677083333	0.010223341	GO:0048518	GO:BP	positive regulation of biological process	21110	13539	Adipose_-_Subcutaneous_female_1_community	Adipose_-_Subcutaneous	female	1
	83	83	query_1	TRUE	8.64006596003733e-11	35	96	9	0.09375	0.257142857	GO:0009954	GO:BP	proximal/distal pattern formation	21110	3870	Adipose_-_Subcutaneous_female_1_community	Adipose_-_Subcutaneous	female	1
	84	84	query_1	TRUE	2.08077025975232e-10	7716	96	71	0.739583333	0.009201659	GO:0032501	GO:BP	multicellular organismal process	21110	8031	Adipose_-_Subcutaneous_female_1_community	Adipose_-_Subcutaneous	female	1
	85	85	query_1	TRUE	3.28437592218956e-10	40	96	9	0.09375	0.225	GO:0035136	GO:BP	forelimb morphogenesis	21110	9315	Adipose_-_Subcutaneous_female_1_community	Adipose_-_Subcutaneous	female	1
	86	86	query_1	TRUE	1.27086237668996e-09	11477	96	85	0.885416667	0.007406117	GO:0044237	GO:BP	cellular metabolic process	21110	11571	Adipose_-_Subcutaneous_female_1_community	Adipose_-_Subcutaneous	female	1
	87	87	query_1	TRUE	3.44277450429247e-09	12891	96	89	0.927083333	0.006904042	GO:0065007	GO:BP	biological regulation	21110	16811	Adipose_-_Subcutaneous_female_1_community	Adipose_-_Subcutaneous	female	1
	88	88	query_1	TRUE	1.45430780157253e-08	12480	96	87	0.90625	0.006971154	GO:0050789	GO:BP	regulation of biological process	21110	14004	Adipose_-_Subcutaneous_female_1_community	Adipose_-_Subcutaneous	female	1
	89	89	query_1	TRUE	5.9158938315681e-08	1231	96	26	0.270833333	0.02112104	GO:0060429	GO:BP	epithelium development	21110	15465	Adipose_-_Subcutaneous_female_1_community	Adipose_-_Subcutaneous	female	1
	90	90	query_1	TRUE	1.58233484599758e-07	2482	96	36	0.375	0.014504432	GO:0050793	GO:BP	regulation of developmental process	21110	14007	Adipose_-_Subcutaneous_female_1_community	Adipose_-_Subcutaneous	female	1
	91	91	query_1	TRUE	4.39876936794708e-07	12164	96	84	0.875	0.006905623	GO:0006807	GO:BP	nitrogen compound metabolic process	21110	2543	Adipose_-_Subcutaneous_female_1_community	Adipose_-_Subcutaneous	female	1
	92	92	query_1	TRUE	1.20173686909174e-06	636	96	18	0.1875	0.028301887	GO:0048729	GO:BP	tissue morphogenesis	21110	13726	Adipose_-_Subcutaneous_female_1_community	Adipose_-_Subcutaneous	female	1
	93	93	query_1	TRUE	1.45268102391768e-06	2547	96	35	0.364583333	0.013741657	GO:0007399	GO:BP	nervous system development	21110	2969	Adipose_-_Subcutaneous_female_1_community	Adipose_-_Subcutaneous	female	1
	94	94	query_1	TRUE	1.9721948265839e-06	12729	96	85	0.885416667	0.006677665	GO:0044238	GO:BP	primary metabolic process	21110	11572	Adipose_-_Subcutaneous_female_1_community	Adipose_-_Subcutaneous	female	1
	95	95	query_1	TRUE	2.84182295272661e-06	1705	96	28	0.291666667	0.016422287	GO:0022008	GO:BP	neurogenesis	21110	6923	Adipose_-_Subcutaneous_female_1_community	Adipose_-_Subcutaneous	female	1
	96	96	query_1	TRUE	3.9700736351406e-06	447	96	15	0.15625	0.033557047	GO:0048732	GO:BP	gland development	21110	13729	Adipose_-_Subcutaneous_female_1_community	Adipose_-_Subcutaneous	female	1
	97	97	query_1	TRUE	4.03289266135891e-06	867	96	20	0.208333333	0.023068051	GO:0035239	GO:BP	tube morphogenesis	21110	9403	Adipose_-_Subcutaneous_female_1_community	Adipose_-_Subcutaneous	female	1
	98	98	query_1	TRUE	4.33340536566765e-06	967	96	21	0.21875	0.021716649	GO:0000122	GO:BP	negative regulation of transcription by RNA polymerase II	21110	51	Adipose_-_Subcutaneous_female_1_community	Adipose_-_Subcutaneous	female	1
	99	99	query_1	TRUE	5.60404884432447e-06	1082	96	22	0.229166667	0.020332717	GO:0035295	GO:BP	tube development	21110	9435	Adipose_-_Subcutaneous_female_1_community	Adipose_-_Subcutaneous	female	1
	100	100	query_1	TRUE	7.28394352329725e-06	210	96	11	0.114583333	0.052380952	GO:0051216	GO:BP	cartilage development	21110	14339	Adipose_-_Subcutaneous_female_1_community	Adipose_-_Subcutaneous	female	1
	101	101	query_1	TRUE	1.07938878375344e-05	1568	96	26	0.270833333	0.016581633	GO:0045595	GO:BP	regulation of cell differentiation	21110	12146	Adipose_-_Subcutaneous_female_1_community	Adipose_-_Subcutaneous	female	1
	102	102	query_1	TRUE	1.28674595755896e-05	2763	96	35	0.364583333	0.012667391	GO:0048468	GO:BP	cell development	21110	13507	Adipose_-_Subcutaneous_female_1_community	Adipose_-_Subcutaneous	female	1
	103	103	query_1	TRUE	1.76784494559829e-05	129	96	9	0.09375	0.069767442	GO:0042471	GO:BP	ear morphogenesis	21110	10779	Adipose_-_Subcutaneous_female_1_community	Adipose_-_Subcutaneous	female	1
	104	104	query_1	TRUE	1.78033196839533e-05	1488	96	25	0.260416667	0.016801075	GO:0048699	GO:BP	generation of neurons	21110	13696	Adipose_-_Subcutaneous_female_1_community	Adipose_-_Subcutaneous	female	1
	105	105	query_1	TRUE	2.36622760671779e-05	12337	96	82	0.854166667	0.006646673	GO:0043170	GO:BP	macromolecule metabolic process	21110	11154	Adipose_-_Subcutaneous_female_1_community	Adipose_-_Subcutaneous	female	1
	106	106	query_1	TRUE	2.48538984060923e-05	1174	96	22	0.229166667	0.018739353	GO:0048646	GO:BP	anatomical structure formation involved in morphogenesis	21110	13644	Adipose_-_Subcutaneous_female_1_community	Adipose_-_Subcutaneous	female	1
	107	107	query_1	TRUE	3.77896523451244e-05	246	96	11	0.114583333	0.044715447	GO:0048863	GO:BP	stem cell differentiation	21110	13846	Adipose_-_Subcutaneous_female_1_community	Adipose_-_Subcutaneous	female	1
	108	108	query_1	TRUE	4.00745315217627e-05	1317	96	23	0.239583333	0.017463933	GO:0045892	GO:BP	negative regulation of DNA-templated transcription	21110	12392	Adipose_-_Subcutaneous_female_1_community	Adipose_-_Subcutaneous	female	1
	109	109	query_1	TRUE	4.12208804707062e-05	1319	96	23	0.239583333	0.017437453	GO:1903507	GO:BP	negative regulation of nucleic acid-templated transcription	21110	24158	Adipose_-_Subcutaneous_female_1_community	Adipose_-_Subcutaneous	female	1
	110	110	query_1	TRUE	4.67848637663607e-05	13946	96	87	0.90625	0.006238348	GO:0071704	GO:BP	organic substance metabolic process	21110	17822	Adipose_-_Subcutaneous_female_1_community	Adipose_-_Subcutaneous	female	1
	111	111	query_1	TRUE	5.01420939779932e-05	1333	96	23	0.239583333	0.017254314	GO:1902679	GO:BP	negative regulation of RNA biosynthetic process	21110	23481	Adipose_-_Subcutaneous_female_1_community	Adipose_-_Subcutaneous	female	1
	112	112	query_1	TRUE	6.12228365762427e-05	20	96	5	0.052083333	0.25	GO:0042474	GO:BP	middle ear morphogenesis	21110	10782	Adipose_-_Subcutaneous_female_1_community	Adipose_-_Subcutaneous	female	1
	113	113	query_1	TRUE	7.0919741620209e-05	203	96	10	0.104166667	0.049261084	GO:0001763	GO:BP	morphogenesis of a branching structure	21110	443	Adipose_-_Subcutaneous_female_1_community	Adipose_-_Subcutaneous	female	1
	114	114	query_1	TRUE	8.00665191781659e-05	21	96	5	0.052083333	0.238095238	GO:0007379	GO:BP	segment specification	21110	2950	Adipose_-_Subcutaneous_female_1_community	Adipose_-_Subcutaneous	female	1
	115	115	query_1	TRUE	9.62799274196175e-05	14409	96	88	0.916666667	0.006107294	GO:0008152	GO:BP	metabolic process	21110	3197	Adipose_-_Subcutaneous_female_1_community	Adipose_-_Subcutaneous	female	1
	116	116	query_1	TRUE	9.78469344130382e-05	73	96	7	0.072916667	0.095890411	GO:1904888	GO:BP	cranial skeletal system development	21110	25356	Adipose_-_Subcutaneous_female_1_community	Adipose_-_Subcutaneous	female	1
	117	117	query_1	TRUE	9.82935619134556e-05	157	96	9	0.09375	0.057324841	GO:0048754	GO:BP	branching morphogenesis of an epithelial tube	21110	13745	Adipose_-_Subcutaneous_female_1_community	Adipose_-_Subcutaneous	female	1
	118	118	query_1	TRUE	0.000116803	664	96	16	0.166666667	0.024096386	GO:0061061	GO:BP	muscle structure development	21110	16048	Adipose_-_Subcutaneous_female_1_community	Adipose_-_Subcutaneous	female	1
	119	119	query_1	TRUE	0.000126904	45	96	6	0.0625	0.133333333	GO:0048701	GO:BP	embryonic cranial skeleton morphogenesis	21110	13698	Adipose_-_Subcutaneous_female_1_community	Adipose_-_Subcutaneous	female	1
	120	120	query_1	TRUE	0.00014751	281	96	11	0.114583333	0.039145907	GO:0061448	GO:BP	connective tissue development	21110	16392	Adipose_-_Subcutaneous_female_1_community	Adipose_-_Subcutaneous	female	1
	121	121	query_1	TRUE	0.000150165	1415	96	23	0.239583333	0.016254417	GO:0030182	GO:BP	neuron differentiation	21110	7062	Adipose_-_Subcutaneous_female_1_community	Adipose_-_Subcutaneous	female	1
	122	122	query_1	TRUE	0.000155751	78	96	7	0.072916667	0.08974359	GO:0072078	GO:BP	nephron tubule morphogenesis	21110	18080	Adipose_-_Subcutaneous_female_1_community	Adipose_-_Subcutaneous	female	1
	123	123	query_1	TRUE	0.000157415	351	96	12	0.125	0.034188034	GO:0007517	GO:BP	muscle organ development	21110	3070	Adipose_-_Subcutaneous_female_1_community	Adipose_-_Subcutaneous	female	1
	124	124	query_1	TRUE	0.000164299	284	96	11	0.114583333	0.038732394	GO:0045165	GO:BP	cell fate commitment	21110	11997	Adipose_-_Subcutaneous_female_1_community	Adipose_-_Subcutaneous	female	1
	125	125	query_1	TRUE	0.000185903	80	96	7	0.072916667	0.0875	GO:0072088	GO:BP	nephron epithelium morphogenesis	21110	18089	Adipose_-_Subcutaneous_female_1_community	Adipose_-_Subcutaneous	female	1
	126	126	query_1	TRUE	0.000214352	1443	96	23	0.239583333	0.015939016	GO:0051253	GO:BP	negative regulation of RNA metabolic process	21110	14369	Adipose_-_Subcutaneous_female_1_community	Adipose_-_Subcutaneous	female	1
	127	127	query_1	TRUE	0.000220844	82	96	7	0.072916667	0.085365854	GO:0061333	GO:BP	renal tubule morphogenesis	21110	16304	Adipose_-_Subcutaneous_female_1_community	Adipose_-_Subcutaneous	female	1
	128	128	query_1	TRUE	0.000240296	83	96	7	0.072916667	0.084337349	GO:0072028	GO:BP	nephron morphogenesis	21110	18030	Adipose_-_Subcutaneous_female_1_community	Adipose_-_Subcutaneous	female	1
	129	129	query_1	TRUE	0.000246214	125	96	8	0.083333333	0.064	GO:0001704	GO:BP	formation of primary germ layer	21110	410	Adipose_-_Subcutaneous_female_1_community	Adipose_-_Subcutaneous	female	1
	130	130	query_1	TRUE	0.000268606	527	96	14	0.145833333	0.026565465	GO:0002009	GO:BP	morphogenesis of an epithelium	21110	628	Adipose_-_Subcutaneous_female_1_community	Adipose_-_Subcutaneous	female	1
	131	131	query_1	TRUE	0.000354136	131	96	8	0.083333333	0.061068702	GO:2000027	GO:BP	regulation of animal organ morphogenesis	21110	26634	Adipose_-_Subcutaneous_female_1_community	Adipose_-_Subcutaneous	female	1
	132	132	query_1	TRUE	0.00046106	188	96	9	0.09375	0.04787234	GO:0061138	GO:BP	morphogenesis of a branching epithelium	21110	16122	Adipose_-_Subcutaneous_female_1_community	Adipose_-_Subcutaneous	female	1
	133	133	query_1	TRUE	0.000490457	92	96	7	0.072916667	0.076086957	GO:0060021	GO:BP	roof of mouth development	21110	15115	Adipose_-_Subcutaneous_female_1_community	Adipose_-_Subcutaneous	female	1
	134	134	query_1	TRUE	0.00055128	192	96	9	0.09375	0.046875	GO:0007369	GO:BP	gastrulation	21110	2942	Adipose_-_Subcutaneous_female_1_community	Adipose_-_Subcutaneous	female	1
	135	135	query_1	TRUE	0.000745562	1547	96	23	0.239583333	0.014867485	GO:0010558	GO:BP	negative regulation of macromolecule biosynthetic process	21110	4306	Adipose_-_Subcutaneous_female_1_community	Adipose_-_Subcutaneous	female	1
	136	136	query_1	TRUE	0.000798811	1310	96	21	0.21875	0.016030534	GO:0051094	GO:BP	positive regulation of developmental process	21110	14249	Adipose_-_Subcutaneous_female_1_community	Adipose_-_Subcutaneous	female	1
	137	137	query_1	TRUE	0.000812188	99	96	7	0.072916667	0.070707071	GO:0072080	GO:BP	nephron tubule development	21110	18082	Adipose_-_Subcutaneous_female_1_community	Adipose_-_Subcutaneous	female	1
	138	138	query_1	TRUE	0.000845113	1558	96	23	0.239583333	0.014762516	GO:0045934	GO:BP	negative regulation of nucleobase-containing compound metabolic process	21110	12430	Adipose_-_Subcutaneous_female_1_community	Adipose_-_Subcutaneous	female	1
	139	139	query_1	TRUE	0.000870103	100	96	7	0.072916667	0.07	GO:0060993	GO:BP	kidney morphogenesis	21110	15989	Adipose_-_Subcutaneous_female_1_community	Adipose_-_Subcutaneous	female	1
	140	140	query_1	TRUE	0.0009375	1092	96	19	0.197916667	0.017399267	GO:0007417	GO:BP	central nervous system development	21110	2983	Adipose_-_Subcutaneous_female_1_community	Adipose_-_Subcutaneous	female	1
	141	141	query_1	TRUE	0.000969418	339	96	11	0.114583333	0.032448378	GO:0060562	GO:BP	epithelial tube morphogenesis	21110	15589	Adipose_-_Subcutaneous_female_1_community	Adipose_-_Subcutaneous	female	1
	142	142	query_1	TRUE	0.00106512	103	96	7	0.072916667	0.067961165	GO:0061326	GO:BP	renal tubule development	21110	16297	Adipose_-_Subcutaneous_female_1_community	Adipose_-_Subcutaneous	female	1
	143	143	query_1	TRUE	0.001156568	1586	96	23	0.239583333	0.014501892	GO:0031327	GO:BP	negative regulation of cellular biosynthetic process	21110	7514	Adipose_-_Subcutaneous_female_1_community	Adipose_-_Subcutaneous	female	1
	144	144	query_1	TRUE	0.001214631	35	96	5	0.052083333	0.142857143	GO:0035137	GO:BP	hindlimb morphogenesis	21110	9316	Adipose_-_Subcutaneous_female_1_community	Adipose_-_Subcutaneous	female	1
	145	145	query_1	TRUE	0.001710879	69	96	6	0.0625	0.086956522	GO:0060675	GO:BP	ureteric bud morphogenesis	21110	15695	Adipose_-_Subcutaneous_female_1_community	Adipose_-_Subcutaneous	female	1
	146	146	query_1	TRUE	0.00186445	70	96	6	0.0625	0.085714286	GO:0072171	GO:BP	mesonephric tubule morphogenesis	21110	18172	Adipose_-_Subcutaneous_female_1_community	Adipose_-_Subcutaneous	female	1
	147	147	query_1	TRUE	0.001988806	1636	96	23	0.239583333	0.01405868	GO:0009890	GO:BP	negative regulation of biosynthetic process	21110	3828	Adipose_-_Subcutaneous_female_1_community	Adipose_-_Subcutaneous	female	1
	148	148	query_1	TRUE	0.002794853	233	96	9	0.09375	0.038626609	GO:0043583	GO:BP	ear development	21110	11382	Adipose_-_Subcutaneous_female_1_community	Adipose_-_Subcutaneous	female	1
	149	149	query_1	TRUE	0.002838716	119	96	7	0.072916667	0.058823529	GO:0072009	GO:BP	nephron epithelium development	21110	18013	Adipose_-_Subcutaneous_female_1_community	Adipose_-_Subcutaneous	female	1
	150	150	query_1	TRUE	0.003105705	848	96	16	0.166666667	0.018867925	GO:0060322	GO:BP	head development	21110	15367	Adipose_-_Subcutaneous_female_1_community	Adipose_-_Subcutaneous	female	1
	151	151	query_1	TRUE	0.004410017	45	96	5	0.052083333	0.111111111	GO:0010463	GO:BP	mesenchymal cell proliferation	21110	4247	Adipose_-_Subcutaneous_female_1_community	Adipose_-_Subcutaneous	female	1
	152	152	query_1	TRUE	0.00553891	679	96	14	0.145833333	0.020618557	GO:0045596	GO:BP	negative regulation of cell differentiation	21110	12147	Adipose_-_Subcutaneous_female_1_community	Adipose_-_Subcutaneous	female	1
	153	153	query_1	TRUE	0.00611446	48	96	5	0.052083333	0.104166667	GO:0048483	GO:BP	autonomic nervous system development	21110	13515	Adipose_-_Subcutaneous_female_1_community	Adipose_-_Subcutaneous	female	1
	154	154	query_1	TRUE	0.006204117	410	96	11	0.114583333	0.026829268	GO:0060537	GO:BP	muscle tissue development	21110	15567	Adipose_-_Subcutaneous_female_1_community	Adipose_-_Subcutaneous	female	1
	155	155	query_1	TRUE	0.00803112	139	96	7	0.072916667	0.050359712	GO:0030879	GO:BP	mammary gland development	21110	7315	Adipose_-_Subcutaneous_female_1_community	Adipose_-_Subcutaneous	female	1
	156	156	query_1	TRUE	0.009694227	143	96	7	0.072916667	0.048951049	GO:0035270	GO:BP	endocrine system development	21110	9416	Adipose_-_Subcutaneous_female_1_community	Adipose_-_Subcutaneous	female	1
	157	157	query_1	TRUE	0.0097835	927	96	16	0.166666667	0.017259978	GO:0051093	GO:BP	negative regulation of developmental process	21110	14248	Adipose_-_Subcutaneous_female_1_community	Adipose_-_Subcutaneous	female	1
	158	158	query_1	TRUE	0.00996583	93	96	6	0.0625	0.064516129	GO:0001656	GO:BP	metanephros development	21110	384	Adipose_-_Subcutaneous_female_1_community	Adipose_-_Subcutaneous	female	1
	159	159	query_1	TRUE	0.012720526	149	96	7	0.072916667	0.046979866	GO:0072073	GO:BP	kidney epithelium development	21110	18075	Adipose_-_Subcutaneous_female_1_community	Adipose_-_Subcutaneous	female	1
	160	160	query_1	TRUE	0.01494699	286	96	9	0.09375	0.031468531	GO:0090596	GO:BP	sensory organ morphogenesis	21110	19390	Adipose_-_Subcutaneous_female_1_community	Adipose_-_Subcutaneous	female	1
	161	161	query_1	TRUE	0.015192148	100	96	6	0.0625	0.06	GO:0001657	GO:BP	ureteric bud development	21110	385	Adipose_-_Subcutaneous_female_1_community	Adipose_-_Subcutaneous	female	1
	162	162	query_1	TRUE	0.01580839	154	96	7	0.072916667	0.045454545	GO:0072006	GO:BP	nephron development	21110	18010	Adipose_-_Subcutaneous_female_1_community	Adipose_-_Subcutaneous	female	1
	163	163	query_1	TRUE	0.016092823	101	96	6	0.0625	0.059405941	GO:0072164	GO:BP	mesonephric tubule development	21110	18165	Adipose_-_Subcutaneous_female_1_community	Adipose_-_Subcutaneous	female	1
	164	164	query_1	TRUE	0.016092823	101	96	6	0.0625	0.059405941	GO:0072163	GO:BP	mesonephric epithelium development	21110	18164	Adipose_-_Subcutaneous_female_1_community	Adipose_-_Subcutaneous	female	1
	165	165	query_1	TRUE	0.018004679	28	96	4	0.041666667	0.142857143	GO:0035116	GO:BP	embryonic hindlimb morphogenesis	21110	9297	Adipose_-_Subcutaneous_female_1_community	Adipose_-_Subcutaneous	female	1
	166	166	query_1	TRUE	0.020139555	105	96	6	0.0625	0.057142857	GO:0001823	GO:BP	mesonephros development	21110	494	Adipose_-_Subcutaneous_female_1_community	Adipose_-_Subcutaneous	female	1
	167	167	query_1	TRUE	0.020275599	61	96	5	0.052083333	0.081967213	GO:0042733	GO:BP	embryonic digit morphogenesis	21110	10909	Adipose_-_Subcutaneous_female_1_community	Adipose_-_Subcutaneous	female	1
	168	168	query_1	TRUE	0.021975206	62	96	5	0.052083333	0.080645161	GO:0001658	GO:BP	branching involved in ureteric bud morphogenesis	21110	386	Adipose_-_Subcutaneous_female_1_community	Adipose_-_Subcutaneous	female	1
	169	169	query_1	TRUE	0.023685841	108	96	6	0.0625	0.055555556	GO:0042472	GO:BP	inner ear morphogenesis	21110	10780	Adipose_-_Subcutaneous_female_1_community	Adipose_-_Subcutaneous	female	1
	170	170	query_1	TRUE	0.027750029	65	96	5	0.052083333	0.076923077	GO:1905330	GO:BP	regulation of morphogenesis of an epithelium	21110	25747	Adipose_-_Subcutaneous_female_1_community	Adipose_-_Subcutaneous	female	1
	171	171	query_1	TRUE	0.028514448	310	96	9	0.09375	0.029032258	GO:0060485	GO:BP	mesenchyme development	21110	15517	Adipose_-_Subcutaneous_female_1_community	Adipose_-_Subcutaneous	female	1
	172	172	query_1	TRUE	0.029184144	112	96	6	0.0625	0.053571429	GO:0035282	GO:BP	segmentation	21110	9423	Adipose_-_Subcutaneous_female_1_community	Adipose_-_Subcutaneous	female	1
	173	173	query_1	TRUE	0.031576974	314	96	9	0.09375	0.02866242	GO:0001822	GO:BP	kidney development	21110	493	Adipose_-_Subcutaneous_female_1_community	Adipose_-_Subcutaneous	female	1
	174	174	query_1	TRUE	0.034870761	11	96	3	0.03125	0.272727273	GO:0060272	GO:BP	embryonic skeletal joint morphogenesis	21110	15322	Adipose_-_Subcutaneous_female_1_community	Adipose_-_Subcutaneous	female	1
	175	175	query_1	TRUE	0.034900024	798	96	14	0.145833333	0.01754386	GO:0007420	GO:BP	brain development	21110	2986	Adipose_-_Subcutaneous_female_1_community	Adipose_-_Subcutaneous	female	1
	176	176	query_1	TRUE	0.037219464	69	96	5	0.052083333	0.072463768	GO:0042093	GO:BP	T-helper cell differentiation	21110	10533	Adipose_-_Subcutaneous_female_1_community	Adipose_-_Subcutaneous	female	1
	177	177	query_1	TRUE	0.038267496	1407	96	19	0.197916667	0.013503909	GO:2000026	GO:BP	regulation of multicellular organismal development	21110	26633	Adipose_-_Subcutaneous_female_1_community	Adipose_-_Subcutaneous	female	1
	178	178	query_1	TRUE	0.03993726	34	96	4	0.041666667	0.117647059	GO:0090183	GO:BP	regulation of kidney development	21110	19101	Adipose_-_Subcutaneous_female_1_community	Adipose_-_Subcutaneous	female	1
	179	179	query_1	TRUE	0.040487669	324	96	9	0.09375	0.027777778	GO:0072001	GO:BP	renal system development	21110	18005	Adipose_-_Subcutaneous_female_1_community	Adipose_-_Subcutaneous	female	1
	180	180	query_1	TRUE	0.041263763	119	96	6	0.0625	0.050420168	GO:0072089	GO:BP	stem cell proliferation	21110	18090	Adipose_-_Subcutaneous_female_1_community	Adipose_-_Subcutaneous	female	1
	181	181	query_1	TRUE	0.041263763	119	96	6	0.0625	0.050420168	GO:0002062	GO:BP	chondrocyte differentiation	21110	670	Adipose_-_Subcutaneous_female_1_community	Adipose_-_Subcutaneous	female	1
	182	182	query_1	TRUE	0.04277206	601	96	12	0.125	0.019966722	GO:0007423	GO:BP	sensory organ development	21110	2989	Adipose_-_Subcutaneous_female_1_community	Adipose_-_Subcutaneous	female	1
	183	183	query_1	TRUE	0.042811047	71	96	5	0.052083333	0.070422535	GO:0002294	GO:BP	CD4-positive, alpha-beta T cell differentiation involved in immune response	21110	844	Adipose_-_Subcutaneous_female_1_community	Adipose_-_Subcutaneous	female	1
	184	184	query_1	TRUE	0.04584131	72	96	5	0.052083333	0.069444444	GO:0002293	GO:BP	alpha-beta T cell differentiation involved in immune response	21110	843	Adipose_-_Subcutaneous_female_1_community	Adipose_-_Subcutaneous	female	1
	185	185	query_1	TRUE	0.04584131	72	96	5	0.052083333	0.069444444	GO:0002287	GO:BP	alpha-beta T cell activation involved in immune response	21110	837	Adipose_-_Subcutaneous_female_1_community	Adipose_-_Subcutaneous	female	1
	186	186	query_1	TRUE	0.04634093	12	96	3	0.03125	0.25	GO:2000288	GO:BP	positive regulation of myoblast proliferation	21110	26883	Adipose_-_Subcutaneous_female_1_community	Adipose_-_Subcutaneous	female	1
	187	187	query_1	TRUE	0.049035946	73	96	5	0.052083333	0.068493151	GO:0001707	GO:BP	mesoderm formation	21110	413	Adipose_-_Subcutaneous_female_1_community	Adipose_-_Subcutaneous	female	1
	188	188	query_1	TRUE	3.74017199531583e-54	1369	97	66	0.680412371	0.048210373	GO:0000785	GO:CC	chromatin	22122	92	Adipose_-_Subcutaneous_female_1_community	Adipose_-_Subcutaneous	female	1
	189	189	query_1	TRUE	1.66607721284619e-48	1939	97	69	0.711340206	0.035585353	GO:0005694	GO:CC	chromosome	22122	284	Adipose_-_Subcutaneous_female_1_community	Adipose_-_Subcutaneous	female	1
	190	190	query_1	TRUE	1.06588535222521e-19	6568	97	75	0.773195876	0.011419001	GO:0043232	GO:CC	intracellular non-membrane-bounded organelle	22122	1889	Adipose_-_Subcutaneous_female_1_community	Adipose_-_Subcutaneous	female	1
	191	191	query_1	TRUE	1.07670216665958e-19	6569	97	75	0.773195876	0.011417263	GO:0043228	GO:CC	non-membrane-bounded organelle	22122	1885	Adipose_-_Subcutaneous_female_1_community	Adipose_-_Subcutaneous	female	1
	192	192	query_1	TRUE	2.53576391666657e-12	523	97	21	0.216494845	0.040152964	GO:0005667	GO:CC	transcription regulator complex	22122	262	Adipose_-_Subcutaneous_female_1_community	Adipose_-_Subcutaneous	female	1
	193	193	query_1	TRUE	2.45051785275208e-11	10124	97	80	0.824742268	0.007902015	GO:0005634	GO:CC	nucleus	22122	243	Adipose_-_Subcutaneous_female_1_community	Adipose_-_Subcutaneous	female	1
	194	194	query_1	TRUE	1.36254312859694e-08	4203	97	47	0.484536082	0.011182489	GO:0005654	GO:CC	nucleoplasm	22122	252	Adipose_-_Subcutaneous_female_1_community	Adipose_-_Subcutaneous	female	1
	195	195	query_1	TRUE	2.15852899620532e-05	14642	97	87	0.896907216	0.005941811	GO:0043231	GO:CC	intracellular membrane-bounded organelle	22122	1888	Adipose_-_Subcutaneous_female_1_community	Adipose_-_Subcutaneous	female	1
	196	196	query_1	TRUE	3.97868445961665e-05	5499	97	48	0.494845361	0.00872886	GO:0031981	GO:CC	nuclear lumen	22122	1230	Adipose_-_Subcutaneous_female_1_community	Adipose_-_Subcutaneous	female	1
	197	197	query_1	TRUE	8.52300394987523e-05	17883	97	95	0.979381443	0.005312308	GO:0005622	GO:CC	intracellular anatomical structure	22122	237	Adipose_-_Subcutaneous_female_1_community	Adipose_-_Subcutaneous	female	1
	198	198	query_1	TRUE	0.000138854	16038	97	90	0.927835052	0.005611672	GO:0043229	GO:CC	intracellular organelle	22122	1886	Adipose_-_Subcutaneous_female_1_community	Adipose_-_Subcutaneous	female	1
	199	199	query_1	TRUE	0.001043743	16842	97	91	0.93814433	0.005403159	GO:0043226	GO:CC	organelle	22122	1883	Adipose_-_Subcutaneous_female_1_community	Adipose_-_Subcutaneous	female	1
	200	200	query_1	TRUE	0.002015661	6635	97	50	0.515463918	0.007535795	GO:0043233	GO:CC	organelle lumen	22122	1890	Adipose_-_Subcutaneous_female_1_community	Adipose_-_Subcutaneous	female	1
	201	201	query_1	TRUE	0.002015661	6635	97	50	0.515463918	0.007535795	GO:0070013	GO:CC	intracellular organelle lumen	22122	2406	Adipose_-_Subcutaneous_female_1_community	Adipose_-_Subcutaneous	female	1
	202	202	query_1	TRUE	0.002015661	6635	97	50	0.515463918	0.007535795	GO:0031974	GO:CC	membrane-enclosed lumen	22122	1224	Adipose_-_Subcutaneous_female_1_community	Adipose_-_Subcutaneous	female	1
	203	203	query_1	TRUE	0.002254763	15705	97	87	0.896907216	0.005539637	GO:0043227	GO:CC	membrane-bounded organelle	22122	1884	Adipose_-_Subcutaneous_female_1_community	Adipose_-_Subcutaneous	female	1
	204	204	query_1	TRUE	0.039471869	257	97	7	0.072164948	0.027237354	GO:0090575	GO:CC	RNA polymerase II transcription regulator complex	22122	2866	Adipose_-_Subcutaneous_female_1_community	Adipose_-_Subcutaneous	female	1
	205	205	query_1	TRUE	1.74378634678248e-58	1364	98	71	0.724489796	0.052052786	GO:0000981	GO:MF	DNA-binding transcription factor activity, RNA polymerase II-specific	20195	119	Adipose_-_Subcutaneous_female_1_community	Adipose_-_Subcutaneous	female	1
	206	206	query_1	TRUE	2.35268149371822e-57	1415	98	71	0.724489796	0.050176678	GO:0003700	GO:MF	DNA-binding transcription factor activity	20195	338	Adipose_-_Subcutaneous_female_1_community	Adipose_-_Subcutaneous	female	1
	207	207	query_1	TRUE	3.0251654505684e-54	1566	98	71	0.724489796	0.045338442	GO:1990837	GO:MF	sequence-specific double-stranded DNA binding	20195	11218	Adipose_-_Subcutaneous_female_1_community	Adipose_-_Subcutaneous	female	1
	208	208	query_1	TRUE	9.77179952833946e-54	1672	98	72	0.734693878	0.043062201	GO:0043565	GO:MF	sequence-specific DNA binding	20195	5822	Adipose_-_Subcutaneous_female_1_community	Adipose_-_Subcutaneous	female	1
	209	209	query_1	TRUE	7.43238363125674e-53	1411	98	68	0.693877551	0.048192771	GO:0000977	GO:MF	RNA polymerase II transcription regulatory region sequence-specific DNA binding	20195	116	Adipose_-_Subcutaneous_female_1_community	Adipose_-_Subcutaneous	female	1
	210	210	query_1	TRUE	2.44438426008223e-52	1667	98	71	0.724489796	0.042591482	GO:0003690	GO:MF	double-stranded DNA binding	20195	332	Adipose_-_Subcutaneous_female_1_community	Adipose_-_Subcutaneous	female	1
	211	211	query_1	TRUE	4.02736259566452e-52	1936	98	74	0.755102041	0.03822314	GO:0140110	GO:MF	transcription regulator activity	20195	10583	Adipose_-_Subcutaneous_female_1_community	Adipose_-_Subcutaneous	female	1
	212	212	query_1	TRUE	6.52682130836723e-51	1508	98	68	0.693877551	0.045092838	GO:0000976	GO:MF	transcription cis-regulatory region binding	20195	115	Adipose_-_Subcutaneous_female_1_community	Adipose_-_Subcutaneous	female	1
	213	213	query_1	TRUE	7.13453329612093e-51	1510	98	68	0.693877551	0.045033113	GO:0001067	GO:MF	transcription regulatory region nucleic acid binding	20195	151	Adipose_-_Subcutaneous_female_1_community	Adipose_-_Subcutaneous	female	1
	214	214	query_1	TRUE	3.83208066762879e-45	2524	98	75	0.765306122	0.029714739	GO:0003677	GO:MF	DNA binding	20195	324	Adipose_-_Subcutaneous_female_1_community	Adipose_-_Subcutaneous	female	1
	215	215	query_1	TRUE	6.43165834764481e-44	1216	98	59	0.602040816	0.048519737	GO:0000987	GO:MF	cis-regulatory region sequence-specific DNA binding	20195	120	Adipose_-_Subcutaneous_female_1_community	Adipose_-_Subcutaneous	female	1
	216	216	query_1	TRUE	6.04798208584484e-43	1196	98	58	0.591836735	0.048494983	GO:0000978	GO:MF	RNA polymerase II cis-regulatory region sequence-specific DNA binding	20195	117	Adipose_-_Subcutaneous_female_1_community	Adipose_-_Subcutaneous	female	1
	217	217	query_1	TRUE	1.04865132182437e-26	471	98	33	0.336734694	0.070063694	GO:0001228	GO:MF	DNA-binding transcription activator activity, RNA polymerase II-specific	20195	185	Adipose_-_Subcutaneous_female_1_community	Adipose_-_Subcutaneous	female	1
	218	218	query_1	TRUE	1.38220710613821e-26	475	98	33	0.336734694	0.069473684	GO:0001216	GO:MF	DNA-binding transcription activator activity	20195	179	Adipose_-_Subcutaneous_female_1_community	Adipose_-_Subcutaneous	female	1
	219	219	query_1	TRUE	2.09411638569675e-22	5476	98	76	0.775510204	0.013878744	GO:0003676	GO:MF	nucleic acid binding	20195	323	Adipose_-_Subcutaneous_female_1_community	Adipose_-_Subcutaneous	female	1
	220	220	query_1	TRUE	4.14037444301035e-15	7455	98	78	0.795918367	0.010462777	GO:1901363	GO:MF	heterocyclic compound binding	20195	10974	Adipose_-_Subcutaneous_female_1_community	Adipose_-_Subcutaneous	female	1
	221	221	query_1	TRUE	8.01476859874148e-15	7529	98	78	0.795918367	0.010359942	GO:0097159	GO:MF	organic cyclic compound binding	20195	9161	Adipose_-_Subcutaneous_female_1_community	Adipose_-_Subcutaneous	female	1
	222	222	query_1	TRUE	2.32431414708486e-08	14	98	6	0.06122449	0.428571429	GO:0071837	GO:MF	HMG box domain binding	20195	8888	Adipose_-_Subcutaneous_female_1_community	Adipose_-_Subcutaneous	female	1
	223	223	query_1	TRUE	4.0118912857742e-05	324	98	12	0.12244898	0.037037037	GO:0001227	GO:MF	DNA-binding transcription repressor activity, RNA polymerase II-specific	20195	184	Adipose_-_Subcutaneous_female_1_community	Adipose_-_Subcutaneous	female	1
	224	224	query_1	TRUE	4.74159633046665e-05	329	98	12	0.12244898	0.036474164	GO:0001217	GO:MF	DNA-binding transcription repressor activity	20195	180	Adipose_-_Subcutaneous_female_1_community	Adipose_-_Subcutaneous	female	1
	225	225	query_1	TRUE	0.014681386	115	98	6	0.06122449	0.052173913	GO:0001221	GO:MF	transcription coregulator binding	20195	181	Adipose_-_Subcutaneous_female_1_community	Adipose_-_Subcutaneous	female	1
	226	226	query_1	TRUE	0.005300349	1070	37	21	0.567567568	0.019626168	HP:0000174	HP	Abnormal palate morphology	4851	150	Adipose_-_Subcutaneous_female_1_community	Adipose_-_Subcutaneous	female	1
	227	227	query_1	TRUE	0.016671586	7	37	3	0.081081081	0.428571429	HP:0002762	HP	Multiple exostoses	4851	2008	Adipose_-_Subcutaneous_female_1_community	Adipose_-_Subcutaneous	female	1
	228	228	query_1	TRUE	0.016913966	601	37	15	0.405405405	0.024958403	HP:0000175	HP	Cleft palate	4851	151	Adipose_-_Subcutaneous_female_1_community	Adipose_-_Subcutaneous	female	1
	229	229	query_1	TRUE	0.048194625	655	37	15	0.405405405	0.022900763	HP:0000202	HP	Oral cleft	4851	173	Adipose_-_Subcutaneous_female_1_community	Adipose_-_Subcutaneous	female	1
	230	230	query_1	TRUE	0.000177635	192	28	7	0.25	0.036458333	KEGG:05202	KEGG	Transcriptional misregulation in cancer	8161	447	Adipose_-_Subcutaneous_female_1_community	Adipose_-_Subcutaneous	female	1
	231	231	query_1	TRUE	0.012856358	34	28	3	0.107142857	0.088235294	KEGG:04710	KEGG	Circadian rhythm	8161	339	Adipose_-_Subcutaneous_female_1_community	Adipose_-_Subcutaneous	female	1
	232	232	query_1	TRUE	0.016833291	149	88	7	0.079545455	0.046979866	MIRNA:hsa-miR-196b-5p	MIRNA	hsa-miR-196b-5p	14850	368	Adipose_-_Subcutaneous_female_1_community	Adipose_-_Subcutaneous	female	1
	233	233	query_1	TRUE	6.021175959151e-05	120	38	7	0.184210526	0.058333333	REAC:R-HSA-5619507	REAC	Activation of HOX genes during differentiation	10790	80	Adipose_-_Subcutaneous_female_1_community	Adipose_-_Subcutaneous	female	1
	234	234	query_1	TRUE	6.021175959151e-05	120	38	7	0.184210526	0.058333333	REAC:R-HSA-5617472	REAC	Activation of anterior HOX genes in hindbrain development during early embryogenesis	10790	95	Adipose_-_Subcutaneous_female_1_community	Adipose_-_Subcutaneous	female	1
	235	235	query_1	TRUE	2.02165624160376e-06	2737	99	38	0.383838384	0.013883814	TF:M10107_1	TF	Factor: DB1; motif: GGRRRRGRRGGAGGGGGNGRRR; match class: 1	20011	1197	Adipose_-_Subcutaneous_female_1_community	Adipose_-_Subcutaneous	female	1
	236	236	query_1	TRUE	7.43546049076067e-06	5985	99	58	0.585858586	0.009690894	TF:M10107	TF	Factor: DB1; motif: GGRRRRGRRGGAGGGGGNGRRR	20011	1196	Adipose_-_Subcutaneous_female_1_community	Adipose_-_Subcutaneous	female	1
	237	237	query_1	TRUE	7.48925301274088e-06	2215	99	33	0.333333333	0.01489842	TF:M07141	TF	Factor: FPM315; motif: GGAGGAGGRRGRGGRGGRRGR	20011	9782	Adipose_-_Subcutaneous_female_1_community	Adipose_-_Subcutaneous	female	1
	238	238	query_1	TRUE	2.17272360524206e-05	6688	99	61	0.616161616	0.009120813	TF:M10108	TF	Factor: WT1; motif: RGGNGGGGGAGGRGGNGGRG	20011	8980	Adipose_-_Subcutaneous_female_1_community	Adipose_-_Subcutaneous	female	1
	239	239	query_1	TRUE	3.9628757131508e-05	5706	99	55	0.555555556	0.009638977	TF:M09984_1	TF	Factor: MAZ; motif: GGGGGAGGGGGNGRGRRRGNRG; match class: 1	20011	4995	Adipose_-_Subcutaneous_female_1_community	Adipose_-_Subcutaneous	female	1
	240	240	query_1	TRUE	4.97509454295172e-05	5060	99	51	0.515151515	0.010079051	TF:M10026_1	TF	Factor: PATZ; motif: GGGGNGGGGGMKGGRRNGGNRN; match class: 1	20011	6319	Adipose_-_Subcutaneous_female_1_community	Adipose_-_Subcutaneous	female	1
	241	241	query_1	TRUE	9.32763920087842e-05	16835	99	99	1	0.005880606	TF:M01240	TF	Factor: BEN; motif: CAGCGRNV	20011	502	Adipose_-_Subcutaneous_female_1_community	Adipose_-_Subcutaneous	female	1
	242	242	query_1	TRUE	0.000176624	6657	99	59	0.595959596	0.008862851	TF:M07436	TF	Factor: WT1; motif: NNGGGNGGGSGN	20011	8982	Adipose_-_Subcutaneous_female_1_community	Adipose_-_Subcutaneous	female	1
	243	243	query_1	TRUE	0.000193765	8619	99	69	0.696969697	0.008005569	TF:M10026	TF	Factor: PATZ; motif: GGGGNGGGGGMKGGRRNGGNRN	20011	6318	Adipose_-_Subcutaneous_female_1_community	Adipose_-_Subcutaneous	female	1
	244	244	query_1	TRUE	0.000338846	9784	99	74	0.747474747	0.007563369	TF:M09984	TF	Factor: MAZ; motif: GGGGGAGGGGGNGRGRRRGNRG	20011	4994	Adipose_-_Subcutaneous_female_1_community	Adipose_-_Subcutaneous	female	1
	245	245	query_1	TRUE	0.000454714	13522	99	89	0.898989899	0.006581867	TF:M01240_1	TF	Factor: BEN; motif: CAGCGRNV; match class: 1	20011	503	Adipose_-_Subcutaneous_female_1_community	Adipose_-_Subcutaneous	female	1
	246	246	query_1	TRUE	0.000596967	2927	99	35	0.353535354	0.011957636	TF:M10108_1	TF	Factor: WT1; motif: RGGNGGGGGAGGRGGNGGRG; match class: 1	20011	8981	Adipose_-_Subcutaneous_female_1_community	Adipose_-_Subcutaneous	female	1
	247	247	query_1	TRUE	0.00088575	2556	99	32	0.323232323	0.012519562	TF:M10134	TF	Factor: FPM315; motif: GGGAGGAGGRRGRGGRGGRR	20011	2822	Adipose_-_Subcutaneous_female_1_community	Adipose_-_Subcutaneous	female	1
	248	248	query_1	TRUE	0.000939158	8709	99	68	0.686868687	0.007808015	TF:M01199	TF	Factor: RNF96; motif: BCCCGCRGCC	20011	7290	Adipose_-_Subcutaneous_female_1_community	Adipose_-_Subcutaneous	female	1
	249	249	query_1	TRUE	0.000948959	8711	99	68	0.686868687	0.007806222	TF:M10112	TF	Factor: Miz-1; motif: NNRGGWGGGGGAGGGGMRR	20011	5200	Adipose_-_Subcutaneous_female_1_community	Adipose_-_Subcutaneous	female	1
	250	250	query_1	TRUE	0.002293003	1745	99	25	0.252525253	0.014326648	TF:M00084_1	TF	Factor: MZF-1; motif: KNGNKAGGGGNAA; match class: 1	20011	5467	Adipose_-_Subcutaneous_female_1_community	Adipose_-_Subcutaneous	female	1
	251	251	query_1	TRUE	0.002876957	4034	99	41	0.414141414	0.010163609	TF:M10112_1	TF	Factor: Miz-1; motif: NNRGGWGGGGGAGGGGMRR; match class: 1	20011	5201	Adipose_-_Subcutaneous_female_1_community	Adipose_-_Subcutaneous	female	1
	252	252	query_1	TRUE	0.003272789	10683	99	76	0.767676768	0.007114107	TF:M00695	TF	Factor: ETF; motif: GVGGMGG	20011	2164	Adipose_-_Subcutaneous_female_1_community	Adipose_-_Subcutaneous	female	1
	253	253	query_1	TRUE	0.003561594	8362	99	65	0.656565657	0.00777326	TF:M07040_1	TF	Factor: GKLF; motif: NNRRGRRNGNSNNN; match class: 1	20011	3167	Adipose_-_Subcutaneous_female_1_community	Adipose_-_Subcutaneous	female	1
	254	254	query_1	TRUE	0.004988698	3049	99	34	0.343434343	0.011151197	TF:M07397_1	TF	Factor: ZBP89; motif: CCCCKCCCCCNN; match class: 1	20011	9073	Adipose_-_Subcutaneous_female_1_community	Adipose_-_Subcutaneous	female	1
	255	255	query_1	TRUE	0.006208814	7300	99	59	0.595959596	0.008082192	TF:M02023	TF	Factor: MAZ; motif: NKGGGAGGGGRGGR	20011	5004	Adipose_-_Subcutaneous_female_1_community	Adipose_-_Subcutaneous	female	1
	256	256	query_1	TRUE	0.007882744	2964	99	33	0.333333333	0.011133603	TF:M09834_1	TF	Factor: ZNF148; motif: NNNNNNCCNNCCCCTCCCCCACCCN; match class: 1	20011	9507	Adipose_-_Subcutaneous_female_1_community	Adipose_-_Subcutaneous	female	1
	257	257	query_1	TRUE	0.009598988	9389	99	69	0.696969697	0.007349025	TF:M01857	TF	Factor: AP-2alpha; motif: NGCCYSNNGSN	20011	134	Adipose_-_Subcutaneous_female_1_community	Adipose_-_Subcutaneous	female	1
	258	258	query_1	TRUE	0.010262397	6649	99	55	0.555555556	0.008271921	TF:M09898	TF	Factor: Egr-2; motif: GNGRRNGWGKGGGNGGRG	20011	1640	Adipose_-_Subcutaneous_female_1_community	Adipose_-_Subcutaneous	female	1
	259	259	query_1	TRUE	0.012020068	4256	99	41	0.414141414	0.009633459	TF:M00649_1	TF	Factor: MAZ; motif: GGGGAGGG; match class: 1	20011	5003	Adipose_-_Subcutaneous_female_1_community	Adipose_-_Subcutaneous	female	1
	260	260	query_1	TRUE	0.016218988	14826	99	91	0.919191919	0.006137866	TF:M11529_1	TF	Factor: E2F-2; motif: GCGCGCGCNCS; match class: 1	20011	1469	Adipose_-_Subcutaneous_female_1_community	Adipose_-_Subcutaneous	female	1
	261	261	query_1	TRUE	0.016377389	3213	99	34	0.343434343	0.010582011	TF:M02023_1	TF	Factor: MAZ; motif: NKGGGAGGGGRGGR; match class: 1	20011	5005	Adipose_-_Subcutaneous_female_1_community	Adipose_-_Subcutaneous	female	1
	262	262	query_1	TRUE	0.017896358	12959	99	84	0.848484848	0.006481982	TF:M07040	TF	Factor: GKLF; motif: NNRRGRRNGNSNNN	20011	3166	Adipose_-_Subcutaneous_female_1_community	Adipose_-_Subcutaneous	female	1
	263	263	query_1	TRUE	0.024086354	6819	99	55	0.555555556	0.008065699	TF:M12722_1	TF	Factor: ZXDL; motif: GSGSCNNGGGMRGCNCCGGGS; match class: 1	20011	11647	Adipose_-_Subcutaneous_female_1_community	Adipose_-_Subcutaneous	female	1
	264	264	query_1	TRUE	0.025592619	7207	99	57	0.575757576	0.007908977	TF:M00695_1	TF	Factor: ETF; motif: GVGGMGG; match class: 1	20011	2165	Adipose_-_Subcutaneous_female_1_community	Adipose_-_Subcutaneous	female	1
	265	265	query_1	TRUE	0.027500855	3289	99	34	0.343434343	0.010337489	TF:M09727_1	TF	Factor: GEMIN3; motif: NCWGGRARRGRGNGNG; match class: 1	20011	3137	Adipose_-_Subcutaneous_female_1_community	Adipose_-_Subcutaneous	female	1
	266	266	query_1	TRUE	0.030319516	2856	99	31	0.313131313	0.010854342	TF:M01118_1	TF	Factor: WT1; motif: SMCNCCNSC; match class: 1	20011	8985	Adipose_-_Subcutaneous_female_1_community	Adipose_-_Subcutaneous	female	1
	267	267	query_1	TRUE	0.035002306	3791	99	37	0.373737374	0.009759958	TF:M07437	TF	Factor: ZBTB2; motif: TCCKCCTSR	20011	9116	Adipose_-_Subcutaneous_female_1_community	Adipose_-_Subcutaneous	female	1
	268	268	query_1	TRUE	0.035037239	14426	99	89	0.898989899	0.006169416	TF:M09636_1	TF	Factor: MAZ; motif: GGGMGGGGSSGGGGGGGGGGGG; match class: 1	20011	4993	Adipose_-_Subcutaneous_female_1_community	Adipose_-_Subcutaneous	female	1
	269	269	query_1	TRUE	0.03974292	2183	99	26	0.262626263	0.011910215	TF:M10151	TF	Factor: EZI; motif: GGGGAGGGGRRGGRGRRGGRRR	20011	2374	Adipose_-_Subcutaneous_female_1_community	Adipose_-_Subcutaneous	female	1
	270	270	query_1	TRUE	0.041072566	2608	99	29	0.292929293	0.011119632	TF:M12464_1	TF	Factor: ZNF148; motif: NNCCCCTCCCCC; match class: 1	20011	9509	Adipose_-_Subcutaneous_female_1_community	Adipose_-_Subcutaneous	female	1
	271	271	query_1	TRUE	0.041731063	7121	99	56	0.565656566	0.007864064	TF:M09834	TF	Factor: ZNF148; motif: NNNNNNCCNNCCCCTCCCCCACCCN	20011	9506	Adipose_-_Subcutaneous_female_1_community	Adipose_-_Subcutaneous	female	1
	272	272	query_1	TRUE	0.049174743	166	99	7	0.070707071	0.042168675	TF:M04358	TF	Factor: HOXC13; motif: NCTCGTAAAAN	20011	3984	Adipose_-_Subcutaneous_female_1_community	Adipose_-_Subcutaneous	female	1
	273	273	query_1	TRUE	0.00164872	60	42	5	0.119047619	0.083333333	WP:WP5053	WP	Development of ureteric collection system	8133	224	Adipose_-_Subcutaneous_female_1_community	Adipose_-_Subcutaneous	female	1
	274	274	query_1	TRUE	0.001978839	30	42	4	0.095238095	0.133333333	WP:WP2855	WP	Dopaminergic neurogenesis	8133	526	Adipose_-_Subcutaneous_female_1_community	Adipose_-_Subcutaneous	female	1
	275	275	query_1	TRUE	0.010730994	143	42	6	0.142857143	0.041958042	WP:WP2853	WP	Endoderm differentiation	8133	137	Adipose_-_Subcutaneous_female_1_community	Adipose_-_Subcutaneous	female	1
	276	276	query_1	TRUE	0.020463188	101	42	5	0.119047619	0.04950495	WP:WP2064	WP	Neural crest differentiation	8133	8	Adipose_-_Subcutaneous_female_1_community	Adipose_-_Subcutaneous	female	1
	277	1	query_1	TRUE	0.016509382	2	17	2	0.117647059	1	CORUM:7271	CORUM	ARNTL-NPAS2 complex	3383	2735	Adipose_-_Subcutaneous_female_2_community	Adipose_-_Subcutaneous	female	2
	278	2	query_1	TRUE	6.0558820692791e-05	2677	82	30	0.365853659	0.011206575	GO:0006366	GO:BP	transcription by RNA polymerase II	21110	2189	Adipose_-_Subcutaneous_female_2_community	Adipose_-_Subcutaneous	female	2
	279	3	query_1	TRUE	9.36599817283808e-05	2564	82	29	0.353658537	0.011310452	GO:0006357	GO:BP	regulation of transcription by RNA polymerase II	21110	2182	Adipose_-_Subcutaneous_female_2_community	Adipose_-_Subcutaneous	female	2
	280	4	query_1	TRUE	0.008601978	967	82	15	0.182926829	0.015511892	GO:0000122	GO:BP	negative regulation of transcription by RNA polymerase II	21110	51	Adipose_-_Subcutaneous_female_2_community	Adipose_-_Subcutaneous	female	2
	281	5	query_1	TRUE	0.011058934	3585	82	31	0.37804878	0.008647141	GO:0006351	GO:BP	DNA-templated transcription	21110	2176	Adipose_-_Subcutaneous_female_2_community	Adipose_-_Subcutaneous	female	2
	282	6	query_1	TRUE	0.011124603	3586	82	31	0.37804878	0.00864473	GO:0097659	GO:BP	nucleic acid-templated transcription	21110	19768	Adipose_-_Subcutaneous_female_2_community	Adipose_-_Subcutaneous	female	2
	283	7	query_1	TRUE	0.013824293	3623	82	31	0.37804878	0.008556445	GO:0032774	GO:BP	RNA biosynthetic process	21110	8240	Adipose_-_Subcutaneous_female_2_community	Adipose_-_Subcutaneous	female	2
	284	8	query_1	TRUE	0.015697877	3455	82	30	0.365853659	0.008683068	GO:0006355	GO:BP	regulation of DNA-templated transcription	21110	2180	Adipose_-_Subcutaneous_female_2_community	Adipose_-_Subcutaneous	female	2
	285	9	query_1	TRUE	0.015885033	3457	82	30	0.365853659	0.008678045	GO:1903506	GO:BP	regulation of nucleic acid-templated transcription	21110	24157	Adipose_-_Subcutaneous_female_2_community	Adipose_-_Subcutaneous	female	2
	286	10	query_1	TRUE	0.018190725	3480	82	30	0.365853659	0.00862069	GO:2001141	GO:BP	regulation of RNA biosynthetic process	21110	27647	Adipose_-_Subcutaneous_female_2_community	Adipose_-_Subcutaneous	female	2
	287	11	query_1	TRUE	0.028096611	4753	82	36	0.43902439	0.007574164	GO:0048523	GO:BP	negative regulation of cellular process	21110	13544	Adipose_-_Subcutaneous_female_2_community	Adipose_-_Subcutaneous	female	2
	288	12	query_1	TRUE	0.03036732	3958	82	32	0.390243902	0.008084891	GO:0010556	GO:BP	regulation of macromolecule biosynthetic process	21110	4304	Adipose_-_Subcutaneous_female_2_community	Adipose_-_Subcutaneous	female	2
	289	13	query_1	TRUE	0.031734793	11108	82	62	0.756097561	0.005581563	GO:0050794	GO:BP	regulation of cellular process	21110	14008	Adipose_-_Subcutaneous_female_2_community	Adipose_-_Subcutaneous	female	2
	290	14	query_1	TRUE	2.61248844331202e-07	1369	84	23	0.273809524	0.016800584	GO:0000785	GO:CC	chromatin	22122	92	Adipose_-_Subcutaneous_female_2_community	Adipose_-_Subcutaneous	female	2
	291	15	query_1	TRUE	1.88692368736844e-06	1939	84	26	0.30952381	0.013408974	GO:0005694	GO:CC	chromosome	22122	284	Adipose_-_Subcutaneous_female_2_community	Adipose_-_Subcutaneous	female	2
	292	16	query_1	TRUE	0.042088743	5	84	2	0.023809524	0.4	GO:1990513	GO:CC	CLOCK-BMAL transcription complex	22122	3918	Adipose_-_Subcutaneous_female_2_community	Adipose_-_Subcutaneous	female	2
	293	17	query_1	TRUE	0.048952439	523	84	9	0.107142857	0.017208413	GO:0005667	GO:CC	transcription regulator complex	22122	262	Adipose_-_Subcutaneous_female_2_community	Adipose_-_Subcutaneous	female	2
	294	18	query_1	TRUE	1.78886936162362e-07	1099	83	22	0.265060241	0.020018198	GO:0046983	GO:MF	protein dimerization activity	20195	6324	Adipose_-_Subcutaneous_female_2_community	Adipose_-_Subcutaneous	female	2
	295	19	query_1	TRUE	8.57668130480668e-05	1411	83	21	0.253012048	0.014883062	GO:0000977	GO:MF	RNA polymerase II transcription regulatory region sequence-specific DNA binding	20195	116	Adipose_-_Subcutaneous_female_2_community	Adipose_-_Subcutaneous	female	2
	296	20	query_1	TRUE	0.000140096	1196	83	19	0.228915663	0.015886288	GO:0000978	GO:MF	RNA polymerase II cis-regulatory region sequence-specific DNA binding	20195	117	Adipose_-_Subcutaneous_female_2_community	Adipose_-_Subcutaneous	female	2
	297	21	query_1	TRUE	0.00018066	1216	83	19	0.228915663	0.015625	GO:0000987	GO:MF	cis-regulatory region sequence-specific DNA binding	20195	120	Adipose_-_Subcutaneous_female_2_community	Adipose_-_Subcutaneous	female	2
	298	22	query_1	TRUE	0.000229269	1364	83	20	0.240963855	0.014662757	GO:0000981	GO:MF	DNA-binding transcription factor activity, RNA polymerase II-specific	20195	119	Adipose_-_Subcutaneous_female_2_community	Adipose_-_Subcutaneous	female	2
	299	23	query_1	TRUE	0.000258616	1508	83	21	0.253012048	0.013925729	GO:0000976	GO:MF	transcription cis-regulatory region binding	20195	115	Adipose_-_Subcutaneous_female_2_community	Adipose_-_Subcutaneous	female	2
	300	24	query_1	TRUE	0.000264309	1510	83	21	0.253012048	0.013907285	GO:0001067	GO:MF	transcription regulatory region nucleic acid binding	20195	151	Adipose_-_Subcutaneous_female_2_community	Adipose_-_Subcutaneous	female	2
	301	25	query_1	TRUE	0.000339183	1672	83	22	0.265060241	0.013157895	GO:0043565	GO:MF	sequence-specific DNA binding	20195	5822	Adipose_-_Subcutaneous_female_2_community	Adipose_-_Subcutaneous	female	2
	302	26	query_1	TRUE	0.000409018	1415	83	20	0.240963855	0.014134276	GO:0003700	GO:MF	DNA-binding transcription factor activity	20195	338	Adipose_-_Subcutaneous_female_2_community	Adipose_-_Subcutaneous	female	2
	303	27	query_1	TRUE	0.000424452	324	83	10	0.120481928	0.030864198	GO:0001227	GO:MF	DNA-binding transcription repressor activity, RNA polymerase II-specific	20195	184	Adipose_-_Subcutaneous_female_2_community	Adipose_-_Subcutaneous	female	2
	304	28	query_1	TRUE	0.000476125	599	83	13	0.156626506	0.021702838	GO:0008134	GO:MF	transcription factor binding	20195	1575	Adipose_-_Subcutaneous_female_2_community	Adipose_-_Subcutaneous	female	2
	305	29	query_1	TRUE	0.000479084	1566	83	21	0.253012048	0.013409962	GO:1990837	GO:MF	sequence-specific double-stranded DNA binding	20195	11218	Adipose_-_Subcutaneous_female_2_community	Adipose_-_Subcutaneous	female	2
	306	30	query_1	TRUE	0.000487625	329	83	10	0.120481928	0.030395137	GO:0001217	GO:MF	DNA-binding transcription repressor activity	20195	180	Adipose_-_Subcutaneous_female_2_community	Adipose_-_Subcutaneous	female	2
	307	31	query_1	TRUE	0.001042984	1936	83	23	0.277108434	0.011880165	GO:0140110	GO:MF	transcription regulator activity	20195	10583	Adipose_-_Subcutaneous_female_2_community	Adipose_-_Subcutaneous	female	2
	308	32	query_1	TRUE	0.001307718	1667	83	21	0.253012048	0.012597481	GO:0003690	GO:MF	double-stranded DNA binding	20195	332	Adipose_-_Subcutaneous_female_2_community	Adipose_-_Subcutaneous	female	2
	309	33	query_1	TRUE	0.002513778	489	83	11	0.13253012	0.022494888	GO:0140297	GO:MF	DNA-binding transcription factor binding	20195	10605	Adipose_-_Subcutaneous_female_2_community	Adipose_-_Subcutaneous	female	2
	310	34	query_1	TRUE	0.002649992	2524	83	26	0.313253012	0.010301109	GO:0003677	GO:MF	DNA binding	20195	324	Adipose_-_Subcutaneous_female_2_community	Adipose_-_Subcutaneous	female	2
	311	35	query_1	TRUE	0.016290728	108	42	5	0.119047619	0.046296296	KEGG:04931	KEGG	Insulin resistance	8161	381	Adipose_-_Subcutaneous_female_2_community	Adipose_-_Subcutaneous	female	2
	312	36	query_1	TRUE	1.74126767232263e-28	2508	87	58	0.666666667	0.023125997	TF:M00121	TF	Factor: USF; motif: NNRYCACGTGRYNN	20011	8896	Adipose_-_Subcutaneous_female_2_community	Adipose_-_Subcutaneous	female	2
	313	37	query_1	TRUE	1.74126767232263e-28	2508	87	58	0.666666667	0.023125997	TF:M00121_1	TF	Factor: USF; motif: NNRYCACGTGRYNN; match class: 1	20011	8897	Adipose_-_Subcutaneous_female_2_community	Adipose_-_Subcutaneous	female	2
	314	38	query_1	TRUE	6.40667784799479e-28	1994	87	53	0.609195402	0.026579739	TF:M11094	TF	Factor: USF1; motif: NNCACGTGACN	20011	8868	Adipose_-_Subcutaneous_female_2_community	Adipose_-_Subcutaneous	female	2
	315	39	query_1	TRUE	3.86046805032469e-25	3166	87	60	0.689655172	0.018951358	TF:M07067	TF	Factor: USF1; motif: NNNNGTCACGTGGN	20011	8872	Adipose_-_Subcutaneous_female_2_community	Adipose_-_Subcutaneous	female	2
	316	40	query_1	TRUE	8.28766764296507e-25	1862	87	49	0.563218391	0.026315789	TF:M09991	TF	Factor: N-Myc; motif: NGCCACGTGSNN	20011	5898	Adipose_-_Subcutaneous_female_2_community	Adipose_-_Subcutaneous	female	2
	317	41	query_1	TRUE	1.70327906683089e-24	2221	87	52	0.597701149	0.023412877	TF:M09877	TF	Factor: BMAL1; motif: NSCACGTGNSN	20011	574	Adipose_-_Subcutaneous_female_2_community	Adipose_-_Subcutaneous	female	2
	318	42	query_1	TRUE	7.60021507039524e-24	3798	87	63	0.724137931	0.016587678	TF:M03860	TF	Factor: USF2; motif: NNNCCACGTGACN	20011	8894	Adipose_-_Subcutaneous_female_2_community	Adipose_-_Subcutaneous	female	2
	319	43	query_1	TRUE	1.70980381299446e-23	1581	87	45	0.517241379	0.028462998	TF:M11096	TF	Factor: USF2; motif: NNCACGTGACN	20011	8886	Adipose_-_Subcutaneous_female_2_community	Adipose_-_Subcutaneous	female	2
	320	44	query_1	TRUE	6.29478481385074e-23	2394	87	52	0.597701149	0.021720969	TF:M09670	TF	Factor: USF2; motif: NGGTCACGTGNNSNNNNNN	20011	8880	Adipose_-_Subcutaneous_female_2_community	Adipose_-_Subcutaneous	female	2
	321	45	query_1	TRUE	8.05812778552469e-22	3793	87	61	0.701149425	0.016082257	TF:M01154_1	TF	Factor: c-Myc; motif: KACCACGTGSYY; match class: 1	20011	907	Adipose_-_Subcutaneous_female_2_community	Adipose_-_Subcutaneous	female	2
	322	46	query_1	TRUE	2.383902723234e-21	1482	87	42	0.482758621	0.028340081	TF:M04194	TF	Factor: TFEB; motif: RNCACGTGAC	20011	8682	Adipose_-_Subcutaneous_female_2_community	Adipose_-_Subcutaneous	female	2
	323	47	query_1	TRUE	4.06829767197946e-21	2742	87	53	0.609195402	0.019328957	TF:M03867_1	TF	Factor: c-Myc; motif: CACGTGGC; match class: 1	20011	911	Adipose_-_Subcutaneous_female_2_community	Adipose_-_Subcutaneous	female	2
	324	48	query_1	TRUE	7.67768948164851e-21	2161	87	48	0.551724138	0.022211939	TF:M08885_1	TF	Factor: HAIRYLIKE; motif: NNNNCANGTG; match class: 1	20011	3309	Adipose_-_Subcutaneous_female_2_community	Adipose_-_Subcutaneous	female	2
	325	49	query_1	TRUE	1.01291581535201e-20	1538	87	42	0.482758621	0.027308192	TF:M00187_1	TF	Factor: USF; motif: GYCACGTGNC; match class: 1	20011	8903	Adipose_-_Subcutaneous_female_2_community	Adipose_-_Subcutaneous	female	2
	326	50	query_1	TRUE	1.39934782339386e-20	4159	87	62	0.712643678	0.01490743	TF:M00217	TF	Factor: USF; motif: NCACGTGN	20011	8900	Adipose_-_Subcutaneous_female_2_community	Adipose_-_Subcutaneous	female	2
	327	51	query_1	TRUE	1.51509676657876e-20	2434	87	50	0.574712644	0.020542317	TF:M00122_1	TF	Factor: USF; motif: NNRNCACGTGNYNN; match class: 1	20011	8899	Adipose_-_Subcutaneous_female_2_community	Adipose_-_Subcutaneous	female	2
	328	52	query_1	TRUE	1.51509676657876e-20	2434	87	50	0.574712644	0.020542317	TF:M00122	TF	Factor: USF; motif: NNRNCACGTGNYNN	20011	8898	Adipose_-_Subcutaneous_female_2_community	Adipose_-_Subcutaneous	female	2
	329	53	query_1	TRUE	2.14861021354732e-20	4899	87	66	0.75862069	0.013472137	TF:M04743	TF	Factor: c-Myc; motif: NSCACGTGGN	20011	5388	Adipose_-_Subcutaneous_female_2_community	Adipose_-_Subcutaneous	female	2
	330	54	query_1	TRUE	2.90918792715484e-20	5308	87	68	0.781609195	0.012810852	TF:M09812_1	TF	Factor: MYC; motif: NNCCACGTGCNN; match class: 1	20011	5391	Adipose_-_Subcutaneous_female_2_community	Adipose_-_Subcutaneous	female	2
	331	55	query_1	TRUE	2.92764092593785e-20	892	87	34	0.390804598	0.038116592	TF:M07067_1	TF	Factor: USF1; motif: NNNNGTCACGTGGN; match class: 1	20011	8873	Adipose_-_Subcutaneous_female_2_community	Adipose_-_Subcutaneous	female	2
	332	56	query_1	TRUE	3.16153546103696e-20	4220	87	62	0.712643678	0.014691943	TF:M00055	TF	Factor: N-Myc; motif: NNCCACGTGNNN	20011	5894	Adipose_-_Subcutaneous_female_2_community	Adipose_-_Subcutaneous	female	2
	333	57	query_1	TRUE	3.33351752704353e-20	4224	87	62	0.712643678	0.01467803	TF:M07601_1	TF	Factor: C-Myc; motif: NGCCACGTGNN; match class: 1	20011	909	Adipose_-_Subcutaneous_female_2_community	Adipose_-_Subcutaneous	female	2
	334	58	query_1	TRUE	6.13476146588027e-20	5574	87	69	0.793103448	0.012378902	TF:M09812	TF	Factor: MYC; motif: NNCCACGTGCNN	20011	5390	Adipose_-_Subcutaneous_female_2_community	Adipose_-_Subcutaneous	female	2
	335	59	query_1	TRUE	8.65670429283087e-20	2405	87	49	0.563218391	0.02037422	TF:M00796	TF	Factor: USF; motif: NRCCACGTGASN	20011	8904	Adipose_-_Subcutaneous_female_2_community	Adipose_-_Subcutaneous	female	2
	336	60	query_1	TRUE	1.49480317341138e-19	5061	87	66	0.75862069	0.013040901	TF:M00799	TF	Factor: Myc; motif: CACGTGS	20011	5394	Adipose_-_Subcutaneous_female_2_community	Adipose_-_Subcutaneous	female	2
	337	61	query_1	TRUE	3.40498218600273e-19	2120	87	46	0.528735632	0.021698113	TF:M09820	TF	Factor: USF2; motif: NNNGGTCACGTGRYNN	20011	8882	Adipose_-_Subcutaneous_female_2_community	Adipose_-_Subcutaneous	female	2
	338	62	query_1	TRUE	3.74131852398431e-19	5948	87	70	0.804597701	0.011768662	TF:M07601	TF	Factor: C-Myc; motif: NGCCACGTGNN	20011	908	Adipose_-_Subcutaneous_female_2_community	Adipose_-_Subcutaneous	female	2
	339	63	query_1	TRUE	7.13848726610918e-19	6009	87	70	0.804597701	0.011649193	TF:M00726	TF	Factor: USF2; motif: CASGYG	20011	8892	Adipose_-_Subcutaneous_female_2_community	Adipose_-_Subcutaneous	female	2
	340	64	query_1	TRUE	7.13848726610918e-19	6009	87	70	0.804597701	0.011649193	TF:M00726_1	TF	Factor: USF2; motif: CASGYG; match class: 1	20011	8893	Adipose_-_Subcutaneous_female_2_community	Adipose_-_Subcutaneous	female	2
	341	65	query_1	TRUE	7.13848726610918e-19	6009	87	70	0.804597701	0.011649193	TF:M08950	TF	Factor: MAX; motif: CACGTG	20011	4974	Adipose_-_Subcutaneous_female_2_community	Adipose_-_Subcutaneous	female	2
	342	66	query_1	TRUE	7.13848726610918e-19	6009	87	70	0.804597701	0.011649193	TF:M08950_1	TF	Factor: MAX; motif: CACGTG; match class: 1	20011	4975	Adipose_-_Subcutaneous_female_2_community	Adipose_-_Subcutaneous	female	2
	343	67	query_1	TRUE	2.10034179539203e-18	6332	87	71	0.816091954	0.011212887	TF:M09876_1	TF	Factor: DEC1; motif: NGCACGTGAS; match class: 1	20011	1217	Adipose_-_Subcutaneous_female_2_community	Adipose_-_Subcutaneous	female	2
	344	68	query_1	TRUE	4.75318918622073e-18	5172	87	65	0.747126437	0.012567672	TF:M08868	TF	Factor: ARNTLIKE; motif: NNNSCACGTG	20011	200	Adipose_-_Subcutaneous_female_2_community	Adipose_-_Subcutaneous	female	2
	345	69	query_1	TRUE	5.13650759672601e-18	1403	87	38	0.436781609	0.027084818	TF:M09989	TF	Factor: MITF; motif: TCACGTGACC	20011	5184	Adipose_-_Subcutaneous_female_2_community	Adipose_-_Subcutaneous	female	2
	346	70	query_1	TRUE	5.27017085490726e-18	3789	87	57	0.655172414	0.015043547	TF:M00187	TF	Factor: USF; motif: GYCACGTGNC	20011	8902	Adipose_-_Subcutaneous_female_2_community	Adipose_-_Subcutaneous	female	2
	347	71	query_1	TRUE	5.44070328002583e-18	5378	87	66	0.75862069	0.01227222	TF:M01154	TF	Factor: c-Myc; motif: KACCACGTGSYY	20011	906	Adipose_-_Subcutaneous_female_2_community	Adipose_-_Subcutaneous	female	2
	348	72	query_1	TRUE	6.9219305790507e-18	1822	87	42	0.482758621	0.023051592	TF:M04196	TF	Factor: USF1; motif: RNCACGTGAY	20011	8860	Adipose_-_Subcutaneous_female_2_community	Adipose_-_Subcutaneous	female	2
	349	73	query_1	TRUE	8.38222821338688e-18	2290	87	46	0.528735632	0.020087336	TF:M04193	TF	Factor: TFE3; motif: NNCACGTGAY	20011	8668	Adipose_-_Subcutaneous_female_2_community	Adipose_-_Subcutaneous	female	2
	350	74	query_1	TRUE	1.00042515761671e-17	6266	87	70	0.804597701	0.011171401	TF:M11090	TF	Factor: TFEA; motif: YRCACGTGACN	20011	8672	Adipose_-_Subcutaneous_female_2_community	Adipose_-_Subcutaneous	female	2
	351	75	query_1	TRUE	2.14397085684096e-17	1877	87	42	0.482758621	0.022376132	TF:M08869	TF	Factor: CLOCKBMAL; motif: NNNWCACGTGGN	20011	858	Adipose_-_Subcutaneous_female_2_community	Adipose_-_Subcutaneous	female	2
	352	76	query_1	TRUE	5.20258249122283e-17	1402	87	37	0.425287356	0.02639087	TF:M12585	TF	Factor: ARNTL; motif: NNCCACGTGAC	20011	210	Adipose_-_Subcutaneous_female_2_community	Adipose_-_Subcutaneous	female	2
	353	77	query_1	TRUE	1.85434504975167e-16	7027	87	72	0.827586207	0.010246193	TF:M00118	TF	Factor: c-Myc:Max; motif: NNACCACGTGGTNN	20011	5376	Adipose_-_Subcutaneous_female_2_community	Adipose_-_Subcutaneous	female	2
	354	78	query_1	TRUE	1.85434504975167e-16	7027	87	72	0.827586207	0.010246193	TF:M00118_1	TF	Factor: c-Myc:Max; motif: NNACCACGTGGTNN; match class: 1	20011	5377	Adipose_-_Subcutaneous_female_2_community	Adipose_-_Subcutaneous	female	2
	355	79	query_1	TRUE	2.15104459669181e-16	6809	87	71	0.816091954	0.010427376	TF:M00119	TF	Factor: Max; motif: NNANCACGTGNTNN	20011	4964	Adipose_-_Subcutaneous_female_2_community	Adipose_-_Subcutaneous	female	2
	356	80	query_1	TRUE	2.15104459669181e-16	6809	87	71	0.816091954	0.010427376	TF:M00119_1	TF	Factor: Max; motif: NNANCACGTGNTNN; match class: 1	20011	4965	Adipose_-_Subcutaneous_female_2_community	Adipose_-_Subcutaneous	female	2
	357	81	query_1	TRUE	2.80357992557274e-16	7819	87	75	0.862068966	0.009592019	TF:M08767_1	TF	Factor: HES-1; motif: GNCACGTGNC; match class: 1	20011	3339	Adipose_-_Subcutaneous_female_2_community	Adipose_-_Subcutaneous	female	2
	358	82	query_1	TRUE	3.76003646372689e-16	2912	87	49	0.563218391	0.016826923	TF:M08868_1	TF	Factor: ARNTLIKE; motif: NNNSCACGTG; match class: 1	20011	201	Adipose_-_Subcutaneous_female_2_community	Adipose_-_Subcutaneous	female	2
	359	83	query_1	TRUE	4.75730632377555e-16	1704	87	39	0.448275862	0.022887324	TF:M12678	TF	Factor: TFEA; motif: NNNNSNGGTCACGTGACN	20011	8676	Adipose_-_Subcutaneous_female_2_community	Adipose_-_Subcutaneous	female	2
	360	84	query_1	TRUE	4.92118647223997e-16	1123	87	33	0.379310345	0.029385574	TF:M03860_1	TF	Factor: USF2; motif: NNNCCACGTGACN; match class: 1	20011	8895	Adipose_-_Subcutaneous_female_2_community	Adipose_-_Subcutaneous	female	2
	361	85	query_1	TRUE	7.2237344929637e-16	7929	87	75	0.862068966	0.009458948	TF:M08767	TF	Factor: HES-1; motif: GNCACGTGNC	20011	3338	Adipose_-_Subcutaneous_female_2_community	Adipose_-_Subcutaneous	female	2
	362	86	query_1	TRUE	1.10497782226337e-15	6757	87	70	0.804597701	0.010359627	TF:M00615_1	TF	Factor: c-Myc:Max; motif: NNNNNNNCACGTGNNNNNNN; match class: 1	20011	5381	Adipose_-_Subcutaneous_female_2_community	Adipose_-_Subcutaneous	female	2
	363	87	query_1	TRUE	1.10497782226337e-15	6757	87	70	0.804597701	0.010359627	TF:M00615	TF	Factor: c-Myc:Max; motif: NNNNNNNCACGTGNNNNNNN	20011	5380	Adipose_-_Subcutaneous_female_2_community	Adipose_-_Subcutaneous	female	2
	364	88	query_1	TRUE	1.17810067686888e-15	6764	87	70	0.804597701	0.010348906	TF:M00539	TF	Factor: Arnt; motif: NNNNNRTCACGTGAYNNNNN	20011	214	Adipose_-_Subcutaneous_female_2_community	Adipose_-_Subcutaneous	female	2
	365	89	query_1	TRUE	1.17810067686888e-15	6764	87	70	0.804597701	0.010348906	TF:M00539_1	TF	Factor: Arnt; motif: NNNNNRTCACGTGAYNNNNN; match class: 1	20011	215	Adipose_-_Subcutaneous_female_2_community	Adipose_-_Subcutaneous	female	2
	366	90	query_1	TRUE	1.89722969668638e-15	1665	87	38	0.436781609	0.022822823	TF:M04571	TF	Factor: TFEC; motif: RNCACRTGAY	20011	8688	Adipose_-_Subcutaneous_female_2_community	Adipose_-_Subcutaneous	female	2
	367	91	query_1	TRUE	2.02902691257583e-15	3937	87	55	0.632183908	0.013970028	TF:M11074_1	TF	Factor: DEC1; motif: GTCACGTGAC; match class: 1	20011	553	Adipose_-_Subcutaneous_female_2_community	Adipose_-_Subcutaneous	female	2
	368	92	query_1	TRUE	2.76948608747833e-15	2509	87	45	0.517241379	0.017935432	TF:M11061_1	TF	Factor: HES-1; motif: GGCRCGTGNC; match class: 1	20011	3341	Adipose_-_Subcutaneous_female_2_community	Adipose_-_Subcutaneous	female	2
	369	93	query_1	TRUE	3.07301136859664e-15	2388	87	44	0.505747126	0.018425461	TF:M12682	TF	Factor: USF2; motif: NNNSSYCACGTGACNNNNNNNNNSCN	20011	8890	Adipose_-_Subcutaneous_female_2_community	Adipose_-_Subcutaneous	female	2
	370	94	query_1	TRUE	3.48843479755206e-15	2789	87	47	0.540229885	0.016851918	TF:M09884_1	TF	Factor: CLOCK; motif: CNGNCACGTGNNNM; match class: 1	20011	871	Adipose_-_Subcutaneous_female_2_community	Adipose_-_Subcutaneous	female	2
	371	95	query_1	TRUE	4.39312125368632e-15	2285	87	43	0.494252874	0.018818381	TF:M11048	TF	Factor: BMAL1; motif: RTCAYGTGMN	20011	206	Adipose_-_Subcutaneous_female_2_community	Adipose_-_Subcutaneous	female	2
	372	96	query_1	TRUE	7.69696907567204e-15	5683	87	64	0.735632184	0.011261658	TF:M09992	TF	Factor: c-Myc; motif: NCCACGTGCNN	20011	5392	Adipose_-_Subcutaneous_female_2_community	Adipose_-_Subcutaneous	female	2
	373	97	query_1	TRUE	7.72660312737264e-15	3125	87	49	0.563218391	0.01568	TF:M04743_1	TF	Factor: c-Myc; motif: NSCACGTGGN; match class: 1	20011	5389	Adipose_-_Subcutaneous_female_2_community	Adipose_-_Subcutaneous	female	2
	374	98	query_1	TRUE	1.36914935065861e-14	7274	87	71	0.816091954	0.009760792	TF:M11075_1	TF	Factor: Sohlh2; motif: NNCACGTGNN; match class: 1	20011	7655	Adipose_-_Subcutaneous_female_2_community	Adipose_-_Subcutaneous	female	2
	375	99	query_1	TRUE	1.71764508375714e-14	8311	87	75	0.862068966	0.009024185	TF:M11066_1	TF	Factor: HES-7; motif: GNCACGYGNN; match class: 1	20011	3363	Adipose_-_Subcutaneous_female_2_community	Adipose_-_Subcutaneous	female	2
	376	100	query_1	TRUE	3.43658741107679e-14	4179	87	55	0.632183908	0.013161043	TF:M11074	TF	Factor: DEC1; motif: GTCACGTGAC	20011	552	Adipose_-_Subcutaneous_female_2_community	Adipose_-_Subcutaneous	female	2
	377	101	query_1	TRUE	1.13574791271161e-13	6387	87	66	0.75862069	0.01033349	TF:M11061	TF	Factor: HES-1; motif: GGCRCGTGNC	20011	3340	Adipose_-_Subcutaneous_female_2_community	Adipose_-_Subcutaneous	female	2
	378	102	query_1	TRUE	1.14808842969185e-13	895	87	28	0.32183908	0.031284916	TF:M11249	TF	Factor: Luman; motif: NGCCACGTGKMN	20011	1040	Adipose_-_Subcutaneous_female_2_community	Adipose_-_Subcutaneous	female	2
	379	103	query_1	TRUE	1.15290990429354e-13	8025	87	73	0.83908046	0.009096573	TF:M11081_1	TF	Factor: SREBP-1; motif: RTCRCGTGAY; match class: 1	20011	7989	Adipose_-_Subcutaneous_female_2_community	Adipose_-_Subcutaneous	female	2
	380	104	query_1	TRUE	1.4800028662148e-13	2011	87	39	0.448275862	0.019393337	TF:M07233	TF	Factor: USF1; motif: NNCAYGTGACC	20011	8862	Adipose_-_Subcutaneous_female_2_community	Adipose_-_Subcutaneous	female	2
	381	105	query_1	TRUE	8.4810613325735e-13	1879	87	37	0.425287356	0.019691325	TF:M03572_1	TF	Factor: DEC1; motif: CNCACRTGASC; match class: 1	20011	1219	Adipose_-_Subcutaneous_female_2_community	Adipose_-_Subcutaneous	female	2
	382	106	query_1	TRUE	1.07439793318944e-12	1351	87	32	0.367816092	0.023686158	TF:M11204	TF	Factor: TCFL4; motif: YNCAYGTGANN	20011	5220	Adipose_-_Subcutaneous_female_2_community	Adipose_-_Subcutaneous	female	2
	383	107	query_1	TRUE	1.61822155338947e-12	1271	87	31	0.356321839	0.024390244	TF:M00217_1	TF	Factor: USF; motif: NCACGTGN; match class: 1	20011	8901	Adipose_-_Subcutaneous_female_2_community	Adipose_-_Subcutaneous	female	2
	384	108	query_1	TRUE	1.72636398732809e-12	2547	87	42	0.482758621	0.016489988	TF:M11095	TF	Factor: USF2; motif: RNCAYGTGACN	20011	8884	Adipose_-_Subcutaneous_female_2_community	Adipose_-_Subcutaneous	female	2
	385	109	query_1	TRUE	2.71627703294349e-12	6326	87	64	0.735632184	0.010116978	TF:M01145	TF	Factor: c-Myc; motif: RACCACGTGCTC	20011	904	Adipose_-_Subcutaneous_female_2_community	Adipose_-_Subcutaneous	female	2
	386	110	query_1	TRUE	3.90273390015902e-12	2215	87	39	0.448275862	0.017607223	TF:M10105	TF	Factor: USF1; motif: NGTCACGTGRNS	20011	8864	Adipose_-_Subcutaneous_female_2_community	Adipose_-_Subcutaneous	female	2
	387	111	query_1	TRUE	4.00004933019192e-12	2474	87	41	0.471264368	0.016572352	TF:M08870_1	TF	Factor: DEC1; motif: NCNCACRTGNSC; match class: 1	20011	1221	Adipose_-_Subcutaneous_female_2_community	Adipose_-_Subcutaneous	female	2
	388	112	query_1	TRUE	6.06807173513812e-12	871	87	26	0.298850575	0.029850746	TF:M04196_1	TF	Factor: USF1; motif: RNCACGTGAY; match class: 1	20011	8861	Adipose_-_Subcutaneous_female_2_community	Adipose_-_Subcutaneous	female	2
	389	113	query_1	TRUE	7.75709835511062e-12	229	87	16	0.183908046	0.069868996	TF:M09877_1	TF	Factor: BMAL1; motif: NSCACGTGNSN; match class: 1	20011	575	Adipose_-_Subcutaneous_female_2_community	Adipose_-_Subcutaneous	female	2
	390	114	query_1	TRUE	8.14110590507845e-12	9694	87	77	0.885057471	0.007943058	TF:M11052_1	TF	Factor: Hey2; motif: NNCACGYGNN; match class: 1	20011	3387	Adipose_-_Subcutaneous_female_2_community	Adipose_-_Subcutaneous	female	2
	391	115	query_1	TRUE	8.29355740282653e-12	8849	87	74	0.850574713	0.008362527	TF:M09876	TF	Factor: DEC1; motif: NGCACGTGAS	20011	1216	Adipose_-_Subcutaneous_female_2_community	Adipose_-_Subcutaneous	female	2
	392	116	query_1	TRUE	1.57155827346201e-11	6116	87	62	0.712643678	0.010137345	TF:M08885	TF	Factor: HAIRYLIKE; motif: NNNNCANGTG	20011	3308	Adipose_-_Subcutaneous_female_2_community	Adipose_-_Subcutaneous	female	2
	393	117	query_1	TRUE	1.58849097025127e-11	3439	87	47	0.540229885	0.013666764	TF:M11090_1	TF	Factor: TFEA; motif: YRCACGTGACN; match class: 1	20011	8673	Adipose_-_Subcutaneous_female_2_community	Adipose_-_Subcutaneous	female	2
	394	118	query_1	TRUE	3.65344263877368e-11	3830	87	49	0.563218391	0.012793734	TF:M01843	TF	Factor: DEC2; motif: SNTCACGTGS	20011	1222	Adipose_-_Subcutaneous_female_2_community	Adipose_-_Subcutaneous	female	2
	395	119	query_1	TRUE	5.0557649510581e-11	364	87	18	0.206896552	0.049450549	TF:M11094_1	TF	Factor: USF1; motif: NNCACGTGACN; match class: 1	20011	8869	Adipose_-_Subcutaneous_female_2_community	Adipose_-_Subcutaneous	female	2
	396	120	query_1	TRUE	7.13392271397478e-11	2828	87	42	0.482758621	0.014851485	TF:M11093	TF	Factor: USF1; motif: ANCATGTGACN	20011	8866	Adipose_-_Subcutaneous_female_2_community	Adipose_-_Subcutaneous	female	2
	397	121	query_1	TRUE	7.93672388542213e-11	5902	87	60	0.689655172	0.010166045	TF:M09764	TF	Factor: ROX; motif: GNNNCASGTGGS	20011	7320	Adipose_-_Subcutaneous_female_2_community	Adipose_-_Subcutaneous	female	2
	398	122	query_1	TRUE	1.46765672637891e-10	3484	87	46	0.528735632	0.013203215	TF:M01145_1	TF	Factor: c-Myc; motif: RACCACGTGCTC; match class: 1	20011	905	Adipose_-_Subcutaneous_female_2_community	Adipose_-_Subcutaneous	female	2
	399	123	query_1	TRUE	1.76462511474537e-10	2760	87	41	0.471264368	0.014855072	TF:M00799_1	TF	Factor: Myc; motif: CACGTGS; match class: 1	20011	5395	Adipose_-_Subcutaneous_female_2_community	Adipose_-_Subcutaneous	female	2
	400	124	query_1	TRUE	1.83576612304332e-10	2225	87	37	0.425287356	0.016629213	TF:M00236	TF	Factor: Arnt; motif: NDDNNCACGTGNNNNN	20011	212	Adipose_-_Subcutaneous_female_2_community	Adipose_-_Subcutaneous	female	2
	401	125	query_1	TRUE	3.94882348154182e-10	860	87	24	0.275862069	0.027906977	TF:M09670_1	TF	Factor: USF2; motif: NGGTCACGTGNNSNNNNNN; match class: 1	20011	8881	Adipose_-_Subcutaneous_female_2_community	Adipose_-_Subcutaneous	female	2
	402	126	query_1	TRUE	3.98640645623578e-10	1446	87	30	0.344827586	0.020746888	TF:M07139	TF	Factor: USF2; motif: RYCAYGTGACY	20011	8878	Adipose_-_Subcutaneous_female_2_community	Adipose_-_Subcutaneous	female	2
	403	127	query_1	TRUE	6.81338575099072e-10	7471	87	66	0.75862069	0.008834159	TF:M03867	TF	Factor: c-Myc; motif: CACGTGGC	20011	910	Adipose_-_Subcutaneous_female_2_community	Adipose_-_Subcutaneous	female	2
	404	128	query_1	TRUE	9.63193586812573e-10	1496	87	30	0.344827586	0.020053476	TF:M00055_1	TF	Factor: N-Myc; motif: NNCCACGTGNNN; match class: 1	20011	5895	Adipose_-_Subcutaneous_female_2_community	Adipose_-_Subcutaneous	female	2
	405	129	query_1	TRUE	1.0824301832072e-09	8499	87	70	0.804597701	0.008236263	TF:M09884	TF	Factor: CLOCK; motif: CNGNCACGTGNNNM	20011	870	Adipose_-_Subcutaneous_female_2_community	Adipose_-_Subcutaneous	female	2
	406	130	query_1	TRUE	1.83743715676513e-09	11134	87	79	0.908045977	0.007095384	TF:M11058_1	TF	Factor: Hey1; motif: NGCRCGYGYN; match class: 1	20011	3379	Adipose_-_Subcutaneous_female_2_community	Adipose_-_Subcutaneous	female	2
	407	131	query_1	TRUE	2.34991083676817e-09	1663	87	31	0.356321839	0.01864101	TF:M09992_1	TF	Factor: c-Myc; motif: NCCACGTGCNN; match class: 1	20011	5393	Adipose_-_Subcutaneous_female_2_community	Adipose_-_Subcutaneous	female	2
	408	132	query_1	TRUE	2.38750086471106e-09	1664	87	31	0.356321839	0.018629808	TF:M09764_1	TF	Factor: ROX; motif: GNNNCASGTGGS; match class: 1	20011	7321	Adipose_-_Subcutaneous_female_2_community	Adipose_-_Subcutaneous	female	2
	409	133	query_1	TRUE	5.14639735514541e-09	2082	87	34	0.390804598	0.016330451	TF:M09814	TF	Factor: MYCN; motif: NNCCACGTGGNN	20011	5384	Adipose_-_Subcutaneous_female_2_community	Adipose_-_Subcutaneous	female	2
	410	134	query_1	TRUE	5.14639735514541e-09	2082	87	34	0.390804598	0.016330451	TF:M09814_1	TF	Factor: MYCN; motif: NNCCACGTGGNN; match class: 1	20011	5385	Adipose_-_Subcutaneous_female_2_community	Adipose_-_Subcutaneous	female	2
	411	135	query_1	TRUE	7.48485438200293e-09	4913	87	52	0.597701149	0.010584164	TF:M01034	TF	Factor: Ebox; motif: NCACSTGNCN	20011	1596	Adipose_-_Subcutaneous_female_2_community	Adipose_-_Subcutaneous	female	2
	412	136	query_1	TRUE	7.7747132993168e-09	2940	87	40	0.459770115	0.013605442	TF:M00322_1	TF	Factor: c-Myc:Max; motif: GCCAYGYGSN; match class: 1	20011	5383	Adipose_-_Subcutaneous_female_2_community	Adipose_-_Subcutaneous	female	2
	413	137	query_1	TRUE	9.95147067272774e-09	1412	87	28	0.32183908	0.019830028	TF:M07350	TF	Factor: BMAL1; motif: AGCCAYKKGA	20011	576	Adipose_-_Subcutaneous_female_2_community	Adipose_-_Subcutaneous	female	2
	414	138	query_1	TRUE	1.55185378762421e-08	2036	87	33	0.379310345	0.016208251	TF:M10100_1	TF	Factor: TFEA; motif: RGTCACGTGA; match class: 1	20011	8675	Adipose_-_Subcutaneous_female_2_community	Adipose_-_Subcutaneous	female	2
	415	139	query_1	TRUE	3.35469155494834e-08	1374	87	27	0.310344828	0.019650655	TF:M09811	TF	Factor: MITF; motif: NNNNGTCACGTGACNNNN	20011	5180	Adipose_-_Subcutaneous_female_2_community	Adipose_-_Subcutaneous	female	2
	416	140	query_1	TRUE	3.35469155494834e-08	1374	87	27	0.310344828	0.019650655	TF:M09811_1	TF	Factor: MITF; motif: NNNNGTCACGTGACNNNN; match class: 1	20011	5181	Adipose_-_Subcutaneous_female_2_community	Adipose_-_Subcutaneous	female	2
	417	141	query_1	TRUE	5.95306647772124e-08	5358	87	53	0.609195402	0.009891751	TF:M11073_1	TF	Factor: DEC1; motif: GTCACGTGAC; match class: 1	20011	551	Adipose_-_Subcutaneous_female_2_community	Adipose_-_Subcutaneous	female	2
	418	142	query_1	TRUE	5.99123542542258e-08	11711	87	79	0.908045977	0.006745795	TF:M11066	TF	Factor: HES-7; motif: GNCACGYGNN	20011	3362	Adipose_-_Subcutaneous_female_2_community	Adipose_-_Subcutaneous	female	2
	419	143	query_1	TRUE	6.60694726216434e-08	720	87	20	0.229885057	0.027777778	TF:M11255	TF	Factor: AIBZIP; motif: YGCCACGTGGCN	20011	1024	Adipose_-_Subcutaneous_female_2_community	Adipose_-_Subcutaneous	female	2
	420	144	query_1	TRUE	7.57197148497605e-08	10813	87	76	0.873563218	0.007028577	TF:M11075	TF	Factor: Sohlh2; motif: NNCACGTGNN	20011	7654	Adipose_-_Subcutaneous_female_2_community	Adipose_-_Subcutaneous	female	2
	421	145	query_1	TRUE	1.30193064877393e-07	8011	87	65	0.747126437	0.008113843	TF:M00322	TF	Factor: c-Myc:Max; motif: GCCAYGYGSN	20011	5382	Adipose_-_Subcutaneous_female_2_community	Adipose_-_Subcutaneous	female	2
	422	146	query_1	TRUE	2.57572153955049e-07	13404	87	83	0.954022989	0.006192181	TF:M11058	TF	Factor: Hey1; motif: NGCRCGYGYN	20011	3378	Adipose_-_Subcutaneous_female_2_community	Adipose_-_Subcutaneous	female	2
	423	147	query_1	TRUE	3.51420367436952e-07	791	87	20	0.229885057	0.02528445	TF:M09820_1	TF	Factor: USF2; motif: NNNGGTCACGTGRYNN; match class: 1	20011	8883	Adipose_-_Subcutaneous_female_2_community	Adipose_-_Subcutaneous	female	2
	424	148	query_1	TRUE	6.10760798502694e-07	279	87	13	0.149425287	0.046594982	TF:M11096_1	TF	Factor: USF2; motif: NNCACGTGACN; match class: 1	20011	8887	Adipose_-_Subcutaneous_female_2_community	Adipose_-_Subcutaneous	female	2
	425	149	query_1	TRUE	6.74293930685792e-07	643	87	18	0.206896552	0.027993779	TF:M12682_1	TF	Factor: USF2; motif: NNNSSYCACGTGACNNNNNNNNNSCN; match class: 1	20011	8891	Adipose_-_Subcutaneous_female_2_community	Adipose_-_Subcutaneous	female	2
	426	150	query_1	TRUE	9.41209955241396e-07	11253	87	76	0.873563218	0.006753755	TF:M11081	TF	Factor: SREBP-1; motif: RTCRCGTGAY	20011	7988	Adipose_-_Subcutaneous_female_2_community	Adipose_-_Subcutaneous	female	2
	427	151	query_1	TRUE	1.18061108795266e-06	1731	87	28	0.32183908	0.016175621	TF:M12534	TF	Factor: USF2; motif: NNGTCATGTGACNN	20011	8888	Adipose_-_Subcutaneous_female_2_community	Adipose_-_Subcutaneous	female	2
	428	152	query_1	TRUE	1.40308877840716e-06	6819	87	58	0.666666667	0.008505646	TF:M03572	TF	Factor: DEC1; motif: CNCACRTGASC	20011	1218	Adipose_-_Subcutaneous_female_2_community	Adipose_-_Subcutaneous	female	2
	429	153	query_1	TRUE	1.78329252781762e-06	144	87	10	0.114942529	0.069444444	TF:M08869_1	TF	Factor: CLOCKBMAL; motif: NNNWCACGTGGN; match class: 1	20011	859	Adipose_-_Subcutaneous_female_2_community	Adipose_-_Subcutaneous	female	2
	430	154	query_1	TRUE	2.1767862025332e-06	6888	87	58	0.666666667	0.008420441	TF:M01873	TF	Factor: Egr-1; motif: GCGGGGGCGG	20011	1632	Adipose_-_Subcutaneous_female_2_community	Adipose_-_Subcutaneous	female	2
	431	155	query_1	TRUE	4.71963218158364e-06	1840	87	28	0.32183908	0.015217391	TF:M11059	TF	Factor: Hey1; motif: NGCACGTGYN	20011	3380	Adipose_-_Subcutaneous_female_2_community	Adipose_-_Subcutaneous	female	2
	432	156	query_1	TRUE	9.18685062163094e-06	6485	87	55	0.632183908	0.00848111	TF:M09868	TF	Factor: ATF-3; motif: GGTSACGTGAN	20011	298	Adipose_-_Subcutaneous_female_2_community	Adipose_-_Subcutaneous	female	2
	433	157	query_1	TRUE	1.11015635336828e-05	8049	87	62	0.712643678	0.00770282	TF:M08870	TF	Factor: DEC1; motif: NCNCACRTGNSC	20011	1220	Adipose_-_Subcutaneous_female_2_community	Adipose_-_Subcutaneous	female	2
	434	158	query_1	TRUE	1.63784634675621e-05	9321	87	67	0.770114943	0.00718807	TF:M00800	TF	Factor: AP-2; motif: GSCCSCRGGCNRNRNN	20011	150	Adipose_-_Subcutaneous_female_2_community	Adipose_-_Subcutaneous	female	2
	435	159	query_1	TRUE	1.71786361375358e-05	12741	87	79	0.908045977	0.006200455	TF:M11052	TF	Factor: Hey2; motif: NNCACGYGNN	20011	3386	Adipose_-_Subcutaneous_female_2_community	Adipose_-_Subcutaneous	female	2
	436	160	query_1	TRUE	2.11642133376225e-05	242	87	11	0.126436782	0.045454545	TF:M07139_1	TF	Factor: USF2; motif: RYCAYGTGACY; match class: 1	20011	8879	Adipose_-_Subcutaneous_female_2_community	Adipose_-_Subcutaneous	female	2
	437	161	query_1	TRUE	2.11642133376225e-05	242	87	11	0.126436782	0.045454545	TF:M11092	TF	Factor: tfeb; motif: YNCACGTGACN	20011	8686	Adipose_-_Subcutaneous_female_2_community	Adipose_-_Subcutaneous	female	2
	438	162	query_1	TRUE	2.49704830605116e-05	379	87	13	0.149425287	0.034300792	TF:M11095_1	TF	Factor: USF2; motif: RNCAYGTGACN; match class: 1	20011	8885	Adipose_-_Subcutaneous_female_2_community	Adipose_-_Subcutaneous	female	2
	439	163	query_1	TRUE	2.56334943525458e-05	6653	87	55	0.632183908	0.008266947	TF:M11073	TF	Factor: DEC1; motif: GTCACGTGAC	20011	550	Adipose_-_Subcutaneous_female_2_community	Adipose_-_Subcutaneous	female	2
	440	164	query_1	TRUE	3.92889526427409e-05	3372	87	37	0.425287356	0.010972716	TF:M11054	TF	Factor: Hey2; motif: NGCACGYGYN	20011	3390	Adipose_-_Subcutaneous_female_2_community	Adipose_-_Subcutaneous	female	2
	441	165	query_1	TRUE	4.16853061445314e-05	6735	87	55	0.632183908	0.008166295	TF:M02012	TF	Factor: HIF-1alpha; motif: NCACGT	20011	3422	Adipose_-_Subcutaneous_female_2_community	Adipose_-_Subcutaneous	female	2
	442	166	query_1	TRUE	4.35446505460235e-05	838	87	18	0.206896552	0.021479714	TF:M09775	TF	Factor: MXI1; motif: NNNCCACGTGSNN	20011	5322	Adipose_-_Subcutaneous_female_2_community	Adipose_-_Subcutaneous	female	2
	443	167	query_1	TRUE	5.28826490426823e-05	331	87	12	0.137931034	0.036253776	TF:M00236_1	TF	Factor: Arnt; motif: NDDNNCACGTGNNNNN; match class: 1	20011	213	Adipose_-_Subcutaneous_female_2_community	Adipose_-_Subcutaneous	female	2
	444	168	query_1	TRUE	5.65204160524675e-05	333	87	12	0.137931034	0.036036036	TF:M09991_1	TF	Factor: N-Myc; motif: NGCCACGTGSNN; match class: 1	20011	5899	Adipose_-_Subcutaneous_female_2_community	Adipose_-_Subcutaneous	female	2
	445	169	query_1	TRUE	6.13905651145521e-05	6179	87	52	0.597701149	0.008415601	TF:M10100	TF	Factor: TFEA; motif: RGTCACGTGA	20011	8674	Adipose_-_Subcutaneous_female_2_community	Adipose_-_Subcutaneous	female	2
	446	170	query_1	TRUE	6.76495432211666e-05	7915	87	60	0.689655172	0.007580543	TF:M09970	TF	Factor: KLF3; motif: NNNNNNGGGCGGGGCNNGN	20011	4570	Adipose_-_Subcutaneous_female_2_community	Adipose_-_Subcutaneous	female	2
	447	171	query_1	TRUE	8.16939687682803e-05	419	87	13	0.149425287	0.031026253	TF:M11093_1	TF	Factor: USF1; motif: ANCATGTGACN; match class: 1	20011	8867	Adipose_-_Subcutaneous_female_2_community	Adipose_-_Subcutaneous	female	2
	448	172	query_1	TRUE	0.000122376	287	87	11	0.126436782	0.038327526	TF:M12678_1	TF	Factor: TFEA; motif: NNNNSNGGTCACGTGACN; match class: 1	20011	8677	Adipose_-_Subcutaneous_female_2_community	Adipose_-_Subcutaneous	female	2
	449	173	query_1	TRUE	0.000130091	436	87	13	0.149425287	0.029816514	TF:M11048_1	TF	Factor: BMAL1; motif: RTCAYGTGMN; match class: 1	20011	207	Adipose_-_Subcutaneous_female_2_community	Adipose_-_Subcutaneous	female	2
	450	174	query_1	TRUE	0.000134612	520	87	14	0.16091954	0.026923077	TF:M11258	TF	Factor: AIBZIP; motif: NGMCACGTGGCN	20011	1030	Adipose_-_Subcutaneous_female_2_community	Adipose_-_Subcutaneous	female	2
	451	175	query_1	TRUE	0.000153811	1130	87	20	0.229885057	0.017699115	TF:M11057	TF	Factor: Hey1; motif: NGCACGTGYN	20011	3376	Adipose_-_Subcutaneous_female_2_community	Adipose_-_Subcutaneous	female	2
	452	176	query_1	TRUE	0.000161268	1884	87	26	0.298850575	0.013800425	TF:M12501	TF	Factor: USF1; motif: NNGTCATGTGACNN	20011	8870	Adipose_-_Subcutaneous_female_2_community	Adipose_-_Subcutaneous	female	2
	453	177	query_1	TRUE	0.000176498	82	87	7	0.08045977	0.085365854	TF:M07350_1	TF	Factor: BMAL1; motif: AGCCAYKKGA; match class: 1	20011	577	Adipose_-_Subcutaneous_female_2_community	Adipose_-_Subcutaneous	female	2
	454	178	query_1	TRUE	0.000184953	8103	87	60	0.689655172	0.007404665	TF:M07354	TF	Factor: Egr-1; motif: GCGGGGGCGG	20011	1630	Adipose_-_Subcutaneous_female_2_community	Adipose_-_Subcutaneous	female	2
	455	179	query_1	TRUE	0.000200262	126	87	8	0.091954023	0.063492063	TF:M12585_1	TF	Factor: ARNTL; motif: NNCCACGTGAC; match class: 1	20011	211	Adipose_-_Subcutaneous_female_2_community	Adipose_-_Subcutaneous	female	2
	456	180	query_1	TRUE	0.000218426	827	87	17	0.195402299	0.020556227	TF:M11098	TF	Factor: Max; motif: NCACGTGNNNNNCACGTGN	20011	4980	Adipose_-_Subcutaneous_female_2_community	Adipose_-_Subcutaneous	female	2
	457	181	query_1	TRUE	0.000229476	13595	87	80	0.91954023	0.005884516	TF:M11531	TF	Factor: E2F-2; motif: GCGCGCGCGYW	20011	1472	Adipose_-_Subcutaneous_female_2_community	Adipose_-_Subcutaneous	female	2
	458	182	query_1	TRUE	0.000256844	12643	87	77	0.885057471	0.006090327	TF:M11531_1	TF	Factor: E2F-2; motif: GCGCGCGCGYW; match class: 1	20011	1473	Adipose_-_Subcutaneous_female_2_community	Adipose_-_Subcutaneous	female	2
	459	183	query_1	TRUE	0.000286141	8890	87	63	0.724137931	0.007086614	TF:M12666	TF	Factor: SP1; motif: GGCCCCGCCCCCN	20011	7844	Adipose_-_Subcutaneous_female_2_community	Adipose_-_Subcutaneous	female	2
	460	184	query_1	TRUE	0.000301069	2371	87	29	0.333333333	0.012231126	TF:M08664	TF	Factor: AP-2gamma:Max; motif: NNSCCYNRGGSNNNNCACGTGN	20011	8596	Adipose_-_Subcutaneous_female_2_community	Adipose_-_Subcutaneous	female	2
	461	185	query_1	TRUE	0.000410395	8724	87	62	0.712643678	0.007106832	TF:M10071	TF	Factor: Sp1; motif: NGGGGGCGGGGCCNGGGGGGGG	20011	7836	Adipose_-_Subcutaneous_female_2_community	Adipose_-_Subcutaneous	female	2
	462	186	query_1	TRUE	0.000472042	6534	87	52	0.597701149	0.007958372	TF:M07395_1	TF	Factor: Sp1; motif: NGGGGCGGGGN; match class: 1	20011	7849	Adipose_-_Subcutaneous_female_2_community	Adipose_-_Subcutaneous	female	2
	463	187	query_1	TRUE	0.000490176	95	87	7	0.08045977	0.073684211	TF:M11088	TF	Factor: tcfec; motif: NNCACGTGACN	20011	8692	Adipose_-_Subcutaneous_female_2_community	Adipose_-_Subcutaneous	female	2
	464	188	query_1	TRUE	0.000500909	10509	87	69	0.793103448	0.006565801	TF:M00196	TF	Factor: Sp1; motif: NGGGGGCGGGGYN	20011	7854	Adipose_-_Subcutaneous_female_2_community	Adipose_-_Subcutaneous	female	2
	465	189	query_1	TRUE	0.000520893	879	87	17	0.195402299	0.019340159	TF:M01034_1	TF	Factor: Ebox; motif: NCACSTGNCN; match class: 1	20011	1597	Adipose_-_Subcutaneous_female_2_community	Adipose_-_Subcutaneous	female	2
	466	190	query_1	TRUE	0.000573556	1869	87	25	0.287356322	0.013376137	TF:M07356	TF	Factor: HIF2A; motif: ACGTGNNN	20011	3432	Adipose_-_Subcutaneous_female_2_community	Adipose_-_Subcutaneous	female	2
	467	191	query_1	TRUE	0.000577401	1226	87	20	0.229885057	0.016313214	TF:M11215	TF	Factor: N-Myc; motif: NNCACGTGNN	20011	5386	Adipose_-_Subcutaneous_female_2_community	Adipose_-_Subcutaneous	female	2
	468	192	query_1	TRUE	0.000577401	1226	87	20	0.229885057	0.016313214	TF:M07384	TF	Factor: HIF-1alpha; motif: NCACGTNN	20011	3418	Adipose_-_Subcutaneous_female_2_community	Adipose_-_Subcutaneous	female	2
	469	193	query_1	TRUE	0.000618504	337	87	11	0.126436782	0.03264095	TF:M10105_1	TF	Factor: USF1; motif: NGTCACGTGRNS; match class: 1	20011	8865	Adipose_-_Subcutaneous_female_2_community	Adipose_-_Subcutaneous	female	2
	470	194	query_1	TRUE	0.000665795	7674	87	57	0.655172414	0.007427678	TF:M08878	TF	Factor: EGR; motif: CGCCCCCGCNN	20011	1670	Adipose_-_Subcutaneous_female_2_community	Adipose_-_Subcutaneous	female	2
	471	195	query_1	TRUE	0.000842069	701	87	15	0.172413793	0.021398003	TF:M04193_1	TF	Factor: TFE3; motif: NNCACGTGAY; match class: 1	20011	8669	Adipose_-_Subcutaneous_female_2_community	Adipose_-_Subcutaneous	female	2
	472	196	query_1	TRUE	0.000862294	911	87	17	0.195402299	0.018660812	TF:M08725	TF	Factor: meis1:Max; motif: NTGACRNNNNNNCACGTGC	20011	5098	Adipose_-_Subcutaneous_female_2_community	Adipose_-_Subcutaneous	female	2
	473	197	query_1	TRUE	0.000872336	9359	87	64	0.735632184	0.006838337	TF:M01783	TF	Factor: SP2; motif: GGGCGGGAC	20011	7858	Adipose_-_Subcutaneous_female_2_community	Adipose_-_Subcutaneous	female	2
	474	198	query_1	TRUE	0.000960008	918	87	17	0.195402299	0.018518519	TF:M01843_1	TF	Factor: DEC2; motif: SNTCACGTGS; match class: 1	20011	1223	Adipose_-_Subcutaneous_female_2_community	Adipose_-_Subcutaneous	female	2
	475	199	query_1	TRUE	0.001130977	6078	87	49	0.563218391	0.008061862	TF:M00931_1	TF	Factor: Sp1; motif: GGGGCGGGGC; match class: 1	20011	7857	Adipose_-_Subcutaneous_female_2_community	Adipose_-_Subcutaneous	female	2
	476	200	query_1	TRUE	0.001213673	286	87	10	0.114942529	0.034965035	TF:M09989_1	TF	Factor: MITF; motif: TCACGTGACC; match class: 1	20011	5185	Adipose_-_Subcutaneous_female_2_community	Adipose_-_Subcutaneous	female	2
	477	201	query_1	TRUE	0.001215421	8018	87	58	0.666666667	0.007233724	TF:M00982	TF	Factor: KROX; motif: CCCGCCCCCRCCCC	20011	4612	Adipose_-_Subcutaneous_female_2_community	Adipose_-_Subcutaneous	female	2
	478	202	query_1	TRUE	0.001227535	6093	87	49	0.563218391	0.008042015	TF:M00196_1	TF	Factor: Sp1; motif: NGGGGGCGGGGYN; match class: 1	20011	7855	Adipose_-_Subcutaneous_female_2_community	Adipose_-_Subcutaneous	female	2
	479	203	query_1	TRUE	0.001255117	10705	87	69	0.793103448	0.006445586	TF:M00932	TF	Factor: Sp1; motif: NNGGGGCGGGGNN	20011	7852	Adipose_-_Subcutaneous_female_2_community	Adipose_-_Subcutaneous	female	2
	480	204	query_1	TRUE	0.001404907	8506	87	60	0.689655172	0.007053844	TF:M03893	TF	Factor: WT1; motif: GNGGGGGCGGGG	20011	8988	Adipose_-_Subcutaneous_female_2_community	Adipose_-_Subcutaneous	female	2
	481	205	query_1	TRUE	0.001495706	12713	87	76	0.873563218	0.005978133	TF:M00333_1	TF	Factor: ZF5; motif: NRNGNGCGCGCWN; match class: 1	20011	9235	Adipose_-_Subcutaneous_female_2_community	Adipose_-_Subcutaneous	female	2
	482	206	query_1	TRUE	0.001844422	4433	87	40	0.459770115	0.009023235	TF:M12156	TF	Factor: Sp2; motif: NTAAGYCCCGCCCMCTN	20011	7874	Adipose_-_Subcutaneous_female_2_community	Adipose_-_Subcutaneous	female	2
	483	207	query_1	TRUE	0.001889918	4256	87	39	0.448275862	0.009163534	TF:M00649_1	TF	Factor: MAZ; motif: GGGGAGGG; match class: 1	20011	5003	Adipose_-_Subcutaneous_female_2_community	Adipose_-_Subcutaneous	female	2
	484	208	query_1	TRUE	0.001923901	9527	87	64	0.735632184	0.00671775	TF:M10432	TF	Factor: MAZ; motif: GGGMGGGGS	20011	4996	Adipose_-_Subcutaneous_female_2_community	Adipose_-_Subcutaneous	female	2
	485	209	query_1	TRUE	0.001977022	2745	87	30	0.344827586	0.010928962	TF:M01175_1	TF	Factor: CKROX; motif: SCCCTCCCC; match class: 1	20011	853	Adipose_-_Subcutaneous_female_2_community	Adipose_-_Subcutaneous	female	2
	486	210	query_1	TRUE	0.001990072	11899	87	73	0.83908046	0.006134969	TF:M09826	TF	Factor: BTEB3; motif: CCNNSCCNSCCCCKCCCCC	20011	626	Adipose_-_Subcutaneous_female_2_community	Adipose_-_Subcutaneous	female	2
	487	211	query_1	TRUE	0.002315498	2609	87	29	0.333333333	0.01111537	TF:M03890	TF	Factor: TFEA; motif: GYCASVTGACYN	20011	8678	Adipose_-_Subcutaneous_female_2_community	Adipose_-_Subcutaneous	female	2
	488	212	query_1	TRUE	0.002676969	4494	87	40	0.459770115	0.008900757	TF:M10432_1	TF	Factor: MAZ; motif: GGGMGGGGS; match class: 1	20011	4997	Adipose_-_Subcutaneous_female_2_community	Adipose_-_Subcutaneous	female	2
	489	213	query_1	TRUE	0.002730948	14826	87	82	0.942528736	0.005530824	TF:M11529_1	TF	Factor: E2F-2; motif: GCGCGCGCNCS; match class: 1	20011	1469	Adipose_-_Subcutaneous_female_2_community	Adipose_-_Subcutaneous	female	2
	490	214	query_1	TRUE	0.002895779	5454	87	45	0.517241379	0.008250825	TF:M02036_1	TF	Factor: WT1; motif: CGCCCCCNCN; match class: 1	20011	8987	Adipose_-_Subcutaneous_female_2_community	Adipose_-_Subcutaneous	female	2
	491	215	query_1	TRUE	0.003562604	322	87	10	0.114942529	0.031055901	TF:M07233_1	TF	Factor: USF1; motif: NNCAYGTGACC; match class: 1	20011	8863	Adipose_-_Subcutaneous_female_2_community	Adipose_-_Subcutaneous	female	2
	492	216	query_1	TRUE	0.003986457	495	87	12	0.137931034	0.024242424	TF:M11047	TF	Factor: CLOCK; motif: NMCACGTGYN	20011	874	Adipose_-_Subcutaneous_female_2_community	Adipose_-_Subcutaneous	female	2
	493	217	query_1	TRUE	0.004806574	504	87	12	0.137931034	0.023809524	TF:M00796_1	TF	Factor: USF; motif: NRCCACGTGASN; match class: 1	20011	8905	Adipose_-_Subcutaneous_female_2_community	Adipose_-_Subcutaneous	female	2
	494	218	query_1	TRUE	0.004971155	3360	87	33	0.379310345	0.009821429	TF:M00123	TF	Factor: c-Myc:Max; motif: NANCACGTGNNW	20011	5378	Adipose_-_Subcutaneous_female_2_community	Adipose_-_Subcutaneous	female	2
	495	219	query_1	TRUE	0.005212355	13933	87	79	0.908045977	0.005669992	TF:M07039_1	TF	Factor: ETF; motif: CCCCGCCCCYN; match class: 1	20011	2167	Adipose_-_Subcutaneous_female_2_community	Adipose_-_Subcutaneous	female	2
	496	220	query_1	TRUE	0.005403244	10003	87	65	0.747126437	0.006498051	TF:M02036	TF	Factor: WT1; motif: CGCCCCCNCN	20011	8986	Adipose_-_Subcutaneous_female_2_community	Adipose_-_Subcutaneous	female	2
	497	221	query_1	TRUE	0.005758722	10269	87	66	0.75862069	0.006427111	TF:M04744	TF	Factor: ATF-3; motif: GGCGCSSNSNGRTSACGTSA	20011	296	Adipose_-_Subcutaneous_female_2_community	Adipose_-_Subcutaneous	female	2
	498	222	query_1	TRUE	0.005827694	7895	87	56	0.643678161	0.007093097	TF:M03567	TF	Factor: Sp2; motif: NYSGCCCCGCCCCCY	20011	7878	Adipose_-_Subcutaneous_female_2_community	Adipose_-_Subcutaneous	female	2
	499	223	query_1	TRUE	0.006078903	88	87	6	0.068965517	0.068181818	TF:M11051	TF	Factor: arnt2; motif: GTCACGTGMN	20011	196	Adipose_-_Subcutaneous_female_2_community	Adipose_-_Subcutaneous	female	2
	500	224	query_1	TRUE	0.006588946	10555	87	67	0.770114943	0.006347703	TF:M00931	TF	Factor: Sp1; motif: GGGGCGGGGC	20011	7856	Adipose_-_Subcutaneous_female_2_community	Adipose_-_Subcutaneous	female	2
	501	225	query_1	TRUE	0.006780145	618	87	13	0.149425287	0.021035599	TF:M11049	TF	Factor: BMAL1; motif: RTCACGTGNN	20011	208	Adipose_-_Subcutaneous_female_2_community	Adipose_-_Subcutaneous	female	2
	502	226	query_1	TRUE	0.007267135	6229	87	48	0.551724138	0.007705892	TF:M00932_1	TF	Factor: Sp1; motif: NNGGGGCGGGGNN; match class: 1	20011	7853	Adipose_-_Subcutaneous_female_2_community	Adipose_-_Subcutaneous	female	2
	503	227	query_1	TRUE	0.007875283	11118	87	69	0.793103448	0.006206152	TF:M09973	TF	Factor: CPBP; motif: GNNRGGGHGGGGNNGGGRN	20011	944	Adipose_-_Subcutaneous_female_2_community	Adipose_-_Subcutaneous	female	2
	504	228	query_1	TRUE	0.008042787	2154	87	25	0.287356322	0.011606314	TF:M09868_1	TF	Factor: ATF-3; motif: GGTSACGTGAN; match class: 1	20011	299	Adipose_-_Subcutaneous_female_2_community	Adipose_-_Subcutaneous	female	2
	505	229	query_1	TRUE	0.008060587	9846	87	64	0.735632184	0.006500102	TF:M00915	TF	Factor: AP-2; motif: SNNNCCNCAGGCN	20011	156	Adipose_-_Subcutaneous_female_2_community	Adipose_-_Subcutaneous	female	2
	506	230	query_1	TRUE	0.008365081	276	87	9	0.103448276	0.032608696	TF:M12501_1	TF	Factor: USF1; motif: NNGTCATGTGACNN; match class: 1	20011	8871	Adipose_-_Subcutaneous_female_2_community	Adipose_-_Subcutaneous	female	2
	507	231	query_1	TRUE	0.008480547	8430	87	58	0.666666667	0.00688019	TF:M12351_1	TF	Factor: TIEG1; motif: NCCCNSNCCCCGCCCCC; match class: 1	20011	8783	Adipose_-_Subcutaneous_female_2_community	Adipose_-_Subcutaneous	female	2
	508	232	query_1	TRUE	0.010043164	6294	87	48	0.551724138	0.007626311	TF:M09817_1	TF	Factor: PAX5; motif: RNGCGTGACCNN; match class: 1	20011	6399	Adipose_-_Subcutaneous_female_2_community	Adipose_-_Subcutaneous	female	2
	509	233	query_1	TRUE	0.010882128	10931	87	68	0.781609195	0.00622084	TF:M07395	TF	Factor: Sp1; motif: NGGGGCGGGGN	20011	7848	Adipose_-_Subcutaneous_female_2_community	Adipose_-_Subcutaneous	female	2
	510	234	query_1	TRUE	0.010979219	8719	87	59	0.67816092	0.006766831	TF:M07277	TF	Factor: BTEB2; motif: RGGGNGKGGN	20011	624	Adipose_-_Subcutaneous_female_2_community	Adipose_-_Subcutaneous	female	2
	511	235	query_1	TRUE	0.011839855	14451	87	80	0.91954023	0.005535949	TF:M00716_1	TF	Factor: ZF5; motif: GSGCGCGR; match class: 1	20011	9223	Adipose_-_Subcutaneous_female_2_community	Adipose_-_Subcutaneous	female	2
	512	236	query_1	TRUE	0.01314486	6349	87	48	0.551724138	0.007560246	TF:M07208	TF	Factor: EGR1; motif: NCNCCGCCCCCGCN	20011	1614	Adipose_-_Subcutaneous_female_2_community	Adipose_-_Subcutaneous	female	2
	513	237	query_1	TRUE	0.013368955	7853	87	55	0.632183908	0.007003693	TF:M09826_1	TF	Factor: BTEB3; motif: CCNNSCCNSCCCCKCCCCC; match class: 1	20011	627	Adipose_-_Subcutaneous_female_2_community	Adipose_-_Subcutaneous	female	2
	514	238	query_1	TRUE	0.013953128	10475	87	66	0.75862069	0.006300716	TF:M00803_1	TF	Factor: E2F; motif: GGCGSG; match class: 1	20011	1549	Adipose_-_Subcutaneous_female_2_community	Adipose_-_Subcutaneous	female	2
	515	239	query_1	TRUE	0.014667625	7652	87	54	0.620689655	0.007056979	TF:M09765	TF	Factor: SP1; motif: NRGKGGGCGGGGCN	20011	7834	Adipose_-_Subcutaneous_female_2_community	Adipose_-_Subcutaneous	female	2
	516	240	query_1	TRUE	0.014723587	2856	87	29	0.333333333	0.010154062	TF:M01118_1	TF	Factor: WT1; motif: SMCNCCNSC; match class: 1	20011	8985	Adipose_-_Subcutaneous_female_2_community	Adipose_-_Subcutaneous	female	2
	517	241	query_1	TRUE	0.015199713	10243	87	65	0.747126437	0.006345797	TF:M12173	TF	Factor: GKLF; motif: NNCCMCRCCCN	20011	4584	Adipose_-_Subcutaneous_female_2_community	Adipose_-_Subcutaneous	female	2
	518	242	query_1	TRUE	0.01566702	15212	87	82	0.942528736	0.005390481	TF:M10438_1	TF	Factor: ZF5; motif: GGSGCGCGS; match class: 1	20011	9227	Adipose_-_Subcutaneous_female_2_community	Adipose_-_Subcutaneous	female	2
	519	243	query_1	TRUE	0.016867842	6819	87	50	0.574712644	0.007332453	TF:M12722_1	TF	Factor: ZXDL; motif: GSGSCNNGGGMRGCNCCGGGS; match class: 1	20011	11647	Adipose_-_Subcutaneous_female_2_community	Adipose_-_Subcutaneous	female	2
	520	244	query_1	TRUE	0.017047894	384	87	10	0.114942529	0.026041667	TF:M12631	TF	Factor: MAX; motif: SCACGTGSNCNSSSSSN	20011	4986	Adipose_-_Subcutaneous_female_2_community	Adipose_-_Subcutaneous	female	2
	521	245	query_1	TRUE	0.018896661	5813	87	45	0.517241379	0.00774127	TF:M01104_1	TF	Factor: MOVO-B; motif: GNGGGGG; match class: 1	20011	5239	Adipose_-_Subcutaneous_female_2_community	Adipose_-_Subcutaneous	female	2
	522	246	query_1	TRUE	0.02085014	6239	87	47	0.540229885	0.007533259	TF:M00189_1	TF	Factor: AP-2; motif: MKCCCSCNGGCG; match class: 1	20011	155	Adipose_-_Subcutaneous_female_2_community	Adipose_-_Subcutaneous	female	2
	523	247	query_1	TRUE	0.020898065	8635	87	58	0.666666667	0.00671685	TF:M03807	TF	Factor: SP2; motif: GNNGGGGGCGGGGSN	20011	7880	Adipose_-_Subcutaneous_female_2_community	Adipose_-_Subcutaneous	female	2
	524	248	query_1	TRUE	0.021664097	2589	87	27	0.310344828	0.010428737	TF:M07329_1	TF	Factor: Osx; motif: CCNCCCCCNNN; match class: 1	20011	6219	Adipose_-_Subcutaneous_female_2_community	Adipose_-_Subcutaneous	female	2
	525	249	query_1	TRUE	0.021717032	4675	87	39	0.448275862	0.008342246	TF:M00915_1	TF	Factor: AP-2; motif: SNNNCCNCAGGCN; match class: 1	20011	157	Adipose_-_Subcutaneous_female_2_community	Adipose_-_Subcutaneous	female	2
	526	250	query_1	TRUE	0.023324174	6889	87	50	0.574712644	0.007257947	TF:M12590_1	TF	Factor: CP2; motif: NRRRCCGGCYNRARCCGGNN; match class: 1	20011	8663	Adipose_-_Subcutaneous_female_2_community	Adipose_-_Subcutaneous	female	2
	527	251	query_1	TRUE	0.026180023	15329	87	82	0.942528736	0.005349338	TF:M08526_1	TF	Factor: E2F-3:HES-7; motif: NNNSGCGCSNNNNNCRCGYGNN; match class: 1	20011	1483	Adipose_-_Subcutaneous_female_2_community	Adipose_-_Subcutaneous	female	2
	528	252	query_1	TRUE	0.026849211	3624	87	33	0.379310345	0.00910596	TF:M00982_1	TF	Factor: KROX; motif: CCCGCCCCCRCCCC; match class: 1	20011	4613	Adipose_-_Subcutaneous_female_2_community	Adipose_-_Subcutaneous	female	2
	529	253	query_1	TRUE	0.027842357	6300	87	47	0.540229885	0.007460317	TF:M09723_1	TF	Factor: BTEB1; motif: GGGGGCGGGGCNGSGGGNGS; match class: 1	20011	613	Adipose_-_Subcutaneous_female_2_community	Adipose_-_Subcutaneous	female	2
	530	254	query_1	TRUE	0.028403616	600	87	12	0.137931034	0.02	TF:M03890_1	TF	Factor: TFEA; motif: GYCASVTGACYN; match class: 1	20011	8679	Adipose_-_Subcutaneous_female_2_community	Adipose_-_Subcutaneous	female	2
	531	255	query_1	TRUE	0.028527884	174	87	7	0.08045977	0.040229885	TF:M11258_1	TF	Factor: AIBZIP; motif: NGMCACGTGGCN; match class: 1	20011	1031	Adipose_-_Subcutaneous_female_2_community	Adipose_-_Subcutaneous	female	2
	532	256	query_1	TRUE	0.031470233	4371	87	37	0.425287356	0.008464882	TF:M00800_1	TF	Factor: AP-2; motif: GSCCSCRGGCNRNRNN; match class: 1	20011	151	Adipose_-_Subcutaneous_female_2_community	Adipose_-_Subcutaneous	female	2
	533	257	query_1	TRUE	0.036222243	9957	87	63	0.724137931	0.006327207	TF:M12725	TF	Factor: PHB; motif: NCCCAGCCCCY	20011	6540	Adipose_-_Subcutaneous_female_2_community	Adipose_-_Subcutaneous	female	2
	534	258	query_1	TRUE	0.037445345	4037	87	35	0.402298851	0.008669804	TF:M10008_1	TF	Factor: CSX; motif: NKRAGWGS; match class: 1	20011	5811	Adipose_-_Subcutaneous_female_2_community	Adipose_-_Subcutaneous	female	2
	535	259	query_1	TRUE	0.038087737	4972	87	40	0.459770115	0.008045052	TF:M04744_1	TF	Factor: ATF-3; motif: GGCGCSSNSNGRTSACGTSA; match class: 1	20011	297	Adipose_-_Subcutaneous_female_2_community	Adipose_-_Subcutaneous	female	2
	536	260	query_1	TRUE	0.041055878	6802	87	49	0.563218391	0.007203764	TF:M09973_1	TF	Factor: CPBP; motif: GNNRGGGHGGGGNNGGGRN; match class: 1	20011	945	Adipose_-_Subcutaneous_female_2_community	Adipose_-_Subcutaneous	female	2
	537	261	query_1	TRUE	0.042152128	522	87	11	0.126436782	0.021072797	TF:M04194_1	TF	Factor: TFEB; motif: RNCACGTGAC; match class: 1	20011	8683	Adipose_-_Subcutaneous_female_2_community	Adipose_-_Subcutaneous	female	2
	538	262	query_1	TRUE	0.043447327	13497	87	76	0.873563218	0.005630881	TF:M00803	TF	Factor: E2F; motif: GGCGSG	20011	1548	Adipose_-_Subcutaneous_female_2_community	Adipose_-_Subcutaneous	female	2
	539	263	query_1	TRUE	0.04490159	5993	87	45	0.517241379	0.00750876	TF:M12313	TF	Factor: ZNF460; motif: NNACNCCCCCCNN	20011	10344	Adipose_-_Subcutaneous_female_2_community	Adipose_-_Subcutaneous	female	2
	540	264	query_1	TRUE	0.045421119	13508	87	76	0.873563218	0.005626296	TF:M02089	TF	Factor: E2F-3; motif: GGCGGGN	20011	1496	Adipose_-_Subcutaneous_female_2_community	Adipose_-_Subcutaneous	female	2
	541	265	query_1	TRUE	0.045531398	187	87	7	0.08045977	0.037433155	TF:M11049_1	TF	Factor: BMAL1; motif: RTCACGTGNN; match class: 1	20011	209	Adipose_-_Subcutaneous_female_2_community	Adipose_-_Subcutaneous	female	2
	542	266	query_1	TRUE	0.045812632	8362	87	56	0.643678161	0.006696962	TF:M07040_1	TF	Factor: GKLF; motif: NNRRGRRNGNSNNN; match class: 1	20011	3167	Adipose_-_Subcutaneous_female_2_community	Adipose_-_Subcutaneous	female	2
	543	267	query_1	TRUE	0.046713684	3718	87	33	0.379310345	0.00887574	TF:M03567_1	TF	Factor: Sp2; motif: NYSGCCCCGCCCCCY; match class: 1	20011	7879	Adipose_-_Subcutaneous_female_2_community	Adipose_-_Subcutaneous	female	2
	544	268	query_1	TRUE	0.048271698	9784	87	62	0.712643678	0.006336877	TF:M09984	TF	Factor: MAZ; motif: GGGGGAGGGGGNGRGRRRGNRG	20011	4994	Adipose_-_Subcutaneous_female_2_community	Adipose_-_Subcutaneous	female	2
	545	269	query_1	TRUE	0.049745132	10786	87	66	0.75862069	0.006119043	TF:M10072	TF	Factor: sp4; motif: NNGNARGRGGCGGRGCNNRR	20011	7894	Adipose_-_Subcutaneous_female_2_community	Adipose_-_Subcutaneous	female	2
	546	1	query_1	TRUE	0.00419859	5	31	3	0.096774194	0.6	CORUM:2975	CORUM	SMAD3-E2F4/5-p107-DP1 complex	3383	1322	Adipose_-_Subcutaneous_female_3_community	Adipose_-_Subcutaneous	female	3
	547	2	query_1	TRUE	0.008345026	6	31	3	0.096774194	0.5	CORUM:1474	CORUM	SMAD3/4-E2F4/5-p107-DP1 complex	3383	761	Adipose_-_Subcutaneous_female_3_community	Adipose_-_Subcutaneous	female	3
	548	3	query_1	TRUE	0.049563675	2	31	2	0.064516129	1	CORUM:5382	CORUM	ARNT-HIF1A complex	3383	1660	Adipose_-_Subcutaneous_female_3_community	Adipose_-_Subcutaneous	female	3
	549	4	query_1	TRUE	0.049563675	2	31	2	0.064516129	1	CORUM:6588	CORUM	E2F-1-DP-1 complex	3383	2238	Adipose_-_Subcutaneous_female_3_community	Adipose_-_Subcutaneous	female	3
	550	5	query_1	TRUE	1.27072144991741e-70	2564	97	90	0.927835052	0.035101404	GO:0006357	GO:BP	regulation of transcription by RNA polymerase II	21110	2182	Adipose_-_Subcutaneous_female_3_community	Adipose_-_Subcutaneous	female	3
	551	6	query_1	TRUE	6.32030096416285e-69	2677	97	90	0.927835052	0.033619724	GO:0006366	GO:BP	transcription by RNA polymerase II	21110	2189	Adipose_-_Subcutaneous_female_3_community	Adipose_-_Subcutaneous	female	3
	552	7	query_1	TRUE	2.18921421910563e-62	3480	97	92	0.948453608	0.026436782	GO:2001141	GO:BP	regulation of RNA biosynthetic process	21110	27647	Adipose_-_Subcutaneous_female_3_community	Adipose_-_Subcutaneous	female	3
	553	8	query_1	TRUE	4.39338714226258e-61	3774	97	93	0.958762887	0.024642289	GO:0051252	GO:BP	regulation of RNA metabolic process	21110	14368	Adipose_-_Subcutaneous_female_3_community	Adipose_-_Subcutaneous	female	3
	554	9	query_1	TRUE	8.97030310648846e-61	3623	97	92	0.948453608	0.02539332	GO:0032774	GO:BP	RNA biosynthetic process	21110	8240	Adipose_-_Subcutaneous_female_3_community	Adipose_-_Subcutaneous	female	3
	555	10	query_1	TRUE	9.07594602896706e-61	3455	97	91	0.93814433	0.02633864	GO:0006355	GO:BP	regulation of DNA-templated transcription	21110	2180	Adipose_-_Subcutaneous_female_3_community	Adipose_-_Subcutaneous	female	3
	556	11	query_1	TRUE	9.56697071016723e-61	3457	97	91	0.93814433	0.026323402	GO:1903506	GO:BP	regulation of nucleic acid-templated transcription	21110	24157	Adipose_-_Subcutaneous_female_3_community	Adipose_-_Subcutaneous	female	3
	557	12	query_1	TRUE	2.61587018272751e-59	3585	97	91	0.93814433	0.025383543	GO:0006351	GO:BP	DNA-templated transcription	21110	2176	Adipose_-_Subcutaneous_female_3_community	Adipose_-_Subcutaneous	female	3
	558	13	query_1	TRUE	2.68307327976539e-59	3586	97	91	0.93814433	0.025376464	GO:0097659	GO:BP	nucleic acid-templated transcription	21110	19768	Adipose_-_Subcutaneous_female_3_community	Adipose_-_Subcutaneous	female	3
	559	14	query_1	TRUE	4.07209024362727e-58	4061	97	93	0.958762887	0.022900763	GO:0019219	GO:BP	regulation of nucleobase-containing compound metabolic process	21110	5897	Adipose_-_Subcutaneous_female_3_community	Adipose_-_Subcutaneous	female	3
	560	15	query_1	TRUE	3.07613299147803e-57	3958	97	92	0.948453608	0.023244063	GO:0010556	GO:BP	regulation of macromolecule biosynthetic process	21110	4304	Adipose_-_Subcutaneous_female_3_community	Adipose_-_Subcutaneous	female	3
	561	16	query_1	TRUE	2.84705708504376e-56	4055	97	92	0.948453608	0.022688039	GO:0034654	GO:BP	nucleobase-containing compound biosynthetic process	21110	9171	Adipose_-_Subcutaneous_female_3_community	Adipose_-_Subcutaneous	female	3
	562	17	query_1	TRUE	3.49023378398692e-56	4064	97	92	0.948453608	0.022637795	GO:0031326	GO:BP	regulation of cellular biosynthetic process	21110	7513	Adipose_-_Subcutaneous_female_3_community	Adipose_-_Subcutaneous	female	3
	563	18	query_1	TRUE	1.49901529181829e-55	4129	97	92	0.948453608	0.022281424	GO:0018130	GO:BP	heterocycle biosynthetic process	21110	5504	Adipose_-_Subcutaneous_female_3_community	Adipose_-_Subcutaneous	female	3
	564	19	query_1	TRUE	1.91384710593565e-55	4140	97	92	0.948453608	0.022222222	GO:0019438	GO:BP	aromatic compound biosynthetic process	21110	6097	Adipose_-_Subcutaneous_female_3_community	Adipose_-_Subcutaneous	female	3
	565	20	query_1	TRUE	4.3319036769439e-55	4177	97	92	0.948453608	0.022025377	GO:0009889	GO:BP	regulation of biosynthetic process	21110	3827	Adipose_-_Subcutaneous_female_3_community	Adipose_-_Subcutaneous	female	3
	566	21	query_1	TRUE	2.3229673839583e-54	1257	97	66	0.680412371	0.052505967	GO:0045944	GO:BP	positive regulation of transcription by RNA polymerase II	21110	12439	Adipose_-_Subcutaneous_female_3_community	Adipose_-_Subcutaneous	female	3
	567	22	query_1	TRUE	3.90695701310918e-54	1725	97	72	0.742268041	0.04173913	GO:1902680	GO:BP	positive regulation of RNA biosynthetic process	21110	23482	Adipose_-_Subcutaneous_female_3_community	Adipose_-_Subcutaneous	female	3
	568	23	query_1	TRUE	4.70582511205107e-54	4287	97	92	0.948453608	0.021460229	GO:1901362	GO:BP	organic cyclic compound biosynthetic process	21110	22388	Adipose_-_Subcutaneous_female_3_community	Adipose_-_Subcutaneous	female	3
	569	24	query_1	TRUE	9.53456723634205e-53	1718	97	71	0.731958763	0.041327125	GO:0045893	GO:BP	positive regulation of DNA-templated transcription	21110	12393	Adipose_-_Subcutaneous_female_3_community	Adipose_-_Subcutaneous	female	3
	570	25	query_1	TRUE	9.53456723634205e-53	1718	97	71	0.731958763	0.041327125	GO:1903508	GO:BP	positive regulation of nucleic acid-templated transcription	21110	24159	Adipose_-_Subcutaneous_female_3_community	Adipose_-_Subcutaneous	female	3
	571	26	query_1	TRUE	7.43682932530103e-52	1857	97	72	0.742268041	0.038772213	GO:0051254	GO:BP	positive regulation of RNA metabolic process	21110	14370	Adipose_-_Subcutaneous_female_3_community	Adipose_-_Subcutaneous	female	3
	572	27	query_1	TRUE	3.62031494990707e-51	4824	97	93	0.958762887	0.019278607	GO:0009059	GO:BP	macromolecule biosynthetic process	21110	3311	Adipose_-_Subcutaneous_female_3_community	Adipose_-_Subcutaneous	female	3
	573	28	query_1	TRUE	1.77986847415531e-50	1942	97	72	0.742268041	0.03707518	GO:0010557	GO:BP	positive regulation of macromolecule biosynthetic process	21110	4305	Adipose_-_Subcutaneous_female_3_community	Adipose_-_Subcutaneous	female	3
	574	29	query_1	TRUE	2.90775883908221e-50	2050	97	73	0.75257732	0.035609756	GO:0045935	GO:BP	positive regulation of nucleobase-containing compound metabolic process	21110	12431	Adipose_-_Subcutaneous_female_3_community	Adipose_-_Subcutaneous	female	3
	575	30	query_1	TRUE	3.20854655085357e-49	2023	97	72	0.742268041	0.035590707	GO:0031328	GO:BP	positive regulation of cellular biosynthetic process	21110	7515	Adipose_-_Subcutaneous_female_3_community	Adipose_-_Subcutaneous	female	3
	576	31	query_1	TRUE	6.43043987985459e-49	4878	97	92	0.948453608	0.018860189	GO:0044271	GO:BP	cellular nitrogen compound biosynthetic process	21110	11584	Adipose_-_Subcutaneous_female_3_community	Adipose_-_Subcutaneous	female	3
	577	32	query_1	TRUE	2.36214260398072e-48	2081	97	72	0.742268041	0.034598751	GO:0009891	GO:BP	positive regulation of biosynthetic process	21110	3829	Adipose_-_Subcutaneous_female_3_community	Adipose_-_Subcutaneous	female	3
	578	33	query_1	TRUE	6.02271256762767e-46	5493	97	93	0.958762887	0.016930639	GO:0031323	GO:BP	regulation of cellular metabolic process	21110	7510	Adipose_-_Subcutaneous_female_3_community	Adipose_-_Subcutaneous	female	3
	579	34	query_1	TRUE	9.8918251738971e-45	5662	97	93	0.958762887	0.016425291	GO:0051171	GO:BP	regulation of nitrogen compound metabolic process	21110	14316	Adipose_-_Subcutaneous_female_3_community	Adipose_-_Subcutaneous	female	3
	580	35	query_1	TRUE	3.14503849058472e-44	5491	97	92	0.948453608	0.016754689	GO:0010468	GO:BP	regulation of gene expression	21110	4251	Adipose_-_Subcutaneous_female_3_community	Adipose_-_Subcutaneous	female	3
	581	36	query_1	TRUE	5.16453055230551e-44	5521	97	92	0.948453608	0.016663648	GO:0044249	GO:BP	cellular biosynthetic process	21110	11577	Adipose_-_Subcutaneous_female_3_community	Adipose_-_Subcutaneous	female	3
	582	37	query_1	TRUE	1.61546963306198e-43	5836	97	93	0.958762887	0.015935572	GO:0080090	GO:BP	regulation of primary metabolic process	21110	18790	Adipose_-_Subcutaneous_female_3_community	Adipose_-_Subcutaneous	female	3
	583	38	query_1	TRUE	4.02136689986375e-43	5894	97	93	0.958762887	0.015778758	GO:1901576	GO:BP	organic substance biosynthetic process	21110	22571	Adipose_-_Subcutaneous_female_3_community	Adipose_-_Subcutaneous	female	3
	584	39	query_1	TRUE	1.29010054709524e-42	5969	97	93	0.958762887	0.015580499	GO:0009058	GO:BP	biosynthetic process	21110	3310	Adipose_-_Subcutaneous_female_3_community	Adipose_-_Subcutaneous	female	3
	585	40	query_1	TRUE	8.8375652370789e-39	2976	97	73	0.75257732	0.02452957	GO:0031325	GO:BP	positive regulation of cellular metabolic process	21110	7512	Adipose_-_Subcutaneous_female_3_community	Adipose_-_Subcutaneous	female	3
	586	41	query_1	TRUE	2.57398752412409e-37	6816	97	93	0.958762887	0.013644366	GO:0060255	GO:BP	regulation of macromolecule metabolic process	21110	15305	Adipose_-_Subcutaneous_female_3_community	Adipose_-_Subcutaneous	female	3
	587	42	query_1	TRUE	3.07068191704719e-37	3131	97	73	0.75257732	0.023315235	GO:0051173	GO:BP	positive regulation of nitrogen compound metabolic process	21110	14318	Adipose_-_Subcutaneous_female_3_community	Adipose_-_Subcutaneous	female	3
	588	43	query_1	TRUE	2.3700085724043e-36	6983	97	93	0.958762887	0.013318058	GO:0016070	GO:BP	RNA metabolic process	21110	5221	Adipose_-_Subcutaneous_female_3_community	Adipose_-_Subcutaneous	female	3
	589	44	query_1	TRUE	5.35009177048302e-36	3535	97	75	0.773195876	0.021216407	GO:0010604	GO:BP	positive regulation of macromolecule metabolic process	21110	4347	Adipose_-_Subcutaneous_female_3_community	Adipose_-_Subcutaneous	female	3
	590	45	query_1	TRUE	2.42624919174431e-34	7345	97	93	0.958762887	0.012661675	GO:0019222	GO:BP	regulation of metabolic process	21110	5900	Adipose_-_Subcutaneous_female_3_community	Adipose_-_Subcutaneous	female	3
	591	46	query_1	TRUE	1.28013132607451e-33	967	97	47	0.484536082	0.04860393	GO:0000122	GO:BP	negative regulation of transcription by RNA polymerase II	21110	51	Adipose_-_Subcutaneous_female_3_community	Adipose_-_Subcutaneous	female	3
	592	47	query_1	TRUE	2.24379576181974e-33	3848	97	75	0.773195876	0.019490644	GO:0009893	GO:BP	positive regulation of metabolic process	21110	3831	Adipose_-_Subcutaneous_female_3_community	Adipose_-_Subcutaneous	female	3
	593	48	query_1	TRUE	2.47660078432549e-33	7534	97	93	0.958762887	0.01234404	GO:0090304	GO:BP	nucleic acid metabolic process	21110	19208	Adipose_-_Subcutaneous_female_3_community	Adipose_-_Subcutaneous	female	3
	594	49	query_1	TRUE	2.31367778685656e-32	1317	97	51	0.525773196	0.038724374	GO:0045892	GO:BP	negative regulation of DNA-templated transcription	21110	12392	Adipose_-_Subcutaneous_female_3_community	Adipose_-_Subcutaneous	female	3
	595	50	query_1	TRUE	2.4922398723149e-32	1319	97	51	0.525773196	0.038665656	GO:1903507	GO:BP	negative regulation of nucleic acid-templated transcription	21110	24158	Adipose_-_Subcutaneous_female_3_community	Adipose_-_Subcutaneous	female	3
	596	51	query_1	TRUE	4.179460445169e-32	1333	97	51	0.525773196	0.038259565	GO:1902679	GO:BP	negative regulation of RNA biosynthetic process	21110	23481	Adipose_-_Subcutaneous_female_3_community	Adipose_-_Subcutaneous	female	3
	597	52	query_1	TRUE	1.25073275614169e-31	1443	97	52	0.536082474	0.036036036	GO:0051253	GO:BP	negative regulation of RNA metabolic process	21110	14369	Adipose_-_Subcutaneous_female_3_community	Adipose_-_Subcutaneous	female	3
	598	53	query_1	TRUE	1.03354695740288e-30	8049	97	93	0.958762887	0.01155423	GO:0006139	GO:BP	nucleobase-containing compound metabolic process	21110	2028	Adipose_-_Subcutaneous_female_3_community	Adipose_-_Subcutaneous	female	3
	599	54	query_1	TRUE	5.58087246907402e-30	1558	97	52	0.536082474	0.033376123	GO:0045934	GO:BP	negative regulation of nucleobase-containing compound metabolic process	21110	12430	Adipose_-_Subcutaneous_female_3_community	Adipose_-_Subcutaneous	female	3
	600	55	query_1	TRUE	7.08859267012566e-30	8221	97	93	0.958762887	0.011312492	GO:0046483	GO:BP	heterocycle metabolic process	21110	12897	Adipose_-_Subcutaneous_female_3_community	Adipose_-_Subcutaneous	female	3
	601	56	query_1	TRUE	1.25823091892881e-29	8273	97	93	0.958762887	0.011241388	GO:0006725	GO:BP	cellular aromatic compound metabolic process	21110	2484	Adipose_-_Subcutaneous_female_3_community	Adipose_-_Subcutaneous	female	3
	602	57	query_1	TRUE	5.8183596923024e-29	1547	97	51	0.525773196	0.032967033	GO:0010558	GO:BP	negative regulation of macromolecule biosynthetic process	21110	4306	Adipose_-_Subcutaneous_female_3_community	Adipose_-_Subcutaneous	female	3
	603	58	query_1	TRUE	1.7123460535092e-28	8514	97	93	0.958762887	0.010923185	GO:1901360	GO:BP	organic cyclic compound metabolic process	21110	22386	Adipose_-_Subcutaneous_female_3_community	Adipose_-_Subcutaneous	female	3
	604	59	query_1	TRUE	1.93296493944163e-28	1586	97	51	0.525773196	0.032156368	GO:0031327	GO:BP	negative regulation of cellular biosynthetic process	21110	7514	Adipose_-_Subcutaneous_female_3_community	Adipose_-_Subcutaneous	female	3
	605	60	query_1	TRUE	8.59929439936676e-28	1636	97	51	0.525773196	0.031173594	GO:0009890	GO:BP	negative regulation of biosynthetic process	21110	3828	Adipose_-_Subcutaneous_female_3_community	Adipose_-_Subcutaneous	female	3
	606	61	query_1	TRUE	9.88710631629006e-28	8680	97	93	0.958762887	0.010714286	GO:0034641	GO:BP	cellular nitrogen compound metabolic process	21110	9164	Adipose_-_Subcutaneous_female_3_community	Adipose_-_Subcutaneous	female	3
	607	62	query_1	TRUE	8.17544322225582e-25	9020	97	92	0.948453608	0.010199557	GO:0010467	GO:BP	gene expression	21110	4250	Adipose_-_Subcutaneous_female_3_community	Adipose_-_Subcutaneous	female	3
	608	63	query_1	TRUE	8.63389205091496e-24	2194	97	53	0.546391753	0.024156791	GO:0031324	GO:BP	negative regulation of cellular metabolic process	21110	7511	Adipose_-_Subcutaneous_female_3_community	Adipose_-_Subcutaneous	female	3
	609	64	query_1	TRUE	5.73186412814371e-23	5615	97	76	0.783505155	0.013535174	GO:0048522	GO:BP	positive regulation of cellular process	21110	13543	Adipose_-_Subcutaneous_female_3_community	Adipose_-_Subcutaneous	female	3
	610	65	query_1	TRUE	3.92096854207044e-22	2374	97	53	0.546391753	0.02232519	GO:0051172	GO:BP	negative regulation of nitrogen compound metabolic process	21110	14317	Adipose_-_Subcutaneous_female_3_community	Adipose_-_Subcutaneous	female	3
	611	66	query_1	TRUE	6.85126800620556e-21	11108	97	95	0.979381443	0.008552395	GO:0050794	GO:BP	regulation of cellular process	21110	14008	Adipose_-_Subcutaneous_female_3_community	Adipose_-_Subcutaneous	female	3
	612	67	query_1	TRUE	3.22651670208944e-20	6358	97	77	0.793814433	0.012110727	GO:0048518	GO:BP	positive regulation of biological process	21110	13539	Adipose_-_Subcutaneous_female_3_community	Adipose_-_Subcutaneous	female	3
	613	68	query_1	TRUE	8.82725273779787e-19	12164	97	96	0.989690722	0.007892141	GO:0006807	GO:BP	nitrogen compound metabolic process	21110	2543	Adipose_-_Subcutaneous_female_3_community	Adipose_-_Subcutaneous	female	3
	614	69	query_1	TRUE	3.37774579122242e-18	12337	97	96	0.989690722	0.00778147	GO:0043170	GO:BP	macromolecule metabolic process	21110	11154	Adipose_-_Subcutaneous_female_3_community	Adipose_-_Subcutaneous	female	3
	615	70	query_1	TRUE	1.05715535758663e-17	3342	97	56	0.577319588	0.016756433	GO:0010605	GO:BP	negative regulation of macromolecule metabolic process	21110	4348	Adipose_-_Subcutaneous_female_3_community	Adipose_-_Subcutaneous	female	3
	616	71	query_1	TRUE	6.58219736565212e-17	12729	97	96	0.989690722	0.007541834	GO:0044238	GO:BP	primary metabolic process	21110	11572	Adipose_-_Subcutaneous_female_3_community	Adipose_-_Subcutaneous	female	3
	617	72	query_1	TRUE	7.8635059861291e-17	11477	97	93	0.958762887	0.008103163	GO:0044237	GO:BP	cellular metabolic process	21110	11571	Adipose_-_Subcutaneous_female_3_community	Adipose_-_Subcutaneous	female	3
	618	73	query_1	TRUE	2.2525527722988e-16	3559	97	56	0.577319588	0.015734757	GO:0009892	GO:BP	negative regulation of metabolic process	21110	3830	Adipose_-_Subcutaneous_female_3_community	Adipose_-_Subcutaneous	female	3
	619	74	query_1	TRUE	3.42693382824983e-16	12480	97	95	0.979381443	0.007612179	GO:0050789	GO:BP	regulation of biological process	21110	14004	Adipose_-_Subcutaneous_female_3_community	Adipose_-_Subcutaneous	female	3
	620	75	query_1	TRUE	6.84607256893257e-15	12891	97	95	0.979381443	0.007369483	GO:0065007	GO:BP	biological regulation	21110	16811	Adipose_-_Subcutaneous_female_3_community	Adipose_-_Subcutaneous	female	3
	621	76	query_1	TRUE	3.73819916101475e-13	13946	97	96	0.989690722	0.006883694	GO:0071704	GO:BP	organic substance metabolic process	21110	17822	Adipose_-_Subcutaneous_female_3_community	Adipose_-_Subcutaneous	female	3
	622	77	query_1	TRUE	6.86981337480053e-13	6489	97	69	0.711340206	0.01063338	GO:0032502	GO:BP	developmental process	21110	8032	Adipose_-_Subcutaneous_female_3_community	Adipose_-_Subcutaneous	female	3
	623	78	query_1	TRUE	6.57017684698433e-12	4753	97	58	0.597938144	0.012202819	GO:0048523	GO:BP	negative regulation of cellular process	21110	13544	Adipose_-_Subcutaneous_female_3_community	Adipose_-_Subcutaneous	female	3
	624	79	query_1	TRUE	8.14329445781161e-12	14409	97	96	0.989690722	0.006662503	GO:0008152	GO:BP	metabolic process	21110	3197	Adipose_-_Subcutaneous_female_3_community	Adipose_-_Subcutaneous	female	3
	625	80	query_1	TRUE	6.59488022316455e-11	4658	97	56	0.577319588	0.012022327	GO:0007275	GO:BP	multicellular organism development	21110	2871	Adipose_-_Subcutaneous_female_3_community	Adipose_-_Subcutaneous	female	3
	626	81	query_1	TRUE	2.72649150210005e-10	4318	97	53	0.546391753	0.012274201	GO:0030154	GO:BP	cell differentiation	21110	7050	Adipose_-_Subcutaneous_female_3_community	Adipose_-_Subcutaneous	female	3
	627	82	query_1	TRUE	3.5141644129067e-10	4344	97	53	0.546391753	0.012200737	GO:0048869	GO:BP	cellular developmental process	21110	13852	Adipose_-_Subcutaneous_female_3_community	Adipose_-_Subcutaneous	female	3
	628	83	query_1	TRUE	3.6948876967859e-10	5896	97	62	0.639175258	0.010515604	GO:0048856	GO:BP	anatomical structure development	21110	13840	Adipose_-_Subcutaneous_female_3_community	Adipose_-_Subcutaneous	female	3
	629	84	query_1	TRUE	4.98070644493722e-10	5932	97	62	0.639175258	0.010451787	GO:0048519	GO:BP	negative regulation of biological process	21110	13540	Adipose_-_Subcutaneous_female_3_community	Adipose_-_Subcutaneous	female	3
	630	85	query_1	TRUE	7.34998440470509e-09	1407	97	29	0.298969072	0.02061123	GO:2000026	GO:BP	regulation of multicellular organismal development	21110	26633	Adipose_-_Subcutaneous_female_3_community	Adipose_-_Subcutaneous	female	3
	631	86	query_1	TRUE	1.90880333424587e-08	1682	97	31	0.319587629	0.01843044	GO:0042127	GO:BP	regulation of cell population proliferation	21110	10550	Adipose_-_Subcutaneous_female_3_community	Adipose_-_Subcutaneous	female	3
	632	87	query_1	TRUE	5.88409646580584e-08	1994	97	33	0.340206186	0.016549649	GO:0008283	GO:BP	cell population proliferation	21110	3223	Adipose_-_Subcutaneous_female_3_community	Adipose_-_Subcutaneous	female	3
	633	88	query_1	TRUE	9.17289268822109e-08	3987	97	47	0.484536082	0.011788312	GO:0048731	GO:BP	system development	21110	13728	Adipose_-_Subcutaneous_female_3_community	Adipose_-_Subcutaneous	female	3
	634	89	query_1	TRUE	1.34705936523744e-06	22	97	6	0.06185567	0.272727273	GO:0000083	GO:BP	regulation of transcription involved in G1/S transition of mitotic cell cycle	21110	33	Adipose_-_Subcutaneous_female_3_community	Adipose_-_Subcutaneous	female	3
	635	90	query_1	TRUE	2.49134955038247e-06	927	97	21	0.216494845	0.022653722	GO:0051093	GO:BP	negative regulation of developmental process	21110	14248	Adipose_-_Subcutaneous_female_3_community	Adipose_-_Subcutaneous	female	3
	636	91	query_1	TRUE	9.2306519133198e-06	3128	97	38	0.391752577	0.012148338	GO:0048513	GO:BP	animal organ development	21110	13536	Adipose_-_Subcutaneous_female_3_community	Adipose_-_Subcutaneous	female	3
	637	92	query_1	TRUE	1.37138955256365e-05	1568	97	26	0.268041237	0.016581633	GO:0045595	GO:BP	regulation of cell differentiation	21110	12146	Adipose_-_Subcutaneous_female_3_community	Adipose_-_Subcutaneous	female	3
	638	93	query_1	TRUE	1.45888430603148e-05	737	97	18	0.18556701	0.024423338	GO:0001944	GO:BP	vasculature development	21110	570	Adipose_-_Subcutaneous_female_3_community	Adipose_-_Subcutaneous	female	3
	639	94	query_1	TRUE	1.73617406279955e-05	2482	97	33	0.340206186	0.013295729	GO:0050793	GO:BP	regulation of developmental process	21110	14007	Adipose_-_Subcutaneous_female_3_community	Adipose_-_Subcutaneous	female	3
	640	95	query_1	TRUE	1.90859445948773e-05	1144	97	22	0.226804124	0.019230769	GO:0009790	GO:BP	embryo development	21110	3755	Adipose_-_Subcutaneous_female_3_community	Adipose_-_Subcutaneous	female	3
	641	96	query_1	TRUE	2.88012911080187e-05	7716	97	63	0.649484536	0.008164852	GO:0032501	GO:BP	multicellular organismal process	21110	8031	Adipose_-_Subcutaneous_female_3_community	Adipose_-_Subcutaneous	female	3
	642	97	query_1	TRUE	5.01149739434715e-05	706	97	17	0.175257732	0.02407932	GO:0001568	GO:BP	blood vessel development	21110	367	Adipose_-_Subcutaneous_female_3_community	Adipose_-_Subcutaneous	female	3
	643	98	query_1	TRUE	7.22125650749816e-05	1123	97	21	0.216494845	0.018699911	GO:0072359	GO:BP	circulatory system development	21110	18343	Adipose_-_Subcutaneous_female_3_community	Adipose_-_Subcutaneous	female	3
	644	99	query_1	TRUE	9.13576242995931e-05	1720	97	26	0.268041237	0.015116279	GO:0009719	GO:BP	response to endogenous stimulus	21110	3694	Adipose_-_Subcutaneous_female_3_community	Adipose_-_Subcutaneous	female	3
	645	100	query_1	TRUE	0.000116677	944	97	19	0.195876289	0.020127119	GO:0030097	GO:BP	hemopoiesis	21110	7038	Adipose_-_Subcutaneous_female_3_community	Adipose_-_Subcutaneous	female	3
	646	101	query_1	TRUE	0.000135855	664	97	16	0.164948454	0.024096386	GO:0061061	GO:BP	muscle structure development	21110	16048	Adipose_-_Subcutaneous_female_3_community	Adipose_-_Subcutaneous	female	3
	647	102	query_1	TRUE	0.000148295	2019	97	28	0.288659794	0.013868252	GO:0071310	GO:BP	cellular response to organic substance	21110	17511	Adipose_-_Subcutaneous_female_3_community	Adipose_-_Subcutaneous	female	3
	648	103	query_1	TRUE	0.000154045	1174	97	21	0.216494845	0.017887564	GO:0048646	GO:BP	anatomical structure formation involved in morphogenesis	21110	13644	Adipose_-_Subcutaneous_female_3_community	Adipose_-_Subcutaneous	female	3
	649	104	query_1	TRUE	0.000175816	3021	97	35	0.360824742	0.011585568	GO:0051239	GO:BP	regulation of multicellular organismal process	21110	14358	Adipose_-_Subcutaneous_female_3_community	Adipose_-_Subcutaneous	female	3
	650	105	query_1	TRUE	0.00024075	2763	97	33	0.340206186	0.01194354	GO:0048468	GO:BP	cell development	21110	13507	Adipose_-_Subcutaneous_female_3_community	Adipose_-_Subcutaneous	female	3
	651	106	query_1	TRUE	0.000287525	176	97	9	0.092783505	0.051136364	GO:0043433	GO:BP	negative regulation of DNA-binding transcription factor activity	21110	11280	Adipose_-_Subcutaneous_female_3_community	Adipose_-_Subcutaneous	female	3
	652	107	query_1	TRUE	0.000543178	2712	97	32	0.329896907	0.01179941	GO:0009653	GO:BP	anatomical structure morphogenesis	21110	3648	Adipose_-_Subcutaneous_female_3_community	Adipose_-_Subcutaneous	female	3
	653	108	query_1	TRUE	0.000557339	835	97	17	0.175257732	0.020359281	GO:0060284	GO:BP	regulation of cell development	21110	15333	Adipose_-_Subcutaneous_female_3_community	Adipose_-_Subcutaneous	female	3
	654	109	query_1	TRUE	0.000649395	1165	97	20	0.206185567	0.017167382	GO:0010628	GO:BP	positive regulation of gene expression	21110	4370	Adipose_-_Subcutaneous_female_3_community	Adipose_-_Subcutaneous	female	3
	655	110	query_1	TRUE	0.000893167	408	97	12	0.12371134	0.029411765	GO:0001701	GO:BP	in utero embryonic development	21110	407	Adipose_-_Subcutaneous_female_3_community	Adipose_-_Subcutaneous	female	3
	656	111	query_1	TRUE	0.00093897	578	97	14	0.144329897	0.024221453	GO:0071407	GO:BP	cellular response to organic cyclic compound	21110	17605	Adipose_-_Subcutaneous_female_3_community	Adipose_-_Subcutaneous	female	3
	657	112	query_1	TRUE	0.000960553	1310	97	21	0.216494845	0.016030534	GO:0051094	GO:BP	positive regulation of developmental process	21110	14249	Adipose_-_Subcutaneous_female_3_community	Adipose_-_Subcutaneous	female	3
	658	113	query_1	TRUE	0.00101885	674	97	15	0.154639175	0.022255193	GO:0043009	GO:BP	chordate embryonic development	21110	11060	Adipose_-_Subcutaneous_female_3_community	Adipose_-_Subcutaneous	female	3
	659	114	query_1	TRUE	0.001525532	67	97	6	0.06185567	0.089552239	GO:0006306	GO:BP	DNA methylation	21110	2158	Adipose_-_Subcutaneous_female_3_community	Adipose_-_Subcutaneous	female	3
	660	115	query_1	TRUE	0.001525532	67	97	6	0.06185567	0.089552239	GO:0006305	GO:BP	DNA alkylation	21110	2157	Adipose_-_Subcutaneous_female_3_community	Adipose_-_Subcutaneous	female	3
	661	116	query_1	TRUE	0.001527497	696	97	15	0.154639175	0.021551724	GO:0009792	GO:BP	embryo development ending in birth or egg hatching	21110	3757	Adipose_-_Subcutaneous_female_3_community	Adipose_-_Subcutaneous	female	3
	662	117	query_1	TRUE	0.001528808	1469	97	22	0.226804124	0.014976174	GO:0071495	GO:BP	cellular response to endogenous stimulus	21110	17675	Adipose_-_Subcutaneous_female_3_community	Adipose_-_Subcutaneous	female	3
	663	118	query_1	TRUE	0.001705105	37	97	5	0.051546392	0.135135135	GO:0043618	GO:BP	regulation of transcription from RNA polymerase II promoter in response to stress	21110	11404	Adipose_-_Subcutaneous_female_3_community	Adipose_-_Subcutaneous	female	3
	664	119	query_1	TRUE	0.001802116	436	97	12	0.12371134	0.027522936	GO:0003002	GO:BP	regionalization	21110	1472	Adipose_-_Subcutaneous_female_3_community	Adipose_-_Subcutaneous	female	3
	665	120	query_1	TRUE	0.001916878	2008	97	26	0.268041237	0.012948207	GO:0009888	GO:BP	tissue development	21110	3826	Adipose_-_Subcutaneous_female_3_community	Adipose_-_Subcutaneous	female	3
	666	121	query_1	TRUE	0.002125418	619	97	14	0.144329897	0.022617124	GO:0048514	GO:BP	blood vessel morphogenesis	21110	13537	Adipose_-_Subcutaneous_female_3_community	Adipose_-_Subcutaneous	female	3
	667	122	query_1	TRUE	0.002740644	230	97	9	0.092783505	0.039130435	GO:0000082	GO:BP	G1/S transition of mitotic cell cycle	21110	32	Adipose_-_Subcutaneous_female_3_community	Adipose_-_Subcutaneous	female	3
	668	123	query_1	TRUE	0.002876916	118	97	7	0.072164948	0.059322034	GO:0006304	GO:BP	DNA modification	21110	2156	Adipose_-_Subcutaneous_female_3_community	Adipose_-_Subcutaneous	female	3
	669	124	query_1	TRUE	0.003057034	377	97	11	0.113402062	0.029177719	GO:0018205	GO:BP	peptidyl-lysine modification	21110	5568	Adipose_-_Subcutaneous_female_3_community	Adipose_-_Subcutaneous	female	3
	670	125	query_1	TRUE	0.003582783	955	97	17	0.175257732	0.017801047	GO:0008284	GO:BP	positive regulation of cell population proliferation	21110	3224	Adipose_-_Subcutaneous_female_3_community	Adipose_-_Subcutaneous	female	3
	671	126	query_1	TRUE	0.003684262	43	97	5	0.051546392	0.11627907	GO:0043620	GO:BP	regulation of DNA-templated transcription in response to stress	21110	11406	Adipose_-_Subcutaneous_female_3_community	Adipose_-_Subcutaneous	female	3
	672	127	query_1	TRUE	0.004427073	1082	97	18	0.18556701	0.01663586	GO:0035295	GO:BP	tube development	21110	9435	Adipose_-_Subcutaneous_female_3_community	Adipose_-_Subcutaneous	female	3
	673	128	query_1	TRUE	0.004433901	6	97	3	0.030927835	0.5	GO:0070345	GO:BP	negative regulation of fat cell proliferation	21110	16995	Adipose_-_Subcutaneous_female_3_community	Adipose_-_Subcutaneous	female	3
	674	129	query_1	TRUE	0.004633614	1570	97	22	0.226804124	0.014012739	GO:0010629	GO:BP	negative regulation of gene expression	21110	4371	Adipose_-_Subcutaneous_female_3_community	Adipose_-_Subcutaneous	female	3
	675	130	query_1	TRUE	0.005017831	481	97	12	0.12371134	0.024948025	GO:0006338	GO:BP	chromatin remodeling	21110	2173	Adipose_-_Subcutaneous_female_3_community	Adipose_-_Subcutaneous	female	3
	676	131	query_1	TRUE	0.005017831	481	97	12	0.12371134	0.024948025	GO:0007389	GO:BP	pattern specification process	21110	2960	Adipose_-_Subcutaneous_female_3_community	Adipose_-_Subcutaneous	female	3
	677	132	query_1	TRUE	0.005197534	320	97	10	0.103092784	0.03125	GO:0043414	GO:BP	macromolecule methylation	21110	11271	Adipose_-_Subcutaneous_female_3_community	Adipose_-_Subcutaneous	female	3
	678	133	query_1	TRUE	0.006205264	189	97	8	0.082474227	0.042328042	GO:0040029	GO:BP	epigenetic regulation of gene expression	21110	10481	Adipose_-_Subcutaneous_female_3_community	Adipose_-_Subcutaneous	female	3
	679	134	query_1	TRUE	0.00638738	2722	97	30	0.309278351	0.011021308	GO:0070887	GO:BP	cellular response to chemical stimulus	21110	17294	Adipose_-_Subcutaneous_female_3_community	Adipose_-_Subcutaneous	female	3
	680	135	query_1	TRUE	0.007517602	260	97	9	0.092783505	0.034615385	GO:0044843	GO:BP	cell cycle G1/S phase transition	21110	11877	Adipose_-_Subcutaneous_female_3_community	Adipose_-_Subcutaneous	female	3
	681	136	query_1	TRUE	0.008742674	90	97	6	0.06185567	0.066666667	GO:0001892	GO:BP	embryonic placenta development	21110	532	Adipose_-_Subcutaneous_female_3_community	Adipose_-_Subcutaneous	female	3
	682	137	query_1	TRUE	0.012172693	1046	97	17	0.175257732	0.01625239	GO:0006259	GO:BP	DNA metabolic process	21110	2121	Adipose_-_Subcutaneous_female_3_community	Adipose_-_Subcutaneous	female	3
	683	138	query_1	TRUE	0.012742193	722	97	14	0.144329897	0.019390582	GO:0030855	GO:BP	epithelial cell differentiation	21110	7304	Adipose_-_Subcutaneous_female_3_community	Adipose_-_Subcutaneous	female	3
	684	139	query_1	TRUE	0.014377805	443	97	11	0.113402062	0.0248307	GO:0051090	GO:BP	regulation of DNA-binding transcription factor activity	21110	14245	Adipose_-_Subcutaneous_female_3_community	Adipose_-_Subcutaneous	female	3
	685	140	query_1	TRUE	0.015387443	284	97	9	0.092783505	0.031690141	GO:0045165	GO:BP	cell fate commitment	21110	11997	Adipose_-_Subcutaneous_female_3_community	Adipose_-_Subcutaneous	female	3
	686	141	query_1	TRUE	0.016746529	287	97	9	0.092783505	0.031358885	GO:0045765	GO:BP	regulation of angiogenesis	21110	12301	Adipose_-_Subcutaneous_female_3_community	Adipose_-_Subcutaneous	female	3
	687	142	query_1	TRUE	0.017487607	849	97	15	0.154639175	0.017667845	GO:0045597	GO:BP	positive regulation of cell differentiation	21110	12148	Adipose_-_Subcutaneous_female_3_community	Adipose_-_Subcutaneous	female	3
	688	143	query_1	TRUE	0.018080799	59	97	5	0.051546392	0.084745763	GO:0045604	GO:BP	regulation of epidermal cell differentiation	21110	12155	Adipose_-_Subcutaneous_female_3_community	Adipose_-_Subcutaneous	female	3
	689	144	query_1	TRUE	0.018501041	455	97	11	0.113402062	0.024175824	GO:0044772	GO:BP	mitotic cell cycle phase transition	21110	11833	Adipose_-_Subcutaneous_female_3_community	Adipose_-_Subcutaneous	female	3
	690	145	query_1	TRUE	0.01871777	291	97	9	0.092783505	0.030927835	GO:1901342	GO:BP	regulation of vasculature development	21110	22370	Adipose_-_Subcutaneous_female_3_community	Adipose_-_Subcutaneous	female	3
	691	146	query_1	TRUE	0.019137284	103	97	6	0.06185567	0.058252427	GO:0016525	GO:BP	negative regulation of angiogenesis	21110	5364	Adipose_-_Subcutaneous_female_3_community	Adipose_-_Subcutaneous	female	3
	692	147	query_1	TRUE	0.019653112	60	97	5	0.051546392	0.083333333	GO:0051148	GO:BP	negative regulation of muscle cell differentiation	21110	14293	Adipose_-_Subcutaneous_female_3_community	Adipose_-_Subcutaneous	female	3
	693	148	query_1	TRUE	0.020234178	104	97	6	0.06185567	0.057692308	GO:2000181	GO:BP	negative regulation of blood vessel morphogenesis	21110	26781	Adipose_-_Subcutaneous_female_3_community	Adipose_-_Subcutaneous	female	3
	694	149	query_1	TRUE	0.021075638	375	97	10	0.103092784	0.026666667	GO:0032259	GO:BP	methylation	21110	7865	Adipose_-_Subcutaneous_female_3_community	Adipose_-_Subcutaneous	female	3
	695	150	query_1	TRUE	0.021354586	462	97	11	0.113402062	0.023809524	GO:0048568	GO:BP	embryonic organ development	21110	13579	Adipose_-_Subcutaneous_female_3_community	Adipose_-_Subcutaneous	female	3
	696	151	query_1	TRUE	0.021381479	105	97	6	0.06185567	0.057142857	GO:1901343	GO:BP	negative regulation of vasculature development	21110	22371	Adipose_-_Subcutaneous_female_3_community	Adipose_-_Subcutaneous	female	3
	697	152	query_1	TRUE	0.021381479	105	97	6	0.06185567	0.057142857	GO:0034968	GO:BP	histone lysine methylation	21110	9215	Adipose_-_Subcutaneous_female_3_community	Adipose_-_Subcutaneous	female	3
	698	153	query_1	TRUE	0.023117486	62	97	5	0.051546392	0.080645161	GO:2000756	GO:BP	regulation of peptidyl-lysine acetylation	21110	27299	Adipose_-_Subcutaneous_female_3_community	Adipose_-_Subcutaneous	female	3
	699	154	query_1	TRUE	0.023580118	560	97	12	0.12371134	0.021428571	GO:0044770	GO:BP	cell cycle phase transition	21110	11831	Adipose_-_Subcutaneous_female_3_community	Adipose_-_Subcutaneous	female	3
	700	155	query_1	TRUE	0.026250045	10	97	3	0.030927835	0.3	GO:0046886	GO:BP	positive regulation of hormone biosynthetic process	21110	13140	Adipose_-_Subcutaneous_female_3_community	Adipose_-_Subcutaneous	female	3
	701	156	query_1	TRUE	0.026548849	1110	97	17	0.175257732	0.015315315	GO:0051241	GO:BP	negative regulation of multicellular organismal process	21110	14360	Adipose_-_Subcutaneous_female_3_community	Adipose_-_Subcutaneous	female	3
	702	157	query_1	TRUE	0.03146733	66	97	5	0.051546392	0.075757576	GO:0014015	GO:BP	positive regulation of gliogenesis	21110	4704	Adipose_-_Subcutaneous_female_3_community	Adipose_-_Subcutaneous	female	3
	703	158	query_1	TRUE	0.03146733	66	97	5	0.051546392	0.075757576	GO:0045682	GO:BP	regulation of epidermis development	21110	12230	Adipose_-_Subcutaneous_female_3_community	Adipose_-_Subcutaneous	female	3
	704	159	query_1	TRUE	0.03146733	66	97	5	0.051546392	0.075757576	GO:0051568	GO:BP	histone H3-K4 methylation	21110	14578	Adipose_-_Subcutaneous_female_3_community	Adipose_-_Subcutaneous	female	3
	705	160	query_1	TRUE	0.032589551	679	97	13	0.134020619	0.019145803	GO:0045596	GO:BP	negative regulation of cell differentiation	21110	12147	Adipose_-_Subcutaneous_female_3_community	Adipose_-_Subcutaneous	female	3
	706	161	query_1	TRUE	0.032676516	237	97	8	0.082474227	0.033755274	GO:0045444	GO:BP	fat cell differentiation	21110	12076	Adipose_-_Subcutaneous_female_3_community	Adipose_-_Subcutaneous	female	3
	707	162	query_1	TRUE	0.035973411	11	97	3	0.030927835	0.272727273	GO:0070344	GO:BP	regulation of fat cell proliferation	21110	16994	Adipose_-_Subcutaneous_female_3_community	Adipose_-_Subcutaneous	female	3
	708	163	query_1	TRUE	0.035973411	11	97	3	0.030927835	0.272727273	GO:1903671	GO:BP	negative regulation of sprouting angiogenesis	21110	24316	Adipose_-_Subcutaneous_female_3_community	Adipose_-_Subcutaneous	female	3
	709	164	query_1	TRUE	0.036112561	2809	97	29	0.298969072	0.010323959	GO:0010033	GO:BP	response to organic substance	21110	3923	Adipose_-_Subcutaneous_female_3_community	Adipose_-_Subcutaneous	female	3
	710	165	query_1	TRUE	0.036173348	173	97	7	0.072164948	0.040462428	GO:0018394	GO:BP	peptidyl-lysine acetylation	21110	5688	Adipose_-_Subcutaneous_female_3_community	Adipose_-_Subcutaneous	female	3
	711	166	query_1	TRUE	0.036438736	68	97	5	0.051546392	0.073529412	GO:1902893	GO:BP	regulation of miRNA transcription	21110	23651	Adipose_-_Subcutaneous_female_3_community	Adipose_-_Subcutaneous	female	3
	712	167	query_1	TRUE	0.039143401	69	97	5	0.051546392	0.072463768	GO:0061614	GO:BP	miRNA transcription	21110	16494	Adipose_-_Subcutaneous_female_3_community	Adipose_-_Subcutaneous	female	3
	713	168	query_1	TRUE	0.046811346	35	97	4	0.041237113	0.114285714	GO:0060251	GO:BP	regulation of glial cell proliferation	21110	15301	Adipose_-_Subcutaneous_female_3_community	Adipose_-_Subcutaneous	female	3
	714	169	query_1	TRUE	0.048136473	121	97	6	0.06185567	0.049586777	GO:0002065	GO:BP	columnar/cuboidal epithelial cell differentiation	21110	673	Adipose_-_Subcutaneous_female_3_community	Adipose_-_Subcutaneous	female	3
	715	170	query_1	TRUE	6.583145508537e-60	1369	98	70	0.714285714	0.051132213	GO:0000785	GO:CC	chromatin	22122	92	Adipose_-_Subcutaneous_female_3_community	Adipose_-_Subcutaneous	female	3
	716	171	query_1	TRUE	7.65702297122996e-57	1939	98	75	0.765306122	0.038679732	GO:0005694	GO:CC	chromosome	22122	284	Adipose_-_Subcutaneous_female_3_community	Adipose_-_Subcutaneous	female	3
	717	172	query_1	TRUE	8.25651594494567e-28	10124	98	96	0.979591837	0.009482418	GO:0005634	GO:CC	nucleus	22122	243	Adipose_-_Subcutaneous_female_3_community	Adipose_-_Subcutaneous	female	3
	718	173	query_1	TRUE	5.16051727952198e-26	4203	98	69	0.704081633	0.016416845	GO:0005654	GO:CC	nucleoplasm	22122	252	Adipose_-_Subcutaneous_female_3_community	Adipose_-_Subcutaneous	female	3
	719	174	query_1	TRUE	6.57109849318294e-23	523	98	30	0.306122449	0.057361377	GO:0005667	GO:CC	transcription regulator complex	22122	262	Adipose_-_Subcutaneous_female_3_community	Adipose_-_Subcutaneous	female	3
	720	175	query_1	TRUE	4.82013254046742e-21	6568	98	77	0.785714286	0.011723508	GO:0043232	GO:CC	intracellular non-membrane-bounded organelle	22122	1889	Adipose_-_Subcutaneous_female_3_community	Adipose_-_Subcutaneous	female	3
	721	176	query_1	TRUE	4.8708505601028e-21	6569	98	77	0.785714286	0.011721723	GO:0043228	GO:CC	non-membrane-bounded organelle	22122	1885	Adipose_-_Subcutaneous_female_3_community	Adipose_-_Subcutaneous	female	3
	722	177	query_1	TRUE	1.06228641471067e-19	5499	98	70	0.714285714	0.012729587	GO:0031981	GO:CC	nuclear lumen	22122	1230	Adipose_-_Subcutaneous_female_3_community	Adipose_-_Subcutaneous	female	3
	723	178	query_1	TRUE	8.4310526873722e-15	6635	98	70	0.714285714	0.010550113	GO:0031974	GO:CC	membrane-enclosed lumen	22122	1224	Adipose_-_Subcutaneous_female_3_community	Adipose_-_Subcutaneous	female	3
	724	179	query_1	TRUE	8.4310526873722e-15	6635	98	70	0.714285714	0.010550113	GO:0043233	GO:CC	organelle lumen	22122	1890	Adipose_-_Subcutaneous_female_3_community	Adipose_-_Subcutaneous	female	3
	725	180	query_1	TRUE	8.4310526873722e-15	6635	98	70	0.714285714	0.010550113	GO:0070013	GO:CC	intracellular organelle lumen	22122	2406	Adipose_-_Subcutaneous_female_3_community	Adipose_-_Subcutaneous	female	3
	726	181	query_1	TRUE	3.589908941024e-14	14642	98	97	0.989795918	0.006624778	GO:0043231	GO:CC	intracellular membrane-bounded organelle	22122	1888	Adipose_-_Subcutaneous_female_3_community	Adipose_-_Subcutaneous	female	3
	727	182	query_1	TRUE	2.8343714369147e-11	15705	98	97	0.989795918	0.006176377	GO:0043227	GO:CC	membrane-bounded organelle	22122	1884	Adipose_-_Subcutaneous_female_3_community	Adipose_-_Subcutaneous	female	3
	728	183	query_1	TRUE	2.07347970878957e-10	16038	98	97	0.989795918	0.006048136	GO:0043229	GO:CC	intracellular organelle	22122	1886	Adipose_-_Subcutaneous_female_3_community	Adipose_-_Subcutaneous	female	3
	729	184	query_1	TRUE	2.1094770196185e-08	16842	98	97	0.989795918	0.005759411	GO:0043226	GO:CC	organelle	22122	1883	Adipose_-_Subcutaneous_female_3_community	Adipose_-_Subcutaneous	female	3
	730	185	query_1	TRUE	3.31220313170677e-08	257	98	13	0.132653061	0.050583658	GO:0090575	GO:CC	RNA polymerase II transcription regulator complex	22122	2866	Adipose_-_Subcutaneous_female_3_community	Adipose_-_Subcutaneous	female	3
	731	186	query_1	TRUE	1.54126769533553e-06	6	98	4	0.040816327	0.666666667	GO:0016602	GO:CC	CCAAT-binding factor complex	22122	767	Adipose_-_Subcutaneous_female_3_community	Adipose_-_Subcutaneous	female	3
	732	187	query_1	TRUE	5.84420984423417e-06	17883	98	97	0.989795918	0.005424146	GO:0005622	GO:CC	intracellular anatomical structure	22122	237	Adipose_-_Subcutaneous_female_3_community	Adipose_-_Subcutaneous	female	3
	733	188	query_1	TRUE	9.6038531500521e-05	4	98	3	0.030612245	0.75	GO:0035189	GO:CC	Rb-E2F complex	22122	1602	Adipose_-_Subcutaneous_female_3_community	Adipose_-_Subcutaneous	female	3
	734	189	query_1	TRUE	0.000470985	885	98	16	0.163265306	0.018079096	GO:0016604	GO:CC	nuclear body	22122	768	Adipose_-_Subcutaneous_female_3_community	Adipose_-_Subcutaneous	female	3
	735	190	query_1	TRUE	0.001327306	8	98	3	0.030612245	0.375	GO:0034751	GO:CC	aryl hydrocarbon receptor complex	22122	1568	Adipose_-_Subcutaneous_female_3_community	Adipose_-_Subcutaneous	female	3
	736	191	query_1	TRUE	0.005550098	2	98	2	0.020408163	1	GO:0034753	GO:CC	nuclear aryl hydrocarbon receptor complex	22122	1570	Adipose_-_Subcutaneous_female_3_community	Adipose_-_Subcutaneous	female	3
	737	192	query_1	TRUE	0.007187977	78	98	5	0.051020408	0.064102564	GO:0017053	GO:CC	transcription repressor complex	22122	782	Adipose_-_Subcutaneous_female_3_community	Adipose_-_Subcutaneous	female	3
	738	193	query_1	TRUE	0.009714573	83	98	5	0.051020408	0.060240964	GO:0000792	GO:CC	heterochromatin	22122	95	Adipose_-_Subcutaneous_female_3_community	Adipose_-_Subcutaneous	female	3
	739	194	query_1	TRUE	0.025615188	237	98	7	0.071428571	0.029535865	GO:0032993	GO:CC	protein-DNA complex	22122	1345	Adipose_-_Subcutaneous_female_3_community	Adipose_-_Subcutaneous	female	3
	740	195	query_1	TRUE	0.044487612	61	98	4	0.040816327	0.06557377	GO:0000791	GO:CC	euchromatin	22122	94	Adipose_-_Subcutaneous_female_3_community	Adipose_-_Subcutaneous	female	3
	741	196	query_1	TRUE	2.60302542290262e-85	1672	98	90	0.918367347	0.053827751	GO:0043565	GO:MF	sequence-specific DNA binding	20195	5822	Adipose_-_Subcutaneous_female_3_community	Adipose_-_Subcutaneous	female	3
	742	197	query_1	TRUE	8.2621518797633e-80	1566	98	86	0.87755102	0.054916986	GO:1990837	GO:MF	sequence-specific double-stranded DNA binding	20195	11218	Adipose_-_Subcutaneous_female_3_community	Adipose_-_Subcutaneous	female	3
	743	198	query_1	TRUE	9.17447914709877e-80	1415	98	84	0.857142857	0.059363958	GO:0003700	GO:MF	DNA-binding transcription factor activity	20195	338	Adipose_-_Subcutaneous_female_3_community	Adipose_-_Subcutaneous	female	3
	744	199	query_1	TRUE	2.27869543645055e-79	1667	98	87	0.887755102	0.052189562	GO:0003690	GO:MF	double-stranded DNA binding	20195	332	Adipose_-_Subcutaneous_female_3_community	Adipose_-_Subcutaneous	female	3
	745	200	query_1	TRUE	3.26329681676104e-79	1364	98	83	0.846938776	0.06085044	GO:0000981	GO:MF	DNA-binding transcription factor activity, RNA polymerase II-specific	20195	119	Adipose_-_Subcutaneous_female_3_community	Adipose_-_Subcutaneous	female	3
	746	201	query_1	TRUE	1.01752411274256e-77	1216	98	80	0.816326531	0.065789474	GO:0000987	GO:MF	cis-regulatory region sequence-specific DNA binding	20195	120	Adipose_-_Subcutaneous_female_3_community	Adipose_-_Subcutaneous	female	3
	747	202	query_1	TRUE	2.10647682483498e-77	1508	98	84	0.857142857	0.055702918	GO:0000976	GO:MF	transcription cis-regulatory region binding	20195	115	Adipose_-_Subcutaneous_female_3_community	Adipose_-_Subcutaneous	female	3
	748	203	query_1	TRUE	2.3585539877866e-77	1510	98	84	0.857142857	0.055629139	GO:0001067	GO:MF	transcription regulatory region nucleic acid binding	20195	151	Adipose_-_Subcutaneous_female_3_community	Adipose_-_Subcutaneous	female	3
	749	204	query_1	TRUE	4.1844654331043e-76	1411	98	82	0.836734694	0.058114812	GO:0000977	GO:MF	RNA polymerase II transcription regulatory region sequence-specific DNA binding	20195	116	Adipose_-_Subcutaneous_female_3_community	Adipose_-_Subcutaneous	female	3
	750	205	query_1	TRUE	1.26357821356355e-74	1196	98	78	0.795918367	0.065217391	GO:0000978	GO:MF	RNA polymerase II cis-regulatory region sequence-specific DNA binding	20195	117	Adipose_-_Subcutaneous_female_3_community	Adipose_-_Subcutaneous	female	3
	751	206	query_1	TRUE	8.62879455407217e-72	1936	98	86	0.87755102	0.044421488	GO:0140110	GO:MF	transcription regulator activity	20195	10583	Adipose_-_Subcutaneous_female_3_community	Adipose_-_Subcutaneous	female	3
	752	207	query_1	TRUE	6.23932499279735e-71	2524	98	91	0.928571429	0.036053883	GO:0003677	GO:MF	DNA binding	20195	324	Adipose_-_Subcutaneous_female_3_community	Adipose_-_Subcutaneous	female	3
	753	208	query_1	TRUE	8.44336512026552e-51	475	98	49	0.5	0.103157895	GO:0001216	GO:MF	DNA-binding transcription activator activity	20195	179	Adipose_-_Subcutaneous_female_3_community	Adipose_-_Subcutaneous	female	3
	754	209	query_1	TRUE	1.09851968595823e-47	471	98	47	0.479591837	0.099787686	GO:0001228	GO:MF	DNA-binding transcription activator activity, RNA polymerase II-specific	20195	185	Adipose_-_Subcutaneous_female_3_community	Adipose_-_Subcutaneous	female	3
	755	210	query_1	TRUE	1.14229204270067e-43	5476	98	93	0.948979592	0.016983199	GO:0003676	GO:MF	nucleic acid binding	20195	323	Adipose_-_Subcutaneous_female_3_community	Adipose_-_Subcutaneous	female	3
	756	211	query_1	TRUE	1.99824161770688e-31	7455	98	93	0.948979592	0.012474849	GO:1901363	GO:MF	heterocyclic compound binding	20195	10974	Adipose_-_Subcutaneous_female_3_community	Adipose_-_Subcutaneous	female	3
	757	212	query_1	TRUE	4.89350902301977e-31	7529	98	93	0.948979592	0.012352238	GO:0097159	GO:MF	organic cyclic compound binding	20195	9161	Adipose_-_Subcutaneous_female_3_community	Adipose_-_Subcutaneous	female	3
	758	213	query_1	TRUE	2.28319716713602e-27	329	98	30	0.306122449	0.09118541	GO:0001217	GO:MF	DNA-binding transcription repressor activity	20195	180	Adipose_-_Subcutaneous_female_3_community	Adipose_-_Subcutaneous	female	3
	759	214	query_1	TRUE	4.19485059367073e-26	324	98	29	0.295918367	0.089506173	GO:0001227	GO:MF	DNA-binding transcription repressor activity, RNA polymerase II-specific	20195	184	Adipose_-_Subcutaneous_female_3_community	Adipose_-_Subcutaneous	female	3
	760	215	query_1	TRUE	2.36359885303196e-17	599	98	28	0.285714286	0.046744574	GO:0008134	GO:MF	transcription factor binding	20195	1575	Adipose_-_Subcutaneous_female_3_community	Adipose_-_Subcutaneous	female	3
	761	216	query_1	TRUE	2.72357876073424e-17	489	98	26	0.265306122	0.053169734	GO:0140297	GO:MF	DNA-binding transcription factor binding	20195	10605	Adipose_-_Subcutaneous_female_3_community	Adipose_-_Subcutaneous	female	3
	762	217	query_1	TRUE	4.41717244045059e-12	353	98	19	0.193877551	0.053824363	GO:0061629	GO:MF	RNA polymerase II-specific DNA-binding transcription factor binding	20195	8515	Adipose_-_Subcutaneous_female_3_community	Adipose_-_Subcutaneous	female	3
	763	218	query_1	TRUE	6.03826128506407e-11	597	98	22	0.224489796	0.036850921	GO:0003682	GO:MF	chromatin binding	20195	328	Adipose_-_Subcutaneous_female_3_community	Adipose_-_Subcutaneous	female	3
	764	219	query_1	TRUE	3.84086330019253e-05	1099	98	21	0.214285714	0.01910828	GO:0046983	GO:MF	protein dimerization activity	20195	6324	Adipose_-_Subcutaneous_female_3_community	Adipose_-_Subcutaneous	female	3
	765	220	query_1	TRUE	6.85018988834296e-05	24	98	5	0.051020408	0.208333333	GO:0008327	GO:MF	methyl-CpG binding	20195	1663	Adipose_-_Subcutaneous_female_3_community	Adipose_-_Subcutaneous	female	3
	766	221	query_1	TRUE	0.000339923	4317	98	43	0.43877551	0.009960621	GO:0046872	GO:MF	metal ion binding	20195	6281	Adipose_-_Subcutaneous_female_3_community	Adipose_-_Subcutaneous	female	3
	767	222	query_1	TRUE	0.000434234	63	98	6	0.06122449	0.095238095	GO:1990841	GO:MF	promoter-specific chromatin binding	20195	11220	Adipose_-_Subcutaneous_female_3_community	Adipose_-_Subcutaneous	female	3
	768	223	query_1	TRUE	0.000626089	4410	98	43	0.43877551	0.009750567	GO:0043169	GO:MF	cation binding	20195	5762	Adipose_-_Subcutaneous_female_3_community	Adipose_-_Subcutaneous	female	3
	769	224	query_1	TRUE	0.001310167	119	98	7	0.071428571	0.058823529	GO:0031490	GO:MF	chromatin DNA binding	20195	4162	Adipose_-_Subcutaneous_female_3_community	Adipose_-_Subcutaneous	female	3
	770	225	query_1	TRUE	0.001920979	126	98	7	0.071428571	0.055555556	GO:0042826	GO:MF	histone deacetylase binding	20195	5689	Adipose_-_Subcutaneous_female_3_community	Adipose_-_Subcutaneous	female	3
	771	226	query_1	TRUE	0.003072196	23	98	4	0.040816327	0.173913043	GO:0035035	GO:MF	histone acetyltransferase binding	20195	5302	Adipose_-_Subcutaneous_female_3_community	Adipose_-_Subcutaneous	female	3
	772	227	query_1	TRUE	0.014681386	115	98	6	0.06122449	0.052173913	GO:0001221	GO:MF	transcription coregulator binding	20195	181	Adipose_-_Subcutaneous_female_3_community	Adipose_-_Subcutaneous	female	3
	773	228	query_1	TRUE	0.027661681	78	98	5	0.051020408	0.064102564	GO:0046332	GO:MF	SMAD binding	20195	6203	Adipose_-_Subcutaneous_female_3_community	Adipose_-_Subcutaneous	female	3
	774	229	query_1	TRUE	0.02967738	28	30	4	0.133333333	0.142857143	HP:0001572	HP	Macrodontia	4851	1152	Adipose_-_Subcutaneous_female_3_community	Adipose_-_Subcutaneous	female	3
	775	230	query_1	TRUE	2.93323651964039e-06	4353	61	46	0.754098361	0.010567425	HPA:0330222	HPA	oral mucosa; squamous epithelial cells[≥Medium]	11006	490	Adipose_-_Subcutaneous_female_3_community	Adipose_-_Subcutaneous	female	3
	776	231	query_1	TRUE	0.000115601	507	61	14	0.229508197	0.027613412	HPA:0301363	HPA	lung; alveolar cells type I[High]	11006	449	Adipose_-_Subcutaneous_female_3_community	Adipose_-_Subcutaneous	female	3
	777	232	query_1	TRUE	0.000287709	4042	61	41	0.672131148	0.010143493	HPA:0620222	HPA	vagina; squamous epithelial cells[≥Medium]	11006	858	Adipose_-_Subcutaneous_female_3_community	Adipose_-_Subcutaneous	female	3
	778	233	query_1	TRUE	0.0004328	6252	61	52	0.852459016	0.008317338	HPA:0330000	HPA	oral mucosa	11006	488	Adipose_-_Subcutaneous_female_3_community	Adipose_-_Subcutaneous	female	3
	779	234	query_1	TRUE	0.0004328	6252	61	52	0.852459016	0.008317338	HPA:0330221	HPA	oral mucosa; squamous epithelial cells[≥Low]	11006	489	Adipose_-_Subcutaneous_female_3_community	Adipose_-_Subcutaneous	female	3
	780	235	query_1	TRUE	0.000872665	1091	61	19	0.31147541	0.017415215	HPA:0301361	HPA	lung; alveolar cells type I[≥Low]	11006	447	Adipose_-_Subcutaneous_female_3_community	Adipose_-_Subcutaneous	female	3
	781	236	query_1	TRUE	0.000958704	5322	61	47	0.770491803	0.008831266	HPA:0530711	HPA	spleen; cells in red pulp[≥Low]	11006	776	Adipose_-_Subcutaneous_female_3_community	Adipose_-_Subcutaneous	female	3
	782	237	query_1	TRUE	0.00121992	4070	61	40	0.655737705	0.00982801	HPA:0160251	HPA	endometrium 1; cells in endometrial stroma[≥Low]	11006	307	Adipose_-_Subcutaneous_female_3_community	Adipose_-_Subcutaneous	female	3
	783	238	query_1	TRUE	0.001358464	5992	61	50	0.819672131	0.008344459	HPA:0620221	HPA	vagina; squamous epithelial cells[≥Low]	11006	857	Adipose_-_Subcutaneous_female_3_community	Adipose_-_Subcutaneous	female	3
	784	239	query_1	TRUE	0.001358464	5992	61	50	0.819672131	0.008344459	HPA:0620000	HPA	vagina	11006	856	Adipose_-_Subcutaneous_female_3_community	Adipose_-_Subcutaneous	female	3
	785	240	query_1	TRUE	0.002542461	5882	61	49	0.803278689	0.0083305	HPA:0530000	HPA	spleen	11006	775	Adipose_-_Subcutaneous_female_3_community	Adipose_-_Subcutaneous	female	3
	786	241	query_1	TRUE	0.003049784	7029	61	54	0.885245902	0.007682458	HPA:0470000	HPA	skin 2	11006	676	Adipose_-_Subcutaneous_female_3_community	Adipose_-_Subcutaneous	female	3
	787	242	query_1	TRUE	0.004121107	887	61	16	0.262295082	0.018038331	HPA:0301362	HPA	lung; alveolar cells type I[≥Medium]	11006	448	Adipose_-_Subcutaneous_female_3_community	Adipose_-_Subcutaneous	female	3
	788	243	query_1	TRUE	0.004922255	2822	61	31	0.508196721	0.010985117	HPA:0570811	HPA	testis; spermatogonia cells[≥Low]	11006	828	Adipose_-_Subcutaneous_female_3_community	Adipose_-_Subcutaneous	female	3
	789	244	query_1	TRUE	0.005866603	6672	61	52	0.852459016	0.007793765	HPA:0190221	HPA	esophagus; squamous epithelial cells[≥Low]	11006	325	Adipose_-_Subcutaneous_female_3_community	Adipose_-_Subcutaneous	female	3
	790	245	query_1	TRUE	0.005866603	6672	61	52	0.852459016	0.007793765	HPA:0190000	HPA	esophagus	11006	324	Adipose_-_Subcutaneous_female_3_community	Adipose_-_Subcutaneous	female	3
	791	246	query_1	TRUE	0.009366217	170	61	7	0.114754098	0.041176471	HPA:0091012	HPA	cerebellum; molecular layer cells - nucleus[≥Medium]	11006	153	Adipose_-_Subcutaneous_female_3_community	Adipose_-_Subcutaneous	female	3
	792	247	query_1	TRUE	0.00968406	6107	61	49	0.803278689	0.008023579	HPA:0600441	HPA	tonsil; non-germinal center cells[≥Low]	11006	846	Adipose_-_Subcutaneous_female_3_community	Adipose_-_Subcutaneous	female	3
	793	248	query_1	TRUE	0.010462665	7238	61	54	0.885245902	0.007460624	HPA:0460000	HPA	skin 1	11006	621	Adipose_-_Subcutaneous_female_3_community	Adipose_-_Subcutaneous	female	3
	794	249	query_1	TRUE	0.010822935	4946	61	43	0.704918033	0.008693894	HPA:0600222	HPA	tonsil; squamous epithelial cells[≥Medium]	11006	850	Adipose_-_Subcutaneous_female_3_community	Adipose_-_Subcutaneous	female	3
	795	250	query_1	TRUE	0.012131197	4247	61	39	0.639344262	0.009182953	HPA:0040082	HPA	bone marrow; hematopoietic cells[≥Medium]	11006	52	Adipose_-_Subcutaneous_female_3_community	Adipose_-_Subcutaneous	female	3
	796	251	query_1	TRUE	0.014866401	3285	61	33	0.540983607	0.010045662	HPA:0460662	HPA	skin 1; keratinocytes[≥Medium]	11006	659	Adipose_-_Subcutaneous_female_3_community	Adipose_-_Subcutaneous	female	3
	797	252	query_1	TRUE	0.016117097	5787	61	47	0.770491803	0.008121652	HPA:0320101	HPA	nasopharynx; respiratory epithelial cells[≥Low]	11006	485	Adipose_-_Subcutaneous_female_3_community	Adipose_-_Subcutaneous	female	3
	798	253	query_1	TRUE	0.017159091	187	61	7	0.114754098	0.037433155	HPA:0091011	HPA	cerebellum; molecular layer cells - nucleus[≥Low]	11006	152	Adipose_-_Subcutaneous_female_3_community	Adipose_-_Subcutaneous	female	3
	799	254	query_1	TRUE	0.022421542	5452	61	45	0.737704918	0.008253852	HPA:0630221	HPA	cervix; squamous epithelial cells[≥Low]	11006	205	Adipose_-_Subcutaneous_female_3_community	Adipose_-_Subcutaneous	female	3
	800	255	query_1	TRUE	0.022850155	3511	61	34	0.557377049	0.009683851	HPA:0170251	HPA	endometrium 2; cells in endometrial stroma[≥Low]	11006	314	Adipose_-_Subcutaneous_female_3_community	Adipose_-_Subcutaneous	female	3
	801	256	query_1	TRUE	0.024202076	6922	61	52	0.852459016	0.00751228	HPA:0630000	HPA	cervix	11006	201	Adipose_-_Subcutaneous_female_3_community	Adipose_-_Subcutaneous	female	3
	802	257	query_1	TRUE	0.029816474	7189	61	53	0.868852459	0.007372374	HPA:0320000	HPA	nasopharynx	11006	466	Adipose_-_Subcutaneous_female_3_community	Adipose_-_Subcutaneous	female	3
	803	258	query_1	TRUE	0.031981207	4767	61	41	0.672131148	0.008600797	HPA:0320102	HPA	nasopharynx; respiratory epithelial cells[≥Medium]	11006	486	Adipose_-_Subcutaneous_female_3_community	Adipose_-_Subcutaneous	female	3
	804	259	query_1	TRUE	0.032421573	2063	61	24	0.393442623	0.011633543	HPA:0340462	HPA	ovary; ovarian stroma cells[≥Medium]	11006	497	Adipose_-_Subcutaneous_female_3_community	Adipose_-_Subcutaneous	female	3
	805	260	query_1	TRUE	0.034988264	146	61	6	0.098360656	0.04109589	HPA:0090981	HPA	cerebellum; granular cells - nucleus[≥Low]	11006	143	Adipose_-_Subcutaneous_female_3_community	Adipose_-_Subcutaneous	female	3
	806	261	query_1	TRUE	1.07009684458101e-05	219	43	10	0.23255814	0.0456621	KEGG:05166	KEGG	Human T-cell leukemia virus 1 infection	8161	440	Adipose_-_Subcutaneous_female_3_community	Adipose_-_Subcutaneous	female	3
	807	262	query_1	TRUE	0.000446025	192	43	8	0.186046512	0.041666667	KEGG:05202	KEGG	Transcriptional misregulation in cancer	8161	447	Adipose_-_Subcutaneous_female_3_community	Adipose_-_Subcutaneous	female	3
	808	263	query_1	TRUE	0.000766753	147	43	7	0.162790698	0.047619048	KEGG:05224	KEGG	Breast cancer	8161	468	Adipose_-_Subcutaneous_female_3_community	Adipose_-_Subcutaneous	female	3
	809	264	query_1	TRUE	0.000996854	153	43	7	0.162790698	0.045751634	KEGG:04934	KEGG	Cushing syndrome	8161	384	Adipose_-_Subcutaneous_female_3_community	Adipose_-_Subcutaneous	female	3
	810	265	query_1	TRUE	0.011057749	97	43	5	0.11627907	0.051546392	KEGG:05215	KEGG	Prostate cancer	8161	459	Adipose_-_Subcutaneous_female_3_community	Adipose_-_Subcutaneous	female	3
	811	266	query_1	TRUE	0.011974948	157	43	6	0.139534884	0.038216561	KEGG:04110	KEGG	Cell cycle	8161	259	Adipose_-_Subcutaneous_female_3_community	Adipose_-_Subcutaneous	female	3
	812	267	query_1	TRUE	0.013743504	161	43	6	0.139534884	0.037267081	KEGG:05161	KEGG	Hepatitis B	8161	435	Adipose_-_Subcutaneous_female_3_community	Adipose_-_Subcutaneous	female	3
	813	268	query_1	TRUE	0.025248741	529	43	10	0.23255814	0.018903592	KEGG:05200	KEGG	Pathways in cancer	8161	446	Adipose_-_Subcutaneous_female_3_community	Adipose_-_Subcutaneous	female	3
	814	269	query_1	TRUE	0.000792483	550	92	15	0.163043478	0.027272727	MIRNA:hsa-miR-181a-5p	MIRNA	hsa-miR-181a-5p	14850	308	Adipose_-_Subcutaneous_female_3_community	Adipose_-_Subcutaneous	female	3
	815	270	query_1	TRUE	0.001219457	61	92	6	0.065217391	0.098360656	MIRNA:hsa-miR-4501	MIRNA	hsa-miR-4501	14850	1133	Adipose_-_Subcutaneous_female_3_community	Adipose_-_Subcutaneous	female	3
	816	271	query_1	TRUE	0.009121025	86	92	6	0.065217391	0.069767442	MIRNA:hsa-miR-4301	MIRNA	hsa-miR-4301	14850	994	Adipose_-_Subcutaneous_female_3_community	Adipose_-_Subcutaneous	female	3
	817	272	query_1	TRUE	0.011841564	90	92	6	0.065217391	0.066666667	MIRNA:hsa-miR-548at-3p	MIRNA	hsa-miR-548at-3p	14850	1701	Adipose_-_Subcutaneous_female_3_community	Adipose_-_Subcutaneous	female	3
	818	273	query_1	TRUE	0.011841564	90	92	6	0.065217391	0.066666667	MIRNA:hsa-miR-548ay-3p	MIRNA	hsa-miR-548ay-3p	14850	1709	Adipose_-_Subcutaneous_female_3_community	Adipose_-_Subcutaneous	female	3
	819	274	query_1	TRUE	0.014133455	249	92	9	0.097826087	0.036144578	MIRNA:hsa-miR-410-3p	MIRNA	hsa-miR-410-3p	14850	929	Adipose_-_Subcutaneous_female_3_community	Adipose_-_Subcutaneous	female	3
	820	275	query_1	TRUE	0.046918412	1063	92	18	0.195652174	0.016933208	MIRNA:hsa-miR-20a-5p	MIRNA	hsa-miR-20a-5p	14850	409	Adipose_-_Subcutaneous_female_3_community	Adipose_-_Subcutaneous	female	3
	821	276	query_1	TRUE	7.62415380949203e-08	113	55	10	0.181818182	0.088495575	REAC:R-HSA-1989781	REAC	PPARA activates gene expression	10790	1611	Adipose_-_Subcutaneous_female_3_community	Adipose_-_Subcutaneous	female	3
	822	277	query_1	TRUE	8.32535958656836e-08	114	55	10	0.181818182	0.087719298	REAC:R-HSA-400206	REAC	Regulation of lipid metabolism by PPARalpha	10790	1926	Adipose_-_Subcutaneous_female_3_community	Adipose_-_Subcutaneous	female	3
	823	278	query_1	TRUE	8.47763488078919e-08	33	55	7	0.127272727	0.212121212	REAC:R-HSA-2559585	REAC	Oncogene Induced Senescence	10790	1552	Adipose_-_Subcutaneous_female_3_community	Adipose_-_Subcutaneous	female	3
	824	279	query_1	TRUE	3.89668024761854e-06	1479	55	25	0.454545455	0.016903313	REAC:R-HSA-74160	REAC	Gene expression (Transcription)	10790	989	Adipose_-_Subcutaneous_female_3_community	Adipose_-_Subcutaneous	female	3
	825	280	query_1	TRUE	3.87351458613543e-05	46	55	6	0.109090909	0.130434783	REAC:R-HSA-69236	REAC	G1 Phase	10790	946	Adipose_-_Subcutaneous_female_3_community	Adipose_-_Subcutaneous	female	3
	826	281	query_1	TRUE	3.87351458613543e-05	46	55	6	0.109090909	0.130434783	REAC:R-HSA-69231	REAC	Cyclin D associated events in G1	10790	399	Adipose_-_Subcutaneous_female_3_community	Adipose_-_Subcutaneous	female	3
	827	282	query_1	TRUE	7.73061263602967e-05	27	55	5	0.090909091	0.185185185	REAC:R-HSA-69205	REAC	G1/S-Specific Transcription	10790	949	Adipose_-_Subcutaneous_female_3_community	Adipose_-_Subcutaneous	female	3
	828	283	query_1	TRUE	7.92993779255039e-05	1222	55	21	0.381818182	0.017184943	REAC:R-HSA-212436	REAC	Generic Transcription Pathway	10790	991	Adipose_-_Subcutaneous_female_3_community	Adipose_-_Subcutaneous	female	3
	829	284	query_1	TRUE	8.29670912379934e-05	1343	55	22	0.4	0.016381236	REAC:R-HSA-73857	REAC	RNA Polymerase II Transcription	10790	1798	Adipose_-_Subcutaneous_female_3_community	Adipose_-_Subcutaneous	female	3
	830	285	query_1	TRUE	0.000288719	15	55	4	0.072727273	0.266666667	REAC:R-HSA-1362300	REAC	Transcription of E2F targets under negative control by p107 (RBL1) and p130 (RBL2) in complex with HDAC1	10790	2404	Adipose_-_Subcutaneous_female_3_community	Adipose_-_Subcutaneous	female	3
	831	286	query_1	TRUE	0.000437641	792	55	16	0.290909091	0.02020202	REAC:R-HSA-8953897	REAC	Cellular responses to stimuli	10790	325	Adipose_-_Subcutaneous_female_3_community	Adipose_-_Subcutaneous	female	3
	832	287	query_1	TRUE	0.00049961	17	55	4	0.072727273	0.235294118	REAC:R-HSA-9661069	REAC	Defective binding of RB1 mutants to E2F1,(E2F2, E2F3)	10790	666	Adipose_-_Subcutaneous_female_3_community	Adipose_-_Subcutaneous	female	3
	833	288	query_1	TRUE	0.00049961	17	55	4	0.072727273	0.235294118	REAC:R-HSA-9659787	REAC	Aberrant regulation of mitotic G1/S transition in cancer due to RB1 defects	10790	43	Adipose_-_Subcutaneous_female_3_community	Adipose_-_Subcutaneous	female	3
	834	289	query_1	TRUE	0.000599206	40	55	5	0.090909091	0.125	REAC:R-HSA-2426168	REAC	Activation of gene expression by SREBF (SREBP)	10790	97	Adipose_-_Subcutaneous_female_3_community	Adipose_-_Subcutaneous	female	3
	835	290	query_1	TRUE	0.000639929	18	55	4	0.072727273	0.222222222	REAC:R-HSA-1362277	REAC	Transcription of E2F targets under negative control by DREAM complex	10790	2403	Adipose_-_Subcutaneous_female_3_community	Adipose_-_Subcutaneous	female	3
	836	291	query_1	TRUE	0.000905003	6	55	3	0.054545455	0.5	REAC:R-HSA-8937144	REAC	Aryl hydrocarbon receptor signalling	10790	162	Adipose_-_Subcutaneous_female_3_community	Adipose_-_Subcutaneous	female	3
	837	292	query_1	TRUE	0.001838418	778	55	15	0.272727273	0.019280206	REAC:R-HSA-2262752	REAC	Cellular responses to stress	10790	326	Adipose_-_Subcutaneous_female_3_community	Adipose_-_Subcutaneous	female	3
	838	293	query_1	TRUE	0.002485165	53	55	5	0.090909091	0.094339623	REAC:R-HSA-1655829	REAC	Regulation of cholesterol biosynthesis by SREBP (SREBF)	10790	1912	Adipose_-_Subcutaneous_female_3_community	Adipose_-_Subcutaneous	female	3
	839	294	query_1	TRUE	0.003033216	26	55	4	0.072727273	0.153846154	REAC:R-HSA-1538133	REAC	G0 and Early G1	10790	945	Adipose_-_Subcutaneous_female_3_community	Adipose_-_Subcutaneous	female	3
	840	295	query_1	TRUE	0.003235595	147	55	7	0.127272727	0.047619048	REAC:R-HSA-453279	REAC	Mitotic G1 phase and G1/S transition	10790	1400	Adipose_-_Subcutaneous_female_3_community	Adipose_-_Subcutaneous	female	3
	841	296	query_1	TRUE	0.003759961	9	55	3	0.054545455	0.333333333	REAC:R-HSA-381183	REAC	ATF6 (ATF6-alpha) activates chaperone genes	10790	33	Adipose_-_Subcutaneous_female_3_community	Adipose_-_Subcutaneous	female	3
	842	297	query_1	TRUE	0.007332387	11	55	3	0.054545455	0.272727273	REAC:R-HSA-381033	REAC	ATF6 (ATF6-alpha) activates chaperones	10790	34	Adipose_-_Subcutaneous_female_3_community	Adipose_-_Subcutaneous	female	3
	843	298	query_1	TRUE	0.00912885	34	55	4	0.072727273	0.117647059	REAC:R-HSA-8953750	REAC	Transcriptional Regulation by E2F6	10790	2410	Adipose_-_Subcutaneous_female_3_community	Adipose_-_Subcutaneous	female	3
	844	299	query_1	TRUE	0.01150778	36	55	4	0.072727273	0.111111111	REAC:R-HSA-9687139	REAC	Aberrant regulation of mitotic cell cycle due to RB1 defects	10790	44	Adipose_-_Subcutaneous_female_3_community	Adipose_-_Subcutaneous	female	3
	845	300	query_1	TRUE	0.01150778	36	55	4	0.072727273	0.111111111	REAC:R-HSA-2173796	REAC	SMAD2/SMAD3:SMAD4 heterotrimer regulates transcription	10790	2031	Adipose_-_Subcutaneous_female_3_community	Adipose_-_Subcutaneous	female	3
	846	301	query_1	TRUE	0.014312028	38	55	4	0.072727273	0.105263158	REAC:R-HSA-9675126	REAC	Diseases of mitotic cell cycle	10790	731	Adipose_-_Subcutaneous_female_3_community	Adipose_-_Subcutaneous	female	3
	847	302	query_1	TRUE	0.020095233	195	55	7	0.127272727	0.035897436	REAC:R-HSA-2559583	REAC	Cellular Senescence	10790	319	Adipose_-_Subcutaneous_female_3_community	Adipose_-_Subcutaneous	female	3
	848	303	query_1	TRUE	0.024439802	16	55	3	0.054545455	0.1875	REAC:R-HSA-9614657	REAC	FOXO-mediated transcription of cell death genes	10790	879	Adipose_-_Subcutaneous_female_3_community	Adipose_-_Subcutaneous	female	3
	849	304	query_1	TRUE	0.034776431	91	55	5	0.090909091	0.054945055	REAC:R-HSA-381119	REAC	Unfolded Protein Response (UPR)	10790	2486	Adipose_-_Subcutaneous_female_3_community	Adipose_-_Subcutaneous	female	3
	850	305	query_1	TRUE	0.039408785	49	55	4	0.072727273	0.081632653	REAC:R-HSA-6791312	REAC	TP53 Regulates Transcription of Cell Cycle Genes	10790	2319	Adipose_-_Subcutaneous_female_3_community	Adipose_-_Subcutaneous	female	3
	851	306	query_1	TRUE	0.042674222	50	55	4	0.072727273	0.08	REAC:R-HSA-2173793	REAC	Transcriptional activity of SMAD2/SMAD3:SMAD4 heterotrimer	10790	2417	Adipose_-_Subcutaneous_female_3_community	Adipose_-_Subcutaneous	female	3
	852	307	query_1	TRUE	1.26083636860544e-10	2856	98	45	0.459183673	0.015756303	TF:M01118_1	TF	Factor: WT1; motif: SMCNCCNSC; match class: 1	20011	8985	Adipose_-_Subcutaneous_female_3_community	Adipose_-_Subcutaneous	female	3
	853	308	query_1	TRUE	2.60239467331151e-09	2711	98	42	0.428571429	0.015492438	TF:M07436_1	TF	Factor: WT1; motif: NNGGGNGGGSGN; match class: 1	20011	8983	Adipose_-_Subcutaneous_female_3_community	Adipose_-_Subcutaneous	female	3
	854	309	query_1	TRUE	2.49097091811405e-08	4494	98	53	0.540816327	0.011793502	TF:M10432_1	TF	Factor: MAZ; motif: GGGMGGGGS; match class: 1	20011	4997	Adipose_-_Subcutaneous_female_3_community	Adipose_-_Subcutaneous	female	3
	855	310	query_1	TRUE	1.52567255059264e-07	5706	98	59	0.602040816	0.010339993	TF:M09984_1	TF	Factor: MAZ; motif: GGGGGAGGGGGNGRGRRRGNRG; match class: 1	20011	4995	Adipose_-_Subcutaneous_female_3_community	Adipose_-_Subcutaneous	female	3
	856	311	query_1	TRUE	2.1791122659049e-07	6657	98	64	0.653061224	0.00961394	TF:M07436	TF	Factor: WT1; motif: NNGGGNGGGSGN	20011	8982	Adipose_-_Subcutaneous_female_3_community	Adipose_-_Subcutaneous	female	3
	857	312	query_1	TRUE	2.38183147195352e-07	6300	98	62	0.632653061	0.00984127	TF:M09723_1	TF	Factor: BTEB1; motif: GGGGGCGGGGCNGSGGGNGS; match class: 1	20011	613	Adipose_-_Subcutaneous_female_3_community	Adipose_-_Subcutaneous	female	3
	858	313	query_1	TRUE	4.92715822039572e-07	2639	98	38	0.387755102	0.014399394	TF:M02281_1	TF	Factor: SP1; motif: CCCCKCCCCC; match class: 1	20011	7827	Adipose_-_Subcutaneous_female_3_community	Adipose_-_Subcutaneous	female	3
	859	314	query_1	TRUE	5.3966598357391e-07	3049	98	41	0.418367347	0.013447032	TF:M07397_1	TF	Factor: ZBP89; motif: CCCCKCCCCCNN; match class: 1	20011	9073	Adipose_-_Subcutaneous_female_3_community	Adipose_-_Subcutaneous	female	3
	860	315	query_1	TRUE	5.41216405482961e-07	10654	98	82	0.836734694	0.00769664	TF:M00986_1	TF	Factor: Churchill; motif: CGGGNN; match class: 1	20011	835	Adipose_-_Subcutaneous_female_3_community	Adipose_-_Subcutaneous	female	3
	861	316	query_1	TRUE	6.83477935899469e-07	6819	98	64	0.653061224	0.00938554	TF:M12722_1	TF	Factor: ZXDL; motif: GSGSCNNGGGMRGCNCCGGGS; match class: 1	20011	11647	Adipose_-_Subcutaneous_female_3_community	Adipose_-_Subcutaneous	female	3
	862	317	query_1	TRUE	7.2976698481335e-07	4098	98	48	0.489795918	0.011713031	TF:M03893_1	TF	Factor: WT1; motif: GNGGGGGCGGGG; match class: 1	20011	8989	Adipose_-_Subcutaneous_female_3_community	Adipose_-_Subcutaneous	female	3
	863	318	query_1	TRUE	7.55301150543764e-07	5060	98	54	0.551020408	0.010671937	TF:M10026_1	TF	Factor: PATZ; motif: GGGGNGGGGGMKGGRRNGGNRN; match class: 1	20011	6319	Adipose_-_Subcutaneous_female_3_community	Adipose_-_Subcutaneous	female	3
	864	319	query_1	TRUE	7.77713586849117e-07	2173	98	34	0.346938776	0.015646572	TF:M03896_1	TF	Factor: EGR1; motif: NACGCCCACGCANW; match class: 1	20011	1605	Adipose_-_Subcutaneous_female_3_community	Adipose_-_Subcutaneous	female	3
	865	320	query_1	TRUE	9.20256748111285e-07	2964	98	40	0.408163265	0.013495277	TF:M09834_1	TF	Factor: ZNF148; motif: NNNNNNCCNNCCCCTCCCCCACCCN; match class: 1	20011	9507	Adipose_-_Subcutaneous_female_3_community	Adipose_-_Subcutaneous	female	3
	866	321	query_1	TRUE	1.49898536741724e-06	10824	98	82	0.836734694	0.007575758	TF:M07289_1	TF	Factor: GKLF; motif: NNNRGGNGNGGSN; match class: 1	20011	3169	Adipose_-_Subcutaneous_female_3_community	Adipose_-_Subcutaneous	female	3
	867	322	query_1	TRUE	1.58016498458545e-06	4034	98	47	0.479591837	0.011650967	TF:M10112_1	TF	Factor: Miz-1; motif: NNRGGWGGGGGAGGGGMRR; match class: 1	20011	5201	Adipose_-_Subcutaneous_female_3_community	Adipose_-_Subcutaneous	female	3
	868	323	query_1	TRUE	1.60771669560809e-06	5326	98	55	0.56122449	0.010326699	TF:M00933_1	TF	Factor: Sp1; motif: CCCCGCCCCN; match class: 1	20011	7847	Adipose_-_Subcutaneous_female_3_community	Adipose_-_Subcutaneous	female	3
	869	324	query_1	TRUE	1.67526903142324e-06	3303	98	42	0.428571429	0.012715713	TF:M08878_1	TF	Factor: EGR; motif: CGCCCCCGCNN; match class: 1	20011	1671	Adipose_-_Subcutaneous_female_3_community	Adipose_-_Subcutaneous	female	3
	870	325	query_1	TRUE	1.96247528330289e-06	3757	98	45	0.459183673	0.011977642	TF:M07354_1	TF	Factor: Egr-1; motif: GCGGGGGCGG; match class: 1	20011	1631	Adipose_-_Subcutaneous_female_3_community	Adipose_-_Subcutaneous	female	3
	871	326	query_1	TRUE	2.41388929139847e-06	7005	98	64	0.653061224	0.009136331	TF:M01118	TF	Factor: WT1; motif: SMCNCCNSC	20011	8984	Adipose_-_Subcutaneous_female_3_community	Adipose_-_Subcutaneous	female	3
	872	327	query_1	TRUE	2.53747698258871e-06	2927	98	39	0.397959184	0.013324223	TF:M10108_1	TF	Factor: WT1; motif: RGGNGGGGGAGGRGGNGGRG; match class: 1	20011	8981	Adipose_-_Subcutaneous_female_3_community	Adipose_-_Subcutaneous	female	3
	873	328	query_1	TRUE	2.85001819597817e-06	8430	98	71	0.724489796	0.008422301	TF:M12351_1	TF	Factor: TIEG1; motif: NCCCNSNCCCCGCCCCC; match class: 1	20011	8783	Adipose_-_Subcutaneous_female_3_community	Adipose_-_Subcutaneous	female	3
	874	329	query_1	TRUE	2.91138999292971e-06	9295	98	75	0.765306122	0.008068854	TF:M12703	TF	Factor: ZNF383; motif: SSNGGGMGGNGSNGGS	20011	10110	Adipose_-_Subcutaneous_female_3_community	Adipose_-_Subcutaneous	female	3
	875	330	query_1	TRUE	3.04288574042158e-06	7040	98	64	0.653061224	0.009090909	TF:M12464	TF	Factor: ZNF148; motif: NNCCCCTCCCCC	20011	9508	Adipose_-_Subcutaneous_female_3_community	Adipose_-_Subcutaneous	female	3
	876	331	query_1	TRUE	3.61656918342443e-06	6688	98	62	0.632653061	0.009270335	TF:M10108	TF	Factor: WT1; motif: RGGNGGGGGAGGRGGNGGRG	20011	8980	Adipose_-_Subcutaneous_female_3_community	Adipose_-_Subcutaneous	female	3
	877	332	query_1	TRUE	3.63949060439105e-06	7853	98	68	0.693877551	0.008659111	TF:M09826_1	TF	Factor: BTEB3; motif: CCNNSCCNSCCCCKCCCCC; match class: 1	20011	627	Adipose_-_Subcutaneous_female_3_community	Adipose_-_Subcutaneous	female	3
	878	333	query_1	TRUE	4.24603476246125e-06	4465	98	49	0.5	0.010974244	TF:M12703_1	TF	Factor: ZNF383; motif: SSNGGGMGGNGSNGGS; match class: 1	20011	10111	Adipose_-_Subcutaneous_female_3_community	Adipose_-_Subcutaneous	female	3
	879	334	query_1	TRUE	4.49985161225324e-06	5813	98	57	0.581632653	0.009805608	TF:M01104_1	TF	Factor: MOVO-B; motif: GNGGGGG; match class: 1	20011	5239	Adipose_-_Subcutaneous_female_3_community	Adipose_-_Subcutaneous	female	3
	880	335	query_1	TRUE	4.59034487796275e-06	5993	98	58	0.591836735	0.009677958	TF:M12313	TF	Factor: ZNF460; motif: NNACNCCCCCCNN	20011	10344	Adipose_-_Subcutaneous_female_3_community	Adipose_-_Subcutaneous	female	3
	881	336	query_1	TRUE	4.88062237862662e-06	8103	98	69	0.704081633	0.008515365	TF:M07354	TF	Factor: Egr-1; motif: GCGGGGGCGG	20011	1630	Adipose_-_Subcutaneous_female_3_community	Adipose_-_Subcutaneous	female	3
	882	337	query_1	TRUE	6.58735336627953e-06	2750	98	37	0.37755102	0.013454545	TF:M01873_1	TF	Factor: Egr-1; motif: GCGGGGGCGG; match class: 1	20011	1633	Adipose_-_Subcutaneous_female_3_community	Adipose_-_Subcutaneous	female	3
	883	338	query_1	TRUE	8.31765662606385e-06	3624	98	43	0.43877551	0.011865342	TF:M00982_1	TF	Factor: KROX; motif: CCCGCCCCCRCCCC; match class: 1	20011	4613	Adipose_-_Subcutaneous_female_3_community	Adipose_-_Subcutaneous	female	3
	884	339	query_1	TRUE	8.6398698651732e-06	3193	98	40	0.408163265	0.012527404	TF:M12697	TF	Factor: ZNF142; motif: SNSCGCCCGCCCGCSCSS	20011	9502	Adipose_-_Subcutaneous_female_3_community	Adipose_-_Subcutaneous	female	3
	885	340	query_1	TRUE	8.78819541073158e-06	6268	98	59	0.602040816	0.009412891	TF:M03896	TF	Factor: EGR1; motif: NACGCCCACGCANW	20011	1604	Adipose_-_Subcutaneous_female_3_community	Adipose_-_Subcutaneous	female	3
	886	341	query_1	TRUE	1.07503822646944e-05	2273	98	33	0.336734694	0.014518258	TF:M12313_1	TF	Factor: ZNF460; motif: NNACNCCCCCCNN; match class: 1	20011	10345	Adipose_-_Subcutaneous_female_3_community	Adipose_-_Subcutaneous	female	3
	887	342	query_1	TRUE	1.14408135927904e-05	9527	98	75	0.765306122	0.007872363	TF:M10432	TF	Factor: MAZ; motif: GGGMGGGGS	20011	4996	Adipose_-_Subcutaneous_female_3_community	Adipose_-_Subcutaneous	female	3
	888	343	query_1	TRUE	1.41687515784301e-05	5454	98	54	0.551020408	0.00990099	TF:M02036_1	TF	Factor: WT1; motif: CGCCCCCNCN; match class: 1	20011	8987	Adipose_-_Subcutaneous_female_3_community	Adipose_-_Subcutaneous	female	3
	889	344	query_1	TRUE	2.28171920387897e-05	1612	98	27	0.275510204	0.01674938	TF:M09761_1	TF	Factor: EGR1; motif: NGNGKGGGYGGNGS; match class: 1	20011	1621	Adipose_-_Subcutaneous_female_3_community	Adipose_-_Subcutaneous	female	3
	890	345	query_1	TRUE	2.29846353630819e-05	2215	98	32	0.326530612	0.014446953	TF:M07141	TF	Factor: FPM315; motif: GGAGGAGGRRGRGGRGGRRGR	20011	9782	Adipose_-_Subcutaneous_female_3_community	Adipose_-_Subcutaneous	female	3
	891	346	query_1	TRUE	2.40629060447839e-05	13497	98	90	0.918367347	0.006668148	TF:M00803	TF	Factor: E2F; motif: GGCGSG	20011	1548	Adipose_-_Subcutaneous_female_3_community	Adipose_-_Subcutaneous	female	3
	892	347	query_1	TRUE	2.44701834302354e-05	4057	98	45	0.459183673	0.01109194	TF:M10086_1	TF	Factor: TAFII250; motif: RARRWGGCGGMGGNGR; match class: 1	20011	8173	Adipose_-_Subcutaneous_female_3_community	Adipose_-_Subcutaneous	female	3
	893	348	query_1	TRUE	2.4769369833361e-05	10824	98	80	0.816326531	0.007390983	TF:M12722	TF	Factor: ZXDL; motif: GSGSCNNGGGMRGCNCCGGGS	20011	11646	Adipose_-_Subcutaneous_female_3_community	Adipose_-_Subcutaneous	female	3
	894	349	query_1	TRUE	2.65758132770927e-05	3032	98	38	0.387755102	0.012532982	TF:M01219_1	TF	Factor: SP1:SP3; motif: CCSCCCCCYCC; match class: 1	20011	7821	Adipose_-_Subcutaneous_female_3_community	Adipose_-_Subcutaneous	female	3
	895	350	query_1	TRUE	2.75885903958083e-05	7003	98	62	0.632653061	0.008853349	TF:M07329	TF	Factor: Osx; motif: CCNCCCCCNNN	20011	6218	Adipose_-_Subcutaneous_female_3_community	Adipose_-_Subcutaneous	female	3
	896	351	query_1	TRUE	2.89924344217481e-05	898	98	20	0.204081633	0.022271715	TF:M07141_1	TF	Factor: FPM315; motif: GGAGGAGGRRGRGGRGGRRGR; match class: 1	20011	9783	Adipose_-_Subcutaneous_female_3_community	Adipose_-_Subcutaneous	female	3
	897	352	query_1	TRUE	2.97580838833825e-05	6639	98	60	0.612244898	0.009037506	TF:M02281	TF	Factor: SP1; motif: CCCCKCCCCC	20011	7826	Adipose_-_Subcutaneous_female_3_community	Adipose_-_Subcutaneous	female	3
	898	353	query_1	TRUE	3.16995642539675e-05	6649	98	60	0.612244898	0.009023913	TF:M09898	TF	Factor: Egr-2; motif: GNGRRNGWGKGGGNGGRG	20011	1640	Adipose_-_Subcutaneous_female_3_community	Adipose_-_Subcutaneous	female	3
	899	354	query_1	TRUE	4.06888309472468e-05	7066	98	62	0.632653061	0.008774413	TF:M10529	TF	Factor: Sp1; motif: RGGGMGGRGSNGGGG	20011	7838	Adipose_-_Subcutaneous_female_3_community	Adipose_-_Subcutaneous	female	3
	900	355	query_1	TRUE	4.73389727052239e-05	7674	98	65	0.663265306	0.008470159	TF:M08878	TF	Factor: EGR; motif: CGCCCCCGCNN	20011	1670	Adipose_-_Subcutaneous_female_3_community	Adipose_-_Subcutaneous	female	3
	901	356	query_1	TRUE	4.80043489191203e-05	5985	98	56	0.571428571	0.009356725	TF:M10107	TF	Factor: DB1; motif: GGRRRRGRRGGAGGGGGNGRRR	20011	1196	Adipose_-_Subcutaneous_female_3_community	Adipose_-_Subcutaneous	female	3
	902	357	query_1	TRUE	6.09162266091364e-05	7325	98	63	0.642857143	0.008600683	TF:M07397	TF	Factor: ZBP89; motif: CCCCKCCCCCNN	20011	9072	Adipose_-_Subcutaneous_female_3_community	Adipose_-_Subcutaneous	female	3
	903	358	query_1	TRUE	8.17824973660628e-05	6802	98	60	0.612244898	0.008820935	TF:M09973_1	TF	Factor: CPBP; motif: GNNRGGGHGGGGNNGGGRN; match class: 1	20011	945	Adipose_-_Subcutaneous_female_3_community	Adipose_-_Subcutaneous	female	3
	904	359	query_1	TRUE	8.49238698329945e-05	9009	98	71	0.724489796	0.007881008	TF:M08487_1	TF	Factor: GCMa:Erg; motif: ATGCGGGCGGAARKG; match class: 1	20011	3043	Adipose_-_Subcutaneous_female_3_community	Adipose_-_Subcutaneous	female	3
	905	360	query_1	TRUE	9.50965473538154e-05	7207	98	62	0.632653061	0.008602747	TF:M00695_1	TF	Factor: ETF; motif: GVGGMGG; match class: 1	20011	2165	Adipose_-_Subcutaneous_female_3_community	Adipose_-_Subcutaneous	female	3
	906	361	query_1	TRUE	0.000111877	2633	98	34	0.346938776	0.012913027	TF:M09898_1	TF	Factor: Egr-2; motif: GNGRRNGWGKGGGNGGRG; match class: 1	20011	1641	Adipose_-_Subcutaneous_female_3_community	Adipose_-_Subcutaneous	female	3
	907	362	query_1	TRUE	0.000114686	12643	98	86	0.87755102	0.006802183	TF:M11531_1	TF	Factor: E2F-2; motif: GCGCGCGCGYW; match class: 1	20011	1473	Adipose_-_Subcutaneous_female_3_community	Adipose_-_Subcutaneous	female	3
	908	363	query_1	TRUE	0.000126131	2247	98	31	0.316326531	0.013796173	TF:M07208_1	TF	Factor: EGR1; motif: NCNCCGCCCCCGCN; match class: 1	20011	1615	Adipose_-_Subcutaneous_female_3_community	Adipose_-_Subcutaneous	female	3
	909	364	query_1	TRUE	0.000151062	2665	98	34	0.346938776	0.012757974	TF:M00938_1	TF	Factor: E2F-1; motif: TTGGCGCGRAANNGNM; match class: 1	20011	1449	Adipose_-_Subcutaneous_female_3_community	Adipose_-_Subcutaneous	female	3
	910	365	query_1	TRUE	0.000152707	6349	98	57	0.581632653	0.008977792	TF:M07208	TF	Factor: EGR1; motif: NCNCCGCCCCCGCN	20011	1614	Adipose_-_Subcutaneous_female_3_community	Adipose_-_Subcutaneous	female	3
	911	366	query_1	TRUE	0.000159851	10003	98	75	0.765306122	0.007497751	TF:M02036	TF	Factor: WT1; motif: CGCCCCCNCN	20011	8986	Adipose_-_Subcutaneous_female_3_community	Adipose_-_Subcutaneous	female	3
	912	367	query_1	TRUE	0.000171801	7116	98	61	0.62244898	0.008572232	TF:M12598_1	TF	Factor: E2F3; motif: NNRGMKGGAR; match class: 1	20011	1495	Adipose_-_Subcutaneous_female_3_community	Adipose_-_Subcutaneous	female	3
	913	368	query_1	TRUE	0.000176885	7121	98	61	0.62244898	0.008566213	TF:M09834	TF	Factor: ZNF148; motif: NNNNNNCCNNCCCCTCCCCCACCCN	20011	9506	Adipose_-_Subcutaneous_female_3_community	Adipose_-_Subcutaneous	female	3
	914	369	query_1	TRUE	0.000222977	6229	98	56	0.571428571	0.008990207	TF:M00932_1	TF	Factor: Sp1; motif: NNGGGGCGGGGNN; match class: 1	20011	7853	Adipose_-_Subcutaneous_female_3_community	Adipose_-_Subcutaneous	female	3
	915	370	query_1	TRUE	0.000244045	6986	98	60	0.612244898	0.008588606	TF:M01219	TF	Factor: SP1:SP3; motif: CCSCCCCCYCC	20011	7820	Adipose_-_Subcutaneous_female_3_community	Adipose_-_Subcutaneous	female	3
	916	371	query_1	TRUE	0.000267084	6078	98	55	0.56122449	0.009049029	TF:M00931_1	TF	Factor: Sp1; motif: GGGGCGGGGC; match class: 1	20011	7857	Adipose_-_Subcutaneous_female_3_community	Adipose_-_Subcutaneous	female	3
	917	372	query_1	TRUE	0.00029141	2737	98	34	0.346938776	0.01242236	TF:M10107_1	TF	Factor: DB1; motif: GGRRRRGRRGGAGGGGGNGRRR; match class: 1	20011	1197	Adipose_-_Subcutaneous_female_3_community	Adipose_-_Subcutaneous	female	3
	918	373	query_1	TRUE	0.000314257	5573	98	52	0.530612245	0.009330702	TF:M07084_1	TF	Factor: E2F-4; motif: NGGCGGGAARN; match class: 1	20011	1509	Adipose_-_Subcutaneous_female_3_community	Adipose_-_Subcutaneous	female	3
	919	374	query_1	TRUE	0.000406531	4763	98	47	0.479591837	0.00986773	TF:M09603	TF	Factor: Egr-1; motif: NNNNNGYGKGGGNGGGNN	20011	1618	Adipose_-_Subcutaneous_female_3_community	Adipose_-_Subcutaneous	female	3
	920	375	query_1	TRUE	0.000412604	6888	98	59	0.602040816	0.008565621	TF:M01873	TF	Factor: Egr-1; motif: GCGGGGGCGG	20011	1632	Adipose_-_Subcutaneous_female_3_community	Adipose_-_Subcutaneous	female	3
	921	376	query_1	TRUE	0.000460912	6534	98	57	0.581632653	0.0087236	TF:M07395_1	TF	Factor: Sp1; motif: NGGGGCGGGGN; match class: 1	20011	7849	Adipose_-_Subcutaneous_female_3_community	Adipose_-_Subcutaneous	female	3
	922	377	query_1	TRUE	0.000463484	9325	98	71	0.724489796	0.007613941	TF:M03876_1	TF	Factor: Kaiso; motif: GCMGGGRGCRGS; match class: 1	20011	4525	Adipose_-_Subcutaneous_female_3_community	Adipose_-_Subcutaneous	female	3
	923	378	query_1	TRUE	0.000480667	9332	98	71	0.724489796	0.00760823	TF:M08911	TF	Factor: CTCF; motif: NCCRSTAGGGGGCGC	20011	1140	Adipose_-_Subcutaneous_female_3_community	Adipose_-_Subcutaneous	female	3
	924	379	query_1	TRUE	0.000491073	7300	98	61	0.62244898	0.008356164	TF:M02023	TF	Factor: MAZ; motif: NKGGGAGGGGRGGR	20011	5004	Adipose_-_Subcutaneous_female_3_community	Adipose_-_Subcutaneous	female	3
	925	380	query_1	TRUE	0.000499541	3229	98	37	0.37755102	0.011458656	TF:M01858_1	TF	Factor: AP-2beta; motif: GCNNNGGSCNGVGGGN; match class: 1	20011	137	Adipose_-_Subcutaneous_female_3_community	Adipose_-_Subcutaneous	female	3
	926	381	query_1	TRUE	0.000516684	8711	98	68	0.693877551	0.007806222	TF:M10112	TF	Factor: Miz-1; motif: NNRGGWGGGGGAGGGGMRR	20011	5200	Adipose_-_Subcutaneous_female_3_community	Adipose_-_Subcutaneous	female	3
	927	382	query_1	TRUE	0.000522442	9784	98	73	0.744897959	0.007461161	TF:M09984	TF	Factor: MAZ; motif: GGGGGAGGGGGNGRGRRRGNRG	20011	4994	Adipose_-_Subcutaneous_female_3_community	Adipose_-_Subcutaneous	female	3
	928	383	query_1	TRUE	0.00056751	10475	98	76	0.775510204	0.00725537	TF:M00803_1	TF	Factor: E2F; motif: GGCGSG; match class: 1	20011	1549	Adipose_-_Subcutaneous_female_3_community	Adipose_-_Subcutaneous	female	3
	929	384	query_1	TRUE	0.000670246	10508	98	76	0.775510204	0.007232585	TF:M04869_1	TF	Factor: Egr-1; motif: GCGCATGCG; match class: 1	20011	1609	Adipose_-_Subcutaneous_female_3_community	Adipose_-_Subcutaneous	female	3
	930	385	query_1	TRUE	0.000718989	6063	98	54	0.551020408	0.008906482	TF:M12227_1	TF	Factor: ZIC4; motif: NNCCNCCCRYNGYGN; match class: 1	20011	9373	Adipose_-_Subcutaneous_female_3_community	Adipose_-_Subcutaneous	female	3
	931	386	query_1	TRUE	0.000719905	8362	98	66	0.673469388	0.007892849	TF:M07040_1	TF	Factor: GKLF; motif: NNRRGRRNGNSNNN; match class: 1	20011	3167	Adipose_-_Subcutaneous_female_3_community	Adipose_-_Subcutaneous	female	3
	932	387	query_1	TRUE	0.000733094	2564	98	32	0.326530612	0.012480499	TF:M12183_1	TF	Factor: KLF14; motif: NRCCACRCCCMCN; match class: 1	20011	4539	Adipose_-_Subcutaneous_female_3_community	Adipose_-_Subcutaneous	female	3
	933	388	query_1	TRUE	0.000773647	11002	98	78	0.795918367	0.00708962	TF:M07250	TF	Factor: E2F-1; motif: NNNSSCGCSAANN	20011	1452	Adipose_-_Subcutaneous_female_3_community	Adipose_-_Subcutaneous	female	3
	934	389	query_1	TRUE	0.000861776	9231	98	70	0.714285714	0.007583144	TF:M10086	TF	Factor: TAFII250; motif: RARRWGGCGGMGGNGR	20011	8172	Adipose_-_Subcutaneous_female_3_community	Adipose_-_Subcutaneous	female	3
	935	390	query_1	TRUE	0.000943693	8619	98	67	0.683673469	0.007773524	TF:M10026	TF	Factor: PATZ; motif: GGGGNGGGGGMKGGRRNGGNRN	20011	6318	Adipose_-_Subcutaneous_female_3_community	Adipose_-_Subcutaneous	female	3
	936	391	query_1	TRUE	0.000987579	8018	98	64	0.653061224	0.00798204	TF:M00982	TF	Factor: KROX; motif: CCCGCCCCCRCCCC	20011	4612	Adipose_-_Subcutaneous_female_3_community	Adipose_-_Subcutaneous	female	3
	937	392	query_1	TRUE	0.000989061	4243	98	43	0.43877551	0.010134339	TF:M12648	TF	Factor: PATZ1; motif: SCNCCNCNSCCCCCASCCN	20011	6320	Adipose_-_Subcutaneous_female_3_community	Adipose_-_Subcutaneous	female	3
	938	393	query_1	TRUE	0.00116048	8250	98	65	0.663265306	0.007878788	TF:M12160_1	TF	Factor: KLF15; motif: RCCMCRCCCMCN; match class: 1	20011	4551	Adipose_-_Subcutaneous_female_3_community	Adipose_-_Subcutaneous	female	3
	939	394	query_1	TRUE	0.001359314	15212	98	93	0.948979592	0.006113595	TF:M10438_1	TF	Factor: ZF5; motif: GGSGCGCGS; match class: 1	20011	9227	Adipose_-_Subcutaneous_female_3_community	Adipose_-_Subcutaneous	female	3
	940	395	query_1	TRUE	0.00144091	6549	98	56	0.571428571	0.008550924	TF:M02090_1	TF	Factor: E2F-4; motif: GCGGGAAANA; match class: 1	20011	1519	Adipose_-_Subcutaneous_female_3_community	Adipose_-_Subcutaneous	female	3
	941	396	query_1	TRUE	0.0014754	5303	98	49	0.5	0.009240053	TF:M09761	TF	Factor: EGR1; motif: NGNGKGGGYGGNGS	20011	1620	Adipose_-_Subcutaneous_female_3_community	Adipose_-_Subcutaneous	female	3
	942	397	query_1	TRUE	0.001488091	11135	98	78	0.795918367	0.007004939	TF:M07206_1	TF	Factor: E2F-1; motif: NGGGCGGGARV; match class: 1	20011	1439	Adipose_-_Subcutaneous_female_3_community	Adipose_-_Subcutaneous	female	3
	943	398	query_1	TRUE	0.001689669	14927	98	92	0.93877551	0.006163328	TF:M11530	TF	Factor: E2F-2; motif: NWTTTGGCGCCAWWNN	20011	1470	Adipose_-_Subcutaneous_female_3_community	Adipose_-_Subcutaneous	female	3
	944	399	query_1	TRUE	0.001789239	6588	98	56	0.571428571	0.008500304	TF:M12508	TF	Factor: EGR1; motif: NNMCGCCCACGCNN	20011	1628	Adipose_-_Subcutaneous_female_3_community	Adipose_-_Subcutaneous	female	3
	945	400	query_1	TRUE	0.001813231	4496	98	44	0.448979592	0.009786477	TF:M10426_1	TF	Factor: ctcf; motif: CCRSCAGGGGGCGCN; match class: 1	20011	1151	Adipose_-_Subcutaneous_female_3_community	Adipose_-_Subcutaneous	female	3
	946	401	query_1	TRUE	0.001981301	6239	98	54	0.551020408	0.008655233	TF:M00189_1	TF	Factor: AP-2; motif: MKCCCSCNGGCG; match class: 1	20011	155	Adipose_-_Subcutaneous_female_3_community	Adipose_-_Subcutaneous	female	3
	947	402	query_1	TRUE	0.002024454	853	98	17	0.173469388	0.01992966	TF:M05319	TF	Factor: KLF7; motif: NGGGCGGGGG	20011	4592	Adipose_-_Subcutaneous_female_3_community	Adipose_-_Subcutaneous	female	3
	948	403	query_1	TRUE	0.002024454	853	98	17	0.173469388	0.01992966	TF:M05318	TF	Factor: KLF8; motif: NGGGCGGGGG	20011	4594	Adipose_-_Subcutaneous_female_3_community	Adipose_-_Subcutaneous	female	3
	949	404	query_1	TRUE	0.002415121	6093	98	53	0.540816327	0.008698506	TF:M00196_1	TF	Factor: Sp1; motif: NGGGGGCGGGGYN; match class: 1	20011	7855	Adipose_-_Subcutaneous_female_3_community	Adipose_-_Subcutaneous	female	3
	950	405	query_1	TRUE	0.002802928	12240	98	82	0.836734694	0.006699346	TF:M02090	TF	Factor: E2F-4; motif: GCGGGAAANA	20011	1518	Adipose_-_Subcutaneous_female_3_community	Adipose_-_Subcutaneous	female	3
	951	406	query_1	TRUE	0.002941788	11515	98	79	0.806122449	0.006860617	TF:M04869	TF	Factor: Egr-1; motif: GCGCATGCG	20011	1608	Adipose_-_Subcutaneous_female_3_community	Adipose_-_Subcutaneous	female	3
	952	407	query_1	TRUE	0.003082901	4745	98	45	0.459183673	0.009483667	TF:M10071_1	TF	Factor: Sp1; motif: NGGGGGCGGGGCCNGGGGGGGG; match class: 1	20011	7837	Adipose_-_Subcutaneous_female_3_community	Adipose_-_Subcutaneous	female	3
	953	408	query_1	TRUE	0.00328713	5093	98	47	0.479591837	0.009228353	TF:M12173_1	TF	Factor: GKLF; motif: NNCCMCRCCCN; match class: 1	20011	4585	Adipose_-_Subcutaneous_female_3_community	Adipose_-_Subcutaneous	female	3
	954	409	query_1	TRUE	0.003338842	13316	98	86	0.87755102	0.006458396	TF:M07380	TF	Factor: E2F-4; motif: NTTTCSCGCC	20011	1516	Adipose_-_Subcutaneous_female_3_community	Adipose_-_Subcutaneous	female	3
	955	410	query_1	TRUE	0.003405348	14451	98	90	0.918367347	0.006227943	TF:M00716_1	TF	Factor: ZF5; motif: GSGCGCGR; match class: 1	20011	9223	Adipose_-_Subcutaneous_female_3_community	Adipose_-_Subcutaneous	female	3
	956	411	query_1	TRUE	0.003441712	13595	98	87	0.887755102	0.006399412	TF:M11531	TF	Factor: E2F-2; motif: GCGCGCGCGYW	20011	1472	Adipose_-_Subcutaneous_female_3_community	Adipose_-_Subcutaneous	female	3
	957	412	query_1	TRUE	0.003449975	6157	98	53	0.540816327	0.008608088	TF:M12158_1	TF	Factor: KLF15; motif: NCCMCGCCCMCN; match class: 1	20011	4547	Adipose_-_Subcutaneous_female_3_community	Adipose_-_Subcutaneous	female	3
	958	413	query_1	TRUE	0.003541464	2608	98	31	0.316326531	0.011886503	TF:M12464_1	TF	Factor: ZNF148; motif: NNCCCCTCCCCC; match class: 1	20011	9509	Adipose_-_Subcutaneous_female_3_community	Adipose_-_Subcutaneous	female	3
	959	414	query_1	TRUE	0.004069273	11111	98	77	0.785714286	0.006930069	TF:M07084	TF	Factor: E2F-4; motif: NGGCGGGAARN	20011	1508	Adipose_-_Subcutaneous_female_3_community	Adipose_-_Subcutaneous	female	3
	960	415	query_1	TRUE	0.00423362	8506	98	65	0.663265306	0.007641665	TF:M03893	TF	Factor: WT1; motif: GNGGGGGCGGGG	20011	8988	Adipose_-_Subcutaneous_female_3_community	Adipose_-_Subcutaneous	female	3
	961	416	query_1	TRUE	0.004313227	704	98	15	0.153061224	0.021306818	TF:M07297_1	TF	Factor: MAZ; motif: CCCTCCCYCYN; match class: 1	20011	5001	Adipose_-_Subcutaneous_female_3_community	Adipose_-_Subcutaneous	female	3
	962	417	query_1	TRUE	0.004670719	4317	98	42	0.428571429	0.009728978	TF:M01865_1	TF	Factor: BTEB3; motif: BNRNGGGAGGNGT; match class: 1	20011	637	Adipose_-_Subcutaneous_female_3_community	Adipose_-_Subcutaneous	female	3
	963	418	query_1	TRUE	0.00479089	4321	98	42	0.428571429	0.009719972	TF:M03807_1	TF	Factor: SP2; motif: GNNGGGGGCGGGGSN; match class: 1	20011	7881	Adipose_-_Subcutaneous_female_3_community	Adipose_-_Subcutaneous	female	3
	964	419	query_1	TRUE	0.00500926	2793	98	32	0.326530612	0.011457214	TF:M09895_1	TF	Factor: E2F-6; motif: NGGGCGGGARRNN; match class: 1	20011	1525	Adipose_-_Subcutaneous_female_3_community	Adipose_-_Subcutaneous	female	3
	965	420	query_1	TRUE	0.005011014	5511	98	49	0.5	0.008891308	TF:M01972	TF	Factor: EGR-1; motif: TGCGTGGGCGK	20011	1602	Adipose_-_Subcutaneous_female_3_community	Adipose_-_Subcutaneous	female	3
	966	421	query_1	TRUE	0.005284248	5346	98	48	0.489795918	0.008978676	TF:M12057	TF	Factor: ZBP99; motif: GCCCMTCCCCCR	20011	9270	Adipose_-_Subcutaneous_female_3_community	Adipose_-_Subcutaneous	female	3
	967	422	query_1	TRUE	0.005598305	4023	98	40	0.408163265	0.009942829	TF:M07226_1	TF	Factor: SP1; motif: NCCCCKCCCCC; match class: 1	20011	7833	Adipose_-_Subcutaneous_female_3_community	Adipose_-_Subcutaneous	female	3
	968	423	query_1	TRUE	0.005729277	11899	98	80	0.816326531	0.006723254	TF:M09826	TF	Factor: BTEB3; motif: CCNNSCCNSCCCCKCCCCC	20011	626	Adipose_-_Subcutaneous_female_3_community	Adipose_-_Subcutaneous	female	3
	969	424	query_1	TRUE	0.005951114	4193	98	41	0.418367347	0.009778202	TF:M04953_1	TF	Factor: Sp1; motif: GGNDGGRGGCGGGG; match class: 1	20011	7831	Adipose_-_Subcutaneous_female_3_community	Adipose_-_Subcutaneous	female	3
	970	425	query_1	TRUE	0.006596756	3423	98	36	0.367346939	0.01051709	TF:M12593_1	TF	Factor: CTCF; motif: NNRSYGCCMCCTGSTGGCCN; match class: 1	20011	1153	Adipose_-_Subcutaneous_female_3_community	Adipose_-_Subcutaneous	female	3
	971	426	query_1	TRUE	0.007170337	8209	98	63	0.642857143	0.007674504	TF:M07380_1	TF	Factor: E2F-4; motif: NTTTCSCGCC; match class: 1	20011	1517	Adipose_-_Subcutaneous_female_3_community	Adipose_-_Subcutaneous	female	3
	972	427	query_1	TRUE	0.007297164	4064	98	40	0.408163265	0.00984252	TF:M08911_1	TF	Factor: CTCF; motif: NCCRSTAGGGGGCGC; match class: 1	20011	1141	Adipose_-_Subcutaneous_female_3_community	Adipose_-_Subcutaneous	female	3
	973	428	query_1	TRUE	0.007450009	12959	98	84	0.857142857	0.006481982	TF:M07040	TF	Factor: GKLF; motif: NNRRGRRNGNSNNN	20011	3166	Adipose_-_Subcutaneous_female_3_community	Adipose_-_Subcutaneous	female	3
	974	429	query_1	TRUE	0.007534635	13761	98	87	0.887755102	0.006322215	TF:M11530_1	TF	Factor: E2F-2; motif: NWTTTGGCGCCAWWNN; match class: 1	20011	1471	Adipose_-_Subcutaneous_female_3_community	Adipose_-_Subcutaneous	female	3
	975	430	query_1	TRUE	0.008375556	8041	98	62	0.632653061	0.007710484	TF:M04823_1	TF	Factor: E2F-4; motif: NNTTCCCGCCNN; match class: 1	20011	1507	Adipose_-_Subcutaneous_female_3_community	Adipose_-_Subcutaneous	female	3
	976	431	query_1	TRUE	0.008847711	4256	98	41	0.418367347	0.009633459	TF:M00649_1	TF	Factor: MAZ; motif: GGGGAGGG; match class: 1	20011	5003	Adipose_-_Subcutaneous_female_3_community	Adipose_-_Subcutaneous	female	3
	977	432	query_1	TRUE	0.00907771	7468	98	59	0.602040816	0.007900375	TF:M01175	TF	Factor: CKROX; motif: SCCCTCCCC	20011	852	Adipose_-_Subcutaneous_female_3_community	Adipose_-_Subcutaneous	female	3
	978	433	query_1	TRUE	0.009179515	14958	98	91	0.928571429	0.006083701	TF:M07289	TF	Factor: GKLF; motif: NNNRGGNGNGGSN	20011	3168	Adipose_-_Subcutaneous_female_3_community	Adipose_-_Subcutaneous	female	3
	979	434	query_1	TRUE	0.009538552	2589	98	30	0.306122449	0.011587486	TF:M07329_1	TF	Factor: Osx; motif: CCNCCCCCNNN; match class: 1	20011	6219	Adipose_-_Subcutaneous_female_3_community	Adipose_-_Subcutaneous	female	3
	980	435	query_1	TRUE	0.009771328	8886	98	66	0.673469388	0.007427414	TF:M04953	TF	Factor: Sp1; motif: GGNDGGRGGCGGGG	20011	7830	Adipose_-_Subcutaneous_female_3_community	Adipose_-_Subcutaneous	female	3
	981	436	query_1	TRUE	0.009878762	15607	98	93	0.948979592	0.005958865	TF:M08525_1	TF	Factor: E2F-1:HES-7; motif: GGCRCGTGSYNNWNGGCGCSM; match class: 1	20011	1433	Adipose_-_Subcutaneous_female_3_community	Adipose_-_Subcutaneous	female	3
	982	437	query_1	TRUE	0.010363928	8488	98	64	0.653061224	0.007540057	TF:M07226	TF	Factor: SP1; motif: NCCCCKCCCCC	20011	7832	Adipose_-_Subcutaneous_female_3_community	Adipose_-_Subcutaneous	female	3
	983	438	query_1	TRUE	0.01079322	7895	98	61	0.62244898	0.007726409	TF:M03567	TF	Factor: Sp2; motif: NYSGCCCCGCCCCCY	20011	7878	Adipose_-_Subcutaneous_female_3_community	Adipose_-_Subcutaneous	female	3
	984	439	query_1	TRUE	0.011209049	8709	98	65	0.663265306	0.007463543	TF:M01199	TF	Factor: RNF96; motif: BCCCGCRGCC	20011	7290	Adipose_-_Subcutaneous_female_3_community	Adipose_-_Subcutaneous	female	3
	985	440	query_1	TRUE	0.011434325	2901	98	32	0.326530612	0.011030679	TF:M10529_1	TF	Factor: Sp1; motif: RGGGMGGRGSNGGGG; match class: 1	20011	7839	Adipose_-_Subcutaneous_female_3_community	Adipose_-_Subcutaneous	female	3
	986	441	query_1	TRUE	0.012159666	5671	98	49	0.5	0.008640451	TF:M07250_1	TF	Factor: E2F-1; motif: NNNSSCGCSAANN; match class: 1	20011	1453	Adipose_-_Subcutaneous_female_3_community	Adipose_-_Subcutaneous	female	3
	987	442	query_1	TRUE	0.012182439	5495	98	48	0.489795918	0.008735214	TF:M00243	TF	Factor: Egr-1; motif: WTGCGTGGGCGK	20011	1600	Adipose_-_Subcutaneous_female_3_community	Adipose_-_Subcutaneous	female	3
	988	443	query_1	TRUE	0.012277768	11352	98	77	0.785714286	0.006782946	TF:M00425	TF	Factor: E2F; motif: TTTCGCGC	20011	1550	Adipose_-_Subcutaneous_female_3_community	Adipose_-_Subcutaneous	female	3
	989	444	query_1	TRUE	0.012279729	8935	98	66	0.673469388	0.007386682	TF:M11533_1	TF	Factor: E2F-1; motif: NTTTTGGCGCCAWWWN; match class: 1	20011	1443	Adipose_-_Subcutaneous_female_3_community	Adipose_-_Subcutaneous	female	3
	990	445	query_1	TRUE	0.01316093	2774	98	31	0.316326531	0.011175198	TF:M03932	TF	Factor: ZIC4; motif: GRCCCCCCGCNGNGN	20011	9366	Adipose_-_Subcutaneous_female_3_community	Adipose_-_Subcutaneous	female	3
	991	446	query_1	TRUE	0.01338815	10683	98	74	0.755102041	0.006926893	TF:M00695	TF	Factor: ETF; motif: GVGGMGG	20011	2164	Adipose_-_Subcutaneous_female_3_community	Adipose_-_Subcutaneous	female	3
	992	447	query_1	TRUE	0.014285208	6985	98	56	0.571428571	0.00801718	TF:M07615	TF	Factor: Sp3; motif: GGGGCGGGGSNN	20011	7890	Adipose_-_Subcutaneous_female_3_community	Adipose_-_Subcutaneous	female	3
	993	448	query_1	TRUE	0.014381592	10699	98	74	0.755102041	0.006916534	TF:M08205_1	TF	Factor: E2F-1:Elk-1; motif: SGCGCSNNAMCGGAAGT; match class: 1	20011	1429	Adipose_-_Subcutaneous_female_3_community	Adipose_-_Subcutaneous	female	3
	994	449	query_1	TRUE	0.014771978	10705	98	74	0.755102041	0.006912658	TF:M00932	TF	Factor: Sp1; motif: NNGGGGCGGGGNN	20011	7852	Adipose_-_Subcutaneous_female_3_community	Adipose_-_Subcutaneous	female	3
	995	450	query_1	TRUE	0.014790418	9184	98	67	0.683673469	0.007295296	TF:M08266_1	TF	Factor: ER71:Pax-5; motif: ACCGGAACYACGCWTSANTG; match class: 1	20011	2237	Adipose_-_Subcutaneous_female_3_community	Adipose_-_Subcutaneous	female	3
	996	451	query_1	TRUE	0.016459952	13660	98	86	0.87755102	0.006295754	TF:M04515	TF	Factor: E2F-1; motif: WWTGGCGCCAAA	20011	1434	Adipose_-_Subcutaneous_female_3_community	Adipose_-_Subcutaneous	female	3
	997	452	query_1	TRUE	0.016619982	13933	98	87	0.887755102	0.006244169	TF:M07039_1	TF	Factor: ETF; motif: CCCCGCCCCYN; match class: 1	20011	2167	Adipose_-_Subcutaneous_female_3_community	Adipose_-_Subcutaneous	female	3
	998	453	query_1	TRUE	0.01675581	10509	98	73	0.744897959	0.006946427	TF:M00196	TF	Factor: Sp1; motif: NGGGGGCGGGGYN	20011	7854	Adipose_-_Subcutaneous_female_3_community	Adipose_-_Subcutaneous	female	3
	999	454	query_1	TRUE	0.017310488	1000	98	17	0.173469388	0.017	TF:M12697_1	TF	Factor: ZNF142; motif: SNSCGCCCGCCCGCSCSS; match class: 1	20011	9503	Adipose_-_Subcutaneous_female_3_community	Adipose_-_Subcutaneous	female	3
	1000	455	query_1	TRUE	0.017331447	12637	98	82	0.836734694	0.006488882	TF:M12351	TF	Factor: TIEG1; motif: NCCCNSNCCCCGCCCCC	20011	8782	Adipose_-_Subcutaneous_female_3_community	Adipose_-_Subcutaneous	female	3
	1001	456	query_1	TRUE	0.017698817	3261	98	34	0.346938776	0.01042625	TF:M09968	TF	Factor: KLF15; motif: RGGGMGGRGNNGGGGGNGG	20011	4542	Adipose_-_Subcutaneous_female_3_community	Adipose_-_Subcutaneous	female	3
	1002	457	query_1	TRUE	0.017751256	10522	98	73	0.744897959	0.006937845	TF:M01104	TF	Factor: MOVO-B; motif: GNGGGGG	20011	5238	Adipose_-_Subcutaneous_female_3_community	Adipose_-_Subcutaneous	female	3
	1003	458	query_1	TRUE	0.019534235	10102	98	71	0.724489796	0.007028311	TF:M01865	TF	Factor: BTEB3; motif: BNRNGGGAGGNGT	20011	636	Adipose_-_Subcutaneous_female_3_community	Adipose_-_Subcutaneous	female	3
	1004	459	query_1	TRUE	0.019983158	11697	98	78	0.795918367	0.006668377	TF:M11882_1	TF	Factor: pax-6; motif: NYACGCNYSANYGMNCN; match class: 1	20011	6413	Adipose_-_Subcutaneous_female_3_community	Adipose_-_Subcutaneous	female	3
	1005	460	query_1	TRUE	0.020211983	14826	98	90	0.918367347	0.006070417	TF:M11529_1	TF	Factor: E2F-2; motif: GCGCGCGCNCS; match class: 1	20011	1469	Adipose_-_Subcutaneous_female_3_community	Adipose_-_Subcutaneous	female	3
	1006	461	query_1	TRUE	0.020537734	10555	98	73	0.744897959	0.006916153	TF:M00931	TF	Factor: Sp1; motif: GGGGCGGGGC	20011	7856	Adipose_-_Subcutaneous_female_3_community	Adipose_-_Subcutaneous	female	3
	1007	462	query_1	TRUE	0.022076173	1365	98	20	0.204081633	0.014652015	TF:M09603_1	TF	Factor: Egr-1; motif: NNNNNGYGKGGGNGGGNN; match class: 1	20011	1619	Adipose_-_Subcutaneous_female_3_community	Adipose_-_Subcutaneous	female	3
	1008	463	query_1	TRUE	0.023456623	1745	98	23	0.234693878	0.013180516	TF:M00084_1	TF	Factor: MZF-1; motif: KNGNKAGGGGNAA; match class: 1	20011	5467	Adipose_-_Subcutaneous_female_3_community	Adipose_-_Subcutaneous	female	3
	1009	464	query_1	TRUE	0.023621461	7472	98	58	0.591836735	0.007762313	TF:M00938	TF	Factor: E2F-1; motif: TTGGCGCGRAANNGNM	20011	1448	Adipose_-_Subcutaneous_female_3_community	Adipose_-_Subcutaneous	female	3
	1010	465	query_1	TRUE	0.025270678	15801	98	93	0.948979592	0.005885703	TF:M08207_1	TF	Factor: E2F-3:TBR2; motif: ANGTGYKANGGCGCSTTNNCRNNT; match class: 1	20011	1477	Adipose_-_Subcutaneous_female_3_community	Adipose_-_Subcutaneous	female	3
	1011	466	query_1	TRUE	0.025303889	12723	98	82	0.836734694	0.006445021	TF:M12598	TF	Factor: E2F3; motif: NNRGMKGGAR	20011	1494	Adipose_-_Subcutaneous_female_3_community	Adipose_-_Subcutaneous	female	3
	1012	467	query_1	TRUE	0.025859791	5814	98	49	0.5	0.008427933	TF:M12345	TF	Factor: Zbtb37; motif: NYACCGCRNTCACCGCR	20011	9130	Adipose_-_Subcutaneous_female_3_community	Adipose_-_Subcutaneous	female	3
	1013	468	query_1	TRUE	0.025959962	7299	98	57	0.581632653	0.007809289	TF:M08208_1	TF	Factor: E2F-3:FOXI1; motif: NGACACCGCGCCCAC; match class: 1	20011	1479	Adipose_-_Subcutaneous_female_3_community	Adipose_-_Subcutaneous	female	3
	1014	469	query_1	TRUE	0.026896284	9957	98	70	0.714285714	0.00703023	TF:M12725	TF	Factor: PHB; motif: NCCCAGCCCCY	20011	6540	Adipose_-_Subcutaneous_female_3_community	Adipose_-_Subcutaneous	female	3
	1015	470	query_1	TRUE	0.027413848	3326	98	34	0.346938776	0.010222489	TF:M01587	TF	Factor: FPM315; motif: SRGGGAGGAGGN	20011	2820	Adipose_-_Subcutaneous_female_3_community	Adipose_-_Subcutaneous	female	3
	1016	471	query_1	TRUE	0.028436834	4286	98	40	0.408163265	0.009332711	TF:M07277_1	TF	Factor: BTEB2; motif: RGGGNGKGGN; match class: 1	20011	625	Adipose_-_Subcutaneous_female_3_community	Adipose_-_Subcutaneous	female	3
	1017	472	query_1	TRUE	0.029430681	3033	98	32	0.326530612	0.01055061	TF:M07297	TF	Factor: MAZ; motif: CCCTCCCYCYN	20011	5000	Adipose_-_Subcutaneous_female_3_community	Adipose_-_Subcutaneous	female	3
	1018	473	query_1	TRUE	0.029661617	10417	98	72	0.734693878	0.006911779	TF:M09723	TF	Factor: BTEB1; motif: GGGGGCGGGGCNGSGGGNGS	20011	612	Adipose_-_Subcutaneous_female_3_community	Adipose_-_Subcutaneous	female	3
	1019	474	query_1	TRUE	0.032050576	1400	98	20	0.204081633	0.014285714	TF:M12057_1	TF	Factor: ZBP99; motif: GCCCMTCCCCCR; match class: 1	20011	9271	Adipose_-_Subcutaneous_female_3_community	Adipose_-_Subcutaneous	female	3
	1020	475	query_1	TRUE	0.032854249	14085	98	87	0.887755102	0.006176784	TF:M04106	TF	Factor: RUNX2; motif: NRACCGCAAACCGCAN	20011	7352	Adipose_-_Subcutaneous_female_3_community	Adipose_-_Subcutaneous	female	3
	1021	476	query_1	TRUE	0.03541699	6422	98	52	0.530612245	0.008097166	TF:M07063	TF	Factor: Sp1; motif: GGGGCGGGGC	20011	7850	Adipose_-_Subcutaneous_female_3_community	Adipose_-_Subcutaneous	female	3
	1022	477	query_1	TRUE	0.035551876	1289	98	19	0.193877551	0.014740109	TF:M12648_1	TF	Factor: PATZ1; motif: SCNCCNCNSCCCCCASCCN; match class: 1	20011	6321	Adipose_-_Subcutaneous_female_3_community	Adipose_-_Subcutaneous	female	3
	1023	478	query_1	TRUE	0.037743412	11147	98	75	0.765306122	0.006728268	TF:M11535	TF	Factor: E2F-4; motif: TTTTGGCGCCAWWN	20011	1512	Adipose_-_Subcutaneous_female_3_community	Adipose_-_Subcutaneous	female	3
	1024	479	query_1	TRUE	0.039704734	7976	98	60	0.612244898	0.007522568	TF:M08209_1	TF	Factor: E2F-3:FOXO6; motif: NAATGACACGCGCCCMC; match class: 1	20011	1481	Adipose_-_Subcutaneous_female_3_community	Adipose_-_Subcutaneous	female	3
	1025	480	query_1	TRUE	0.04137187	9415	98	67	0.683673469	0.007116304	TF:M09892_1	TF	Factor: E2F-1; motif: NNNNGGCGGGAARN; match class: 1	20011	1441	Adipose_-_Subcutaneous_female_3_community	Adipose_-_Subcutaneous	female	3
	1026	481	query_1	TRUE	0.043804274	2941	98	31	0.316326531	0.010540632	TF:M00446_1	TF	Factor: Spz1; motif: DNNGGRGGGWWNNNN; match class: 1	20011	7981	Adipose_-_Subcutaneous_female_3_community	Adipose_-_Subcutaneous	female	3
	1027	482	query_1	TRUE	0.043923172	14426	98	88	0.897959184	0.006100097	TF:M09636_1	TF	Factor: MAZ; motif: GGGMGGGGSSGGGGGGGGGGGG; match class: 1	20011	4993	Adipose_-_Subcutaneous_female_3_community	Adipose_-_Subcutaneous	female	3
	1028	483	query_1	TRUE	0.044630958	7609	98	58	0.591836735	0.007622552	TF:M01858	TF	Factor: AP-2beta; motif: GCNNNGGSCNGVGGGN	20011	136	Adipose_-_Subcutaneous_female_3_community	Adipose_-_Subcutaneous	female	3
	1029	484	query_1	TRUE	0.045447405	3718	98	36	0.367346939	0.009682625	TF:M03567_1	TF	Factor: Sp2; motif: NYSGCCCCGCCCCCY; match class: 1	20011	7879	Adipose_-_Subcutaneous_female_3_community	Adipose_-_Subcutaneous	female	3
	1030	485	query_1	TRUE	0.046112507	8816	98	64	0.653061224	0.007259528	TF:M00446	TF	Factor: Spz1; motif: DNNGGRGGGWWNNNN	20011	7980	Adipose_-_Subcutaneous_female_3_community	Adipose_-_Subcutaneous	female	3
	1031	486	query_1	TRUE	2.35460582132771e-05	130	71	10	0.14084507	0.076923077	WP:WP236	WP	Adipogenesis	8133	286	Adipose_-_Subcutaneous_female_3_community	Adipose_-_Subcutaneous	female	3
	1032	487	query_1	TRUE	0.000544445	13	71	4	0.056338028	0.307692308	WP:WP4211	WP	Transcriptional cascade regulating adipogenesis	8133	466	Adipose_-_Subcutaneous_female_3_community	Adipose_-_Subcutaneous	female	3
	1033	488	query_1	TRUE	0.000557799	143	71	9	0.126760563	0.062937063	WP:WP2853	WP	Endoderm differentiation	8133	137	Adipose_-_Subcutaneous_female_3_community	Adipose_-_Subcutaneous	female	3
	1034	489	query_1	TRUE	0.001116897	32	71	5	0.070422535	0.15625	WP:WP4149	WP	White fat cell differentiation	8133	62	Adipose_-_Subcutaneous_female_3_community	Adipose_-_Subcutaneous	female	3
	1035	490	query_1	TRUE	0.00133147	159	71	9	0.126760563	0.056603774	WP:WP706	WP	Sudden infant death syndrome (SIDS) susceptibility pathways	8133	327	Adipose_-_Subcutaneous_female_3_community	Adipose_-_Subcutaneous	female	3
	1036	491	query_1	TRUE	0.003522682	20	71	4	0.056338028	0.2	WP:WP3657	WP	Hematopoietic stem cell gene regulation by GABP alpha/beta complex	8133	556	Adipose_-_Subcutaneous_female_3_community	Adipose_-_Subcutaneous	female	3
	1037	492	query_1	TRUE	0.005243263	8	71	3	0.042253521	0.375	WP:WP3585	WP	Cytosine methylation	8133	63	Adipose_-_Subcutaneous_female_3_community	Adipose_-_Subcutaneous	female	3
	1038	493	query_1	TRUE	0.005810776	73	71	6	0.084507042	0.082191781	WP:WP3584	WP	MECP2 and associated Rett syndrome	8133	92	Adipose_-_Subcutaneous_female_3_community	Adipose_-_Subcutaneous	female	3
	1039	494	query_1	TRUE	0.006915356	46	71	5	0.070422535	0.108695652	WP:WP2586	WP	Aryl hydrocarbon receptor pathway	8133	313	Adipose_-_Subcutaneous_female_3_community	Adipose_-_Subcutaneous	female	3
	1040	495	query_1	TRUE	0.0340603	64	71	5	0.070422535	0.078125	WP:WP45	WP	G1 to S cell cycle control	8133	604	Adipose_-_Subcutaneous_female_3_community	Adipose_-_Subcutaneous	female	3
	1041	1	query_1	TRUE	0.049772424	3	27	2	0.074074074	0.666666667	CORUM:60	CORUM	Interferon-stimulated gene factor 3 transcription complex ISGF3	3383	28	Adipose_-_Subcutaneous_female_4_community	Adipose_-_Subcutaneous	female	4
	1042	2	query_1	TRUE	5.2472263972875e-65	2564	97	87	0.896907216	0.033931357	GO:0006357	GO:BP	regulation of transcription by RNA polymerase II	21110	2182	Adipose_-_Subcutaneous_female_4_community	Adipose_-_Subcutaneous	female	4
	1043	3	query_1	TRUE	2.24192071675132e-63	2677	97	87	0.896907216	0.032499066	GO:0006366	GO:BP	transcription by RNA polymerase II	21110	2189	Adipose_-_Subcutaneous_female_4_community	Adipose_-_Subcutaneous	female	4
	1044	4	query_1	TRUE	3.66684711006524e-57	3455	97	89	0.917525773	0.025759768	GO:0006355	GO:BP	regulation of DNA-templated transcription	21110	2180	Adipose_-_Subcutaneous_female_4_community	Adipose_-_Subcutaneous	female	4
	1045	5	query_1	TRUE	3.8597778346686e-57	3457	97	89	0.917525773	0.025744865	GO:1903506	GO:BP	regulation of nucleic acid-templated transcription	21110	24157	Adipose_-_Subcutaneous_female_4_community	Adipose_-_Subcutaneous	female	4
	1046	6	query_1	TRUE	6.94557575491637e-57	3480	97	89	0.917525773	0.025574713	GO:2001141	GO:BP	regulation of RNA biosynthetic process	21110	27647	Adipose_-_Subcutaneous_female_4_community	Adipose_-_Subcutaneous	female	4
	1047	7	query_1	TRUE	9.65537354119078e-56	3585	97	89	0.917525773	0.024825662	GO:0006351	GO:BP	DNA-templated transcription	21110	2176	Adipose_-_Subcutaneous_female_4_community	Adipose_-_Subcutaneous	female	4
	1048	8	query_1	TRUE	9.89664779027863e-56	3586	97	89	0.917525773	0.02481874	GO:0097659	GO:BP	nucleic acid-templated transcription	21110	19768	Adipose_-_Subcutaneous_female_4_community	Adipose_-_Subcutaneous	female	4
	1049	9	query_1	TRUE	1.70988541902815e-55	3774	97	90	0.927835052	0.023847377	GO:0051252	GO:BP	regulation of RNA metabolic process	21110	14368	Adipose_-_Subcutaneous_female_4_community	Adipose_-_Subcutaneous	female	4
	1050	10	query_1	TRUE	2.45433022440172e-55	3623	97	89	0.917525773	0.024565277	GO:0032774	GO:BP	RNA biosynthetic process	21110	8240	Adipose_-_Subcutaneous_female_4_community	Adipose_-_Subcutaneous	female	4
	1051	11	query_1	TRUE	2.3229673839583e-54	1257	97	66	0.680412371	0.052505967	GO:0045944	GO:BP	positive regulation of transcription by RNA polymerase II	21110	12439	Adipose_-_Subcutaneous_female_4_community	Adipose_-_Subcutaneous	female	4
	1052	12	query_1	TRUE	1.21164326794155e-53	3958	97	90	0.927835052	0.022738757	GO:0010556	GO:BP	regulation of macromolecule biosynthetic process	21110	4304	Adipose_-_Subcutaneous_female_4_community	Adipose_-_Subcutaneous	female	4
	1053	13	query_1	TRUE	1.05534351124695e-52	4055	97	90	0.927835052	0.022194821	GO:0034654	GO:BP	nucleobase-containing compound biosynthetic process	21110	9171	Adipose_-_Subcutaneous_female_4_community	Adipose_-_Subcutaneous	female	4
	1054	14	query_1	TRUE	1.20440804426232e-52	4061	97	90	0.927835052	0.022162029	GO:0019219	GO:BP	regulation of nucleobase-containing compound metabolic process	21110	5897	Adipose_-_Subcutaneous_female_4_community	Adipose_-_Subcutaneous	female	4
	1055	15	query_1	TRUE	1.28656188970873e-52	4064	97	90	0.927835052	0.022145669	GO:0031326	GO:BP	regulation of cellular biosynthetic process	21110	7513	Adipose_-_Subcutaneous_female_4_community	Adipose_-_Subcutaneous	female	4
	1056	16	query_1	TRUE	5.30906055699988e-52	4129	97	90	0.927835052	0.021797045	GO:0018130	GO:BP	heterocycle biosynthetic process	21110	5504	Adipose_-_Subcutaneous_female_4_community	Adipose_-_Subcutaneous	female	4
	1057	17	query_1	TRUE	6.73288945495486e-52	4140	97	90	0.927835052	0.02173913	GO:0019438	GO:BP	aromatic compound biosynthetic process	21110	6097	Adipose_-_Subcutaneous_female_4_community	Adipose_-_Subcutaneous	female	4
	1058	18	query_1	TRUE	1.49006184785149e-51	4177	97	90	0.927835052	0.021546565	GO:0009889	GO:BP	regulation of biosynthetic process	21110	3827	Adipose_-_Subcutaneous_female_4_community	Adipose_-_Subcutaneous	female	4
	1059	19	query_1	TRUE	2.9513242883468e-51	1718	97	70	0.721649485	0.040745052	GO:1903508	GO:BP	positive regulation of nucleic acid-templated transcription	21110	24159	Adipose_-_Subcutaneous_female_4_community	Adipose_-_Subcutaneous	female	4
	1060	20	query_1	TRUE	2.9513242883468e-51	1718	97	70	0.721649485	0.040745052	GO:0045893	GO:BP	positive regulation of DNA-templated transcription	21110	12393	Adipose_-_Subcutaneous_female_4_community	Adipose_-_Subcutaneous	female	4
	1061	21	query_1	TRUE	3.90849186420375e-51	1725	97	70	0.721649485	0.04057971	GO:1902680	GO:BP	positive regulation of RNA biosynthetic process	21110	23482	Adipose_-_Subcutaneous_female_4_community	Adipose_-_Subcutaneous	female	4
	1062	22	query_1	TRUE	1.51534287998417e-50	4287	97	90	0.927835052	0.020993702	GO:1901362	GO:BP	organic cyclic compound biosynthetic process	21110	22388	Adipose_-_Subcutaneous_female_4_community	Adipose_-_Subcutaneous	female	4
	1063	23	query_1	TRUE	2.22117963067363e-50	1857	97	71	0.731958763	0.03823371	GO:0051254	GO:BP	positive regulation of RNA metabolic process	21110	14370	Adipose_-_Subcutaneous_female_4_community	Adipose_-_Subcutaneous	female	4
	1064	24	query_1	TRUE	6.43043987985459e-49	4878	97	92	0.948453608	0.018860189	GO:0044271	GO:BP	cellular nitrogen compound biosynthetic process	21110	11584	Adipose_-_Subcutaneous_female_4_community	Adipose_-_Subcutaneous	female	4
	1065	25	query_1	TRUE	1.36124654948038e-47	1942	97	70	0.721649485	0.036045314	GO:0010557	GO:BP	positive regulation of macromolecule biosynthetic process	21110	4305	Adipose_-_Subcutaneous_female_4_community	Adipose_-_Subcutaneous	female	4
	1066	26	query_1	TRUE	2.18519767827526e-47	2050	97	71	0.731958763	0.034634146	GO:0045935	GO:BP	positive regulation of nucleobase-containing compound metabolic process	21110	12431	Adipose_-_Subcutaneous_female_4_community	Adipose_-_Subcutaneous	female	4
	1067	27	query_1	TRUE	2.23590715798403e-46	2023	97	70	0.721649485	0.034602076	GO:0031328	GO:BP	positive regulation of cellular biosynthetic process	21110	7515	Adipose_-_Subcutaneous_female_4_community	Adipose_-_Subcutaneous	female	4
	1068	28	query_1	TRUE	5.51921998040914e-46	4824	97	90	0.927835052	0.018656716	GO:0009059	GO:BP	macromolecule biosynthetic process	21110	3311	Adipose_-_Subcutaneous_female_4_community	Adipose_-_Subcutaneous	female	4
	1069	29	query_1	TRUE	1.54325576582837e-45	2081	97	70	0.721649485	0.033637674	GO:0009891	GO:BP	positive regulation of biosynthetic process	21110	3829	Adipose_-_Subcutaneous_female_4_community	Adipose_-_Subcutaneous	female	4
	1070	30	query_1	TRUE	5.16453055230551e-44	5521	97	92	0.948453608	0.016663648	GO:0044249	GO:BP	cellular biosynthetic process	21110	11577	Adipose_-_Subcutaneous_female_4_community	Adipose_-_Subcutaneous	female	4
	1071	31	query_1	TRUE	5.12241078239709e-43	5662	97	92	0.948453608	0.016248675	GO:0051171	GO:BP	regulation of nitrogen compound metabolic process	21110	14316	Adipose_-_Subcutaneous_female_4_community	Adipose_-_Subcutaneous	female	4
	1072	32	query_1	TRUE	1.40001744437468e-42	5491	97	91	0.93814433	0.016572573	GO:0010468	GO:BP	regulation of gene expression	21110	4251	Adipose_-_Subcutaneous_female_4_community	Adipose_-_Subcutaneous	female	4
	1073	33	query_1	TRUE	1.44649198484724e-42	5493	97	91	0.93814433	0.016566539	GO:0031323	GO:BP	regulation of cellular metabolic process	21110	7510	Adipose_-_Subcutaneous_female_4_community	Adipose_-_Subcutaneous	female	4
	1074	34	query_1	TRUE	8.02221536275271e-42	5836	97	92	0.948453608	0.015764222	GO:0080090	GO:BP	regulation of primary metabolic process	21110	18790	Adipose_-_Subcutaneous_female_4_community	Adipose_-_Subcutaneous	female	4
	1075	35	query_1	TRUE	1.96960647534959e-41	5894	97	92	0.948453608	0.015609094	GO:1901576	GO:BP	organic substance biosynthetic process	21110	22571	Adipose_-_Subcutaneous_female_4_community	Adipose_-_Subcutaneous	female	4
	1076	36	query_1	TRUE	6.20782008732085e-41	5969	97	92	0.948453608	0.015412967	GO:0009058	GO:BP	biosynthetic process	21110	3310	Adipose_-_Subcutaneous_female_4_community	Adipose_-_Subcutaneous	female	4
	1077	37	query_1	TRUE	8.8375652370789e-39	2976	97	73	0.75257732	0.02452957	GO:0031325	GO:BP	positive regulation of cellular metabolic process	21110	7512	Adipose_-_Subcutaneous_female_4_community	Adipose_-_Subcutaneous	female	4
	1078	38	query_1	TRUE	1.69067385339788e-38	3131	97	74	0.762886598	0.023634622	GO:0051173	GO:BP	positive regulation of nitrogen compound metabolic process	21110	14318	Adipose_-_Subcutaneous_female_4_community	Adipose_-_Subcutaneous	female	4
	1079	39	query_1	TRUE	5.35009177048302e-36	3535	97	75	0.773195876	0.021216407	GO:0010604	GO:BP	positive regulation of macromolecule metabolic process	21110	4347	Adipose_-_Subcutaneous_female_4_community	Adipose_-_Subcutaneous	female	4
	1080	40	query_1	TRUE	1.0229530662127e-35	6816	97	92	0.948453608	0.013497653	GO:0060255	GO:BP	regulation of macromolecule metabolic process	21110	15305	Adipose_-_Subcutaneous_female_4_community	Adipose_-_Subcutaneous	female	4
	1081	41	query_1	TRUE	7.10173414646559e-35	1317	97	53	0.546391753	0.040242976	GO:0045892	GO:BP	negative regulation of DNA-templated transcription	21110	12392	Adipose_-_Subcutaneous_female_4_community	Adipose_-_Subcutaneous	female	4
	1082	42	query_1	TRUE	7.67551189173641e-35	1319	97	53	0.546391753	0.040181956	GO:1903507	GO:BP	negative regulation of nucleic acid-templated transcription	21110	24158	Adipose_-_Subcutaneous_female_4_community	Adipose_-_Subcutaneous	female	4
	1083	43	query_1	TRUE	1.31755755236732e-34	1333	97	53	0.546391753	0.03975994	GO:1902679	GO:BP	negative regulation of RNA biosynthetic process	21110	23481	Adipose_-_Subcutaneous_female_4_community	Adipose_-_Subcutaneous	female	4
	1084	44	query_1	TRUE	2.24379576181974e-33	3848	97	75	0.773195876	0.019490644	GO:0009893	GO:BP	positive regulation of metabolic process	21110	3831	Adipose_-_Subcutaneous_female_4_community	Adipose_-_Subcutaneous	female	4
	1085	45	query_1	TRUE	7.50806598536645e-33	1443	97	53	0.546391753	0.036729037	GO:0051253	GO:BP	negative regulation of RNA metabolic process	21110	14369	Adipose_-_Subcutaneous_female_4_community	Adipose_-_Subcutaneous	female	4
	1086	46	query_1	TRUE	8.61386014132694e-33	7345	97	92	0.948453608	0.012525528	GO:0019222	GO:BP	regulation of metabolic process	21110	5900	Adipose_-_Subcutaneous_female_4_community	Adipose_-_Subcutaneous	female	4
	1087	47	query_1	TRUE	1.58637987065945e-32	1547	97	54	0.556701031	0.03490627	GO:0010558	GO:BP	negative regulation of macromolecule biosynthetic process	21110	4306	Adipose_-_Subcutaneous_female_4_community	Adipose_-_Subcutaneous	female	4
	1088	48	query_1	TRUE	5.72637613392796e-32	1586	97	54	0.556701031	0.034047919	GO:0031327	GO:BP	negative regulation of cellular biosynthetic process	21110	7514	Adipose_-_Subcutaneous_female_4_community	Adipose_-_Subcutaneous	female	4
	1089	49	query_1	TRUE	7.69054759992862e-32	6983	97	90	0.927835052	0.012888443	GO:0016070	GO:BP	RNA metabolic process	21110	5221	Adipose_-_Subcutaneous_female_4_community	Adipose_-_Subcutaneous	female	4
	1090	50	query_1	TRUE	2.82563194417768e-31	1636	97	54	0.556701031	0.033007335	GO:0009890	GO:BP	negative regulation of biosynthetic process	21110	3828	Adipose_-_Subcutaneous_female_4_community	Adipose_-_Subcutaneous	female	4
	1091	51	query_1	TRUE	3.64762663108857e-31	1558	97	53	0.546391753	0.034017972	GO:0045934	GO:BP	negative regulation of nucleobase-containing compound metabolic process	21110	12430	Adipose_-_Subcutaneous_female_4_community	Adipose_-_Subcutaneous	female	4
	1092	52	query_1	TRUE	5.67478391485441e-29	7534	97	90	0.927835052	0.011945846	GO:0090304	GO:BP	nucleic acid metabolic process	21110	19208	Adipose_-_Subcutaneous_female_4_community	Adipose_-_Subcutaneous	female	4
	1093	53	query_1	TRUE	8.04891853465937e-28	8049	97	91	0.93814433	0.011305752	GO:0006139	GO:BP	nucleobase-containing compound metabolic process	21110	2028	Adipose_-_Subcutaneous_female_4_community	Adipose_-_Subcutaneous	female	4
	1094	54	query_1	TRUE	5.15344022240068e-27	8221	97	91	0.93814433	0.011069213	GO:0046483	GO:BP	heterocycle metabolic process	21110	12897	Adipose_-_Subcutaneous_female_4_community	Adipose_-_Subcutaneous	female	4
	1095	55	query_1	TRUE	8.96015163254748e-27	8273	97	91	0.93814433	0.010999637	GO:0006725	GO:BP	cellular aromatic compound metabolic process	21110	2484	Adipose_-_Subcutaneous_female_4_community	Adipose_-_Subcutaneous	female	4
	1096	56	query_1	TRUE	2.68208936460558e-26	8680	97	92	0.948453608	0.010599078	GO:0034641	GO:BP	cellular nitrogen compound metabolic process	21110	9164	Adipose_-_Subcutaneous_female_4_community	Adipose_-_Subcutaneous	female	4
	1097	57	query_1	TRUE	4.55323318979155e-26	967	97	41	0.422680412	0.042399173	GO:0000122	GO:BP	negative regulation of transcription by RNA polymerase II	21110	51	Adipose_-_Subcutaneous_female_4_community	Adipose_-_Subcutaneous	female	4
	1098	58	query_1	TRUE	1.10863477369963e-25	8514	97	91	0.93814433	0.010688278	GO:1901360	GO:BP	organic cyclic compound metabolic process	21110	22386	Adipose_-_Subcutaneous_female_4_community	Adipose_-_Subcutaneous	female	4
	1099	59	query_1	TRUE	7.94779842065871e-25	2194	97	54	0.556701031	0.02461258	GO:0031324	GO:BP	negative regulation of cellular metabolic process	21110	7511	Adipose_-_Subcutaneous_female_4_community	Adipose_-_Subcutaneous	female	4
	1100	60	query_1	TRUE	3.81470540990181e-24	2374	97	55	0.567010309	0.02316765	GO:0051172	GO:BP	negative regulation of nitrogen compound metabolic process	21110	14317	Adipose_-_Subcutaneous_female_4_community	Adipose_-_Subcutaneous	female	4
	1101	61	query_1	TRUE	1.71159025750603e-23	9020	97	91	0.93814433	0.010088692	GO:0010467	GO:BP	gene expression	21110	4250	Adipose_-_Subcutaneous_female_4_community	Adipose_-_Subcutaneous	female	4
	1102	62	query_1	TRUE	5.73186412814371e-23	5615	97	76	0.783505155	0.013535174	GO:0048522	GO:BP	positive regulation of cellular process	21110	13543	Adipose_-_Subcutaneous_female_4_community	Adipose_-_Subcutaneous	female	4
	1103	63	query_1	TRUE	3.50059348272114e-21	6358	97	78	0.804123711	0.012268009	GO:0048518	GO:BP	positive regulation of biological process	21110	13539	Adipose_-_Subcutaneous_female_4_community	Adipose_-_Subcutaneous	female	4
	1104	64	query_1	TRUE	3.90310747131614e-18	11477	97	94	0.969072165	0.008190294	GO:0044237	GO:BP	cellular metabolic process	21110	11571	Adipose_-_Subcutaneous_female_4_community	Adipose_-_Subcutaneous	female	4
	1105	65	query_1	TRUE	4.30619846310401e-18	11108	97	93	0.958762887	0.008372344	GO:0050794	GO:BP	regulation of cellular process	21110	14008	Adipose_-_Subcutaneous_female_4_community	Adipose_-_Subcutaneous	female	4
	1106	66	query_1	TRUE	7.65173786600154e-17	3342	97	55	0.567010309	0.016457211	GO:0010605	GO:BP	negative regulation of macromolecule metabolic process	21110	4348	Adipose_-_Subcutaneous_female_4_community	Adipose_-_Subcutaneous	female	4
	1107	67	query_1	TRUE	1.53234843964173e-16	4753	97	64	0.659793814	0.01346518	GO:0048523	GO:BP	negative regulation of cellular process	21110	13544	Adipose_-_Subcutaneous_female_4_community	Adipose_-_Subcutaneous	female	4
	1108	68	query_1	TRUE	1.72410245717111e-16	3128	97	53	0.546391753	0.016943734	GO:0048513	GO:BP	animal organ development	21110	13536	Adipose_-_Subcutaneous_female_4_community	Adipose_-_Subcutaneous	female	4
	1109	69	query_1	TRUE	2.2525527722988e-16	3559	97	56	0.577319588	0.015734757	GO:0009892	GO:BP	negative regulation of metabolic process	21110	3830	Adipose_-_Subcutaneous_female_4_community	Adipose_-_Subcutaneous	female	4
	1110	70	query_1	TRUE	2.67846483359678e-16	4318	97	61	0.628865979	0.014126911	GO:0030154	GO:BP	cell differentiation	21110	7050	Adipose_-_Subcutaneous_female_4_community	Adipose_-_Subcutaneous	female	4
	1111	71	query_1	TRUE	3.42693382824983e-16	12480	97	95	0.979381443	0.007612179	GO:0050789	GO:BP	regulation of biological process	21110	14004	Adipose_-_Subcutaneous_female_4_community	Adipose_-_Subcutaneous	female	4
	1112	72	query_1	TRUE	3.66733704042221e-16	4344	97	61	0.628865979	0.014042357	GO:0048869	GO:BP	cellular developmental process	21110	13852	Adipose_-_Subcutaneous_female_4_community	Adipose_-_Subcutaneous	female	4
	1113	73	query_1	TRUE	7.58638042747767e-16	12164	97	94	0.969072165	0.007727721	GO:0006807	GO:BP	nitrogen compound metabolic process	21110	2543	Adipose_-_Subcutaneous_female_4_community	Adipose_-_Subcutaneous	female	4
	1114	74	query_1	TRUE	6.84607256893257e-15	12891	97	95	0.979381443	0.007369483	GO:0065007	GO:BP	biological regulation	21110	16811	Adipose_-_Subcutaneous_female_4_community	Adipose_-_Subcutaneous	female	4
	1115	75	query_1	TRUE	4.54642814123115e-14	12729	97	94	0.969072165	0.007384712	GO:0044238	GO:BP	primary metabolic process	21110	11572	Adipose_-_Subcutaneous_female_4_community	Adipose_-_Subcutaneous	female	4
	1116	76	query_1	TRUE	5.07785063376499e-14	3987	97	56	0.577319588	0.014045648	GO:0048731	GO:BP	system development	21110	13728	Adipose_-_Subcutaneous_female_4_community	Adipose_-_Subcutaneous	female	4
	1117	77	query_1	TRUE	1.19643093565125e-13	6489	97	70	0.721649485	0.010787487	GO:0032502	GO:BP	developmental process	21110	8032	Adipose_-_Subcutaneous_female_4_community	Adipose_-_Subcutaneous	female	4
	1118	78	query_1	TRUE	4.62627364394334e-13	4658	97	59	0.608247423	0.01266638	GO:0007275	GO:BP	multicellular organism development	21110	2871	Adipose_-_Subcutaneous_female_4_community	Adipose_-_Subcutaneous	female	4
	1119	79	query_1	TRUE	5.59844353770086e-13	5896	97	66	0.680412371	0.01119403	GO:0048856	GO:BP	anatomical structure development	21110	13840	Adipose_-_Subcutaneous_female_4_community	Adipose_-_Subcutaneous	female	4
	1120	80	query_1	TRUE	6.28987516638078e-13	12337	97	92	0.948453608	0.007457242	GO:0043170	GO:BP	macromolecule metabolic process	21110	11154	Adipose_-_Subcutaneous_female_4_community	Adipose_-_Subcutaneous	female	4
	1121	81	query_1	TRUE	7.80503003171751e-13	5932	97	66	0.680412371	0.011126096	GO:0048519	GO:BP	negative regulation of biological process	21110	13540	Adipose_-_Subcutaneous_female_4_community	Adipose_-_Subcutaneous	female	4
	1122	82	query_1	TRUE	1.51141709105756e-12	1994	97	39	0.402061856	0.019558676	GO:0008283	GO:BP	cell population proliferation	21110	3223	Adipose_-_Subcutaneous_female_4_community	Adipose_-_Subcutaneous	female	4
	1123	83	query_1	TRUE	9.471838768681e-12	13946	97	95	0.979381443	0.006811989	GO:0071704	GO:BP	organic substance metabolic process	21110	17822	Adipose_-_Subcutaneous_female_4_community	Adipose_-_Subcutaneous	female	4
	1124	84	query_1	TRUE	7.58836213548406e-11	2008	97	37	0.381443299	0.018426295	GO:0009888	GO:BP	tissue development	21110	3826	Adipose_-_Subcutaneous_female_4_community	Adipose_-_Subcutaneous	female	4
	1125	85	query_1	TRUE	8.79416701287689e-11	1682	97	34	0.350515464	0.020214031	GO:0042127	GO:BP	regulation of cell population proliferation	21110	10550	Adipose_-_Subcutaneous_female_4_community	Adipose_-_Subcutaneous	female	4
	1126	86	query_1	TRUE	1.87160893587437e-10	14409	97	95	0.979381443	0.006593102	GO:0008152	GO:BP	metabolic process	21110	3197	Adipose_-_Subcutaneous_female_4_community	Adipose_-_Subcutaneous	female	4
	1127	87	query_1	TRUE	3.76488445100798e-09	1076	97	26	0.268041237	0.024163569	GO:0009887	GO:BP	animal organ morphogenesis	21110	3825	Adipose_-_Subcutaneous_female_4_community	Adipose_-_Subcutaneous	female	4
	1128	88	query_1	TRUE	5.23409105299497e-09	664	97	21	0.216494845	0.031626506	GO:0061061	GO:BP	muscle structure development	21110	16048	Adipose_-_Subcutaneous_female_4_community	Adipose_-_Subcutaneous	female	4
	1129	89	query_1	TRUE	7.78785627324434e-09	462	97	18	0.18556701	0.038961039	GO:0048568	GO:BP	embryonic organ development	21110	13579	Adipose_-_Subcutaneous_female_4_community	Adipose_-_Subcutaneous	female	4
	1130	90	query_1	TRUE	8.11685203711378e-09	284	97	15	0.154639175	0.052816901	GO:0045165	GO:BP	cell fate commitment	21110	11997	Adipose_-_Subcutaneous_female_4_community	Adipose_-_Subcutaneous	female	4
	1131	91	query_1	TRUE	1.49730654923425e-08	1144	97	26	0.268041237	0.022727273	GO:0009790	GO:BP	embryo development	21110	3755	Adipose_-_Subcutaneous_female_4_community	Adipose_-_Subcutaneous	female	4
	1132	92	query_1	TRUE	2.93652401049277e-08	1082	97	25	0.257731959	0.02310536	GO:0035295	GO:BP	tube development	21110	9435	Adipose_-_Subcutaneous_female_4_community	Adipose_-_Subcutaneous	female	4
	1133	93	query_1	TRUE	4.19742275371842e-08	826	97	22	0.226804124	0.026634383	GO:0071345	GO:BP	cellular response to cytokine stimulus	21110	17543	Adipose_-_Subcutaneous_female_4_community	Adipose_-_Subcutaneous	female	4
	1134	94	query_1	TRUE	4.79490412595145e-08	2482	97	37	0.381443299	0.014907333	GO:0050793	GO:BP	regulation of developmental process	21110	14007	Adipose_-_Subcutaneous_female_4_community	Adipose_-_Subcutaneous	female	4
	1135	95	query_1	TRUE	6.5301167572557e-08	1123	97	25	0.257731959	0.022261799	GO:0072359	GO:BP	circulatory system development	21110	18343	Adipose_-_Subcutaneous_female_4_community	Adipose_-_Subcutaneous	female	4
	1136	96	query_1	TRUE	1.42900416300899e-07	1165	97	25	0.257731959	0.021459227	GO:0010628	GO:BP	positive regulation of gene expression	21110	4370	Adipose_-_Subcutaneous_female_4_community	Adipose_-_Subcutaneous	female	4
	1137	97	query_1	TRUE	1.4444203692274e-07	2712	97	38	0.391752577	0.014011799	GO:0009653	GO:BP	anatomical structure morphogenesis	21110	3648	Adipose_-_Subcutaneous_female_4_community	Adipose_-_Subcutaneous	female	4
	1138	98	query_1	TRUE	1.52803945790832e-07	481	97	17	0.175257732	0.035343035	GO:0007389	GO:BP	pattern specification process	21110	2960	Adipose_-_Subcutaneous_female_4_community	Adipose_-_Subcutaneous	female	4
	1139	99	query_1	TRUE	2.90595775161293e-07	737	97	20	0.206185567	0.027137042	GO:0001944	GO:BP	vasculature development	21110	570	Adipose_-_Subcutaneous_female_4_community	Adipose_-_Subcutaneous	female	4
	1140	100	query_1	TRUE	3.25568861554195e-07	919	97	22	0.226804124	0.023939064	GO:0034097	GO:BP	response to cytokine	21110	8849	Adipose_-_Subcutaneous_female_4_community	Adipose_-_Subcutaneous	female	4
	1141	101	query_1	TRUE	3.4098633570829e-07	436	97	16	0.164948454	0.036697248	GO:0003002	GO:BP	regionalization	21110	1472	Adipose_-_Subcutaneous_female_4_community	Adipose_-_Subcutaneous	female	4
	1142	102	query_1	TRUE	4.57655357251017e-07	1231	97	25	0.257731959	0.020308692	GO:0060429	GO:BP	epithelium development	21110	15465	Adipose_-_Subcutaneous_female_4_community	Adipose_-_Subcutaneous	female	4
	1143	103	query_1	TRUE	4.91313943356364e-07	447	97	16	0.164948454	0.035794183	GO:0048732	GO:BP	gland development	21110	13729	Adipose_-_Subcutaneous_female_4_community	Adipose_-_Subcutaneous	female	4
	1144	104	query_1	TRUE	5.51458033596295e-07	1568	97	28	0.288659794	0.017857143	GO:0045595	GO:BP	regulation of cell differentiation	21110	12146	Adipose_-_Subcutaneous_female_4_community	Adipose_-_Subcutaneous	female	4
	1145	105	query_1	TRUE	6.70891083405576e-07	7716	97	66	0.680412371	0.008553655	GO:0032501	GO:BP	multicellular organismal process	21110	8031	Adipose_-_Subcutaneous_female_4_community	Adipose_-_Subcutaneous	female	4
	1146	106	query_1	TRUE	7.41975537136634e-07	1704	97	29	0.298969072	0.017018779	GO:0051240	GO:BP	positive regulation of multicellular organismal process	21110	14359	Adipose_-_Subcutaneous_female_4_community	Adipose_-_Subcutaneous	female	4
	1147	107	query_1	TRUE	8.50132061164844e-07	61	97	8	0.082474227	0.131147541	GO:0051145	GO:BP	smooth muscle cell differentiation	21110	14290	Adipose_-_Subcutaneous_female_4_community	Adipose_-_Subcutaneous	female	4
	1148	108	query_1	TRUE	1.20302943475756e-06	550	97	17	0.175257732	0.030909091	GO:0001501	GO:BP	skeletal system development	21110	331	Adipose_-_Subcutaneous_female_4_community	Adipose_-_Subcutaneous	female	4
	1149	109	query_1	TRUE	1.43473133895614e-06	636	97	18	0.18556701	0.028301887	GO:0048729	GO:BP	tissue morphogenesis	21110	13726	Adipose_-_Subcutaneous_female_4_community	Adipose_-_Subcutaneous	female	4
	1150	110	query_1	TRUE	1.82709906685865e-06	351	97	14	0.144329897	0.03988604	GO:0007517	GO:BP	muscle organ development	21110	3070	Adipose_-_Subcutaneous_female_4_community	Adipose_-_Subcutaneous	female	4
	1151	111	query_1	TRUE	1.89712162069105e-06	2019	97	31	0.319587629	0.015354136	GO:0071310	GO:BP	cellular response to organic substance	21110	17511	Adipose_-_Subcutaneous_female_4_community	Adipose_-_Subcutaneous	female	4
	1152	112	query_1	TRUE	2.15114310571068e-06	1905	97	30	0.309278351	0.015748031	GO:0006915	GO:BP	apoptotic process	21110	2620	Adipose_-_Subcutaneous_female_4_community	Adipose_-_Subcutaneous	female	4
	1153	113	query_1	TRUE	2.49134955038247e-06	927	97	21	0.216494845	0.022653722	GO:0051093	GO:BP	negative regulation of developmental process	21110	14248	Adipose_-_Subcutaneous_female_4_community	Adipose_-_Subcutaneous	female	4
	1154	114	query_1	TRUE	3.4172599149939e-06	3021	97	38	0.391752577	0.012578616	GO:0051239	GO:BP	regulation of multicellular organismal process	21110	14358	Adipose_-_Subcutaneous_female_4_community	Adipose_-_Subcutaneous	female	4
	1155	115	query_1	TRUE	3.60137602414487e-06	674	97	18	0.18556701	0.026706231	GO:0043009	GO:BP	chordate embryonic development	21110	11060	Adipose_-_Subcutaneous_female_4_community	Adipose_-_Subcutaneous	female	4
	1156	116	query_1	TRUE	3.86231007565825e-06	2890	97	37	0.381443299	0.012802768	GO:0007166	GO:BP	cell surface receptor signaling pathway	21110	2793	Adipose_-_Subcutaneous_female_4_community	Adipose_-_Subcutaneous	female	4
	1157	117	query_1	TRUE	4.28184018694033e-06	1961	97	30	0.309278351	0.015298317	GO:0012501	GO:BP	programmed cell death	21110	4688	Adipose_-_Subcutaneous_female_4_community	Adipose_-_Subcutaneous	female	4
	1158	118	query_1	TRUE	4.46131944340974e-06	2763	97	36	0.371134021	0.013029316	GO:0048468	GO:BP	cell development	21110	13507	Adipose_-_Subcutaneous_female_4_community	Adipose_-_Subcutaneous	female	4
	1159	119	query_1	TRUE	4.78021258194585e-06	1491	97	26	0.268041237	0.017437961	GO:0043067	GO:BP	regulation of programmed cell death	21110	11095	Adipose_-_Subcutaneous_female_4_community	Adipose_-_Subcutaneous	female	4
	1160	120	query_1	TRUE	4.88694339821717e-06	867	97	20	0.206185567	0.023068051	GO:0035239	GO:BP	tube morphogenesis	21110	9403	Adipose_-_Subcutaneous_female_4_community	Adipose_-_Subcutaneous	female	4
	1161	121	query_1	TRUE	5.31932371045157e-06	527	97	16	0.164948454	0.030360531	GO:0002009	GO:BP	morphogenesis of an epithelium	21110	628	Adipose_-_Subcutaneous_female_4_community	Adipose_-_Subcutaneous	female	4
	1162	122	query_1	TRUE	5.69270193662398e-06	1174	97	23	0.237113402	0.019591141	GO:0048646	GO:BP	anatomical structure formation involved in morphogenesis	21110	13644	Adipose_-_Subcutaneous_female_4_community	Adipose_-_Subcutaneous	female	4
	1163	123	query_1	TRUE	5.97015059172846e-06	696	97	18	0.18556701	0.025862069	GO:0009792	GO:BP	embryo development ending in birth or egg hatching	21110	3757	Adipose_-_Subcutaneous_female_4_community	Adipose_-_Subcutaneous	female	4
	1164	124	query_1	TRUE	6.99859226016094e-06	618	97	17	0.175257732	0.027508091	GO:0048598	GO:BP	embryonic morphogenesis	21110	13605	Adipose_-_Subcutaneous_female_4_community	Adipose_-_Subcutaneous	female	4
	1165	125	query_1	TRUE	7.00326919171548e-06	2809	97	36	0.371134021	0.012815949	GO:0010033	GO:BP	response to organic substance	21110	3923	Adipose_-_Subcutaneous_female_4_community	Adipose_-_Subcutaneous	female	4
	1166	126	query_1	TRUE	7.57378701509656e-06	116	97	9	0.092783505	0.077586207	GO:0001708	GO:BP	cell fate specification	21110	414	Adipose_-_Subcutaneous_female_4_community	Adipose_-_Subcutaneous	female	4
	1167	127	query_1	TRUE	8.89705362986176e-06	1310	97	24	0.24742268	0.018320611	GO:0051094	GO:BP	positive regulation of developmental process	21110	14249	Adipose_-_Subcutaneous_female_4_community	Adipose_-_Subcutaneous	female	4
	1168	128	query_1	TRUE	1.50873847074096e-05	1459	97	25	0.257731959	0.017135024	GO:0042981	GO:BP	regulation of apoptotic process	21110	11046	Adipose_-_Subcutaneous_female_4_community	Adipose_-_Subcutaneous	female	4
	1169	129	query_1	TRUE	1.67433320998536e-05	225	97	11	0.113402062	0.048888889	GO:0009952	GO:BP	anterior/posterior pattern specification	21110	3868	Adipose_-_Subcutaneous_female_4_community	Adipose_-_Subcutaneous	female	4
	1170	130	query_1	TRUE	2.82942646669783e-05	679	97	17	0.175257732	0.025036819	GO:0045596	GO:BP	negative regulation of cell differentiation	21110	12147	Adipose_-_Subcutaneous_female_4_community	Adipose_-_Subcutaneous	female	4
	1171	131	query_1	TRUE	2.89539673296424e-05	594	97	16	0.164948454	0.026936027	GO:0007507	GO:BP	heart development	21110	3064	Adipose_-_Subcutaneous_female_4_community	Adipose_-_Subcutaneous	female	4
	1172	132	query_1	TRUE	2.91685578525743e-05	2129	97	30	0.309278351	0.014091123	GO:0008219	GO:BP	cell death	21110	3218	Adipose_-_Subcutaneous_female_4_community	Adipose_-_Subcutaneous	female	4
	1173	133	query_1	TRUE	3.51939142703573e-05	303	97	12	0.12371134	0.03960396	GO:0048562	GO:BP	embryonic organ morphogenesis	21110	13573	Adipose_-_Subcutaneous_female_4_community	Adipose_-_Subcutaneous	female	4
	1174	134	query_1	TRUE	3.82836976200449e-05	1648	97	26	0.268041237	0.015776699	GO:0010941	GO:BP	regulation of cell death	21110	4635	Adipose_-_Subcutaneous_female_4_community	Adipose_-_Subcutaneous	female	4
	1175	135	query_1	TRUE	4.56789148072525e-05	2722	97	34	0.350515464	0.012490816	GO:0070887	GO:BP	cellular response to chemical stimulus	21110	17294	Adipose_-_Subcutaneous_female_4_community	Adipose_-_Subcutaneous	female	4
	1176	136	query_1	TRUE	5.01149739434715e-05	706	97	17	0.175257732	0.02407932	GO:0001568	GO:BP	blood vessel development	21110	367	Adipose_-_Subcutaneous_female_4_community	Adipose_-_Subcutaneous	female	4
	1177	137	query_1	TRUE	5.18024498502453e-05	1796	97	27	0.278350515	0.015033408	GO:1901700	GO:BP	response to oxygen-containing compound	21110	22661	Adipose_-_Subcutaneous_female_4_community	Adipose_-_Subcutaneous	female	4
	1178	138	query_1	TRUE	5.98320344535698e-05	905	97	19	0.195876289	0.020994475	GO:0043069	GO:BP	negative regulation of programmed cell death	21110	11097	Adipose_-_Subcutaneous_female_4_community	Adipose_-_Subcutaneous	female	4
	1179	139	query_1	TRUE	6.37535028835023e-05	68	97	7	0.072164948	0.102941176	GO:1902893	GO:BP	regulation of miRNA transcription	21110	23651	Adipose_-_Subcutaneous_female_4_community	Adipose_-_Subcutaneous	female	4
	1180	140	query_1	TRUE	7.06870136286152e-05	69	97	7	0.072164948	0.101449275	GO:0061614	GO:BP	miRNA transcription	21110	16494	Adipose_-_Subcutaneous_female_4_community	Adipose_-_Subcutaneous	female	4
	1181	141	query_1	TRUE	7.37561523809473e-05	324	97	12	0.12371134	0.037037037	GO:0072001	GO:BP	renal system development	21110	18005	Adipose_-_Subcutaneous_female_4_community	Adipose_-_Subcutaneous	female	4
	1182	142	query_1	TRUE	8.27404400908442e-05	4017	97	42	0.432989691	0.010455564	GO:0006950	GO:BP	response to stress	21110	2640	Adipose_-_Subcutaneous_female_4_community	Adipose_-_Subcutaneous	female	4
	1183	143	query_1	TRUE	0.000121126	339	97	12	0.12371134	0.03539823	GO:0060562	GO:BP	epithelial tube morphogenesis	21110	15589	Adipose_-_Subcutaneous_female_4_community	Adipose_-_Subcutaneous	female	4
	1184	144	query_1	TRUE	0.000199756	80	97	7	0.072164948	0.0875	GO:2000628	GO:BP	regulation of miRNA metabolic process	21110	27188	Adipose_-_Subcutaneous_female_4_community	Adipose_-_Subcutaneous	female	4
	1185	145	query_1	TRUE	0.000233283	884	97	18	0.18556701	0.020361991	GO:0043066	GO:BP	negative regulation of apoptotic process	21110	11094	Adipose_-_Subcutaneous_female_4_community	Adipose_-_Subcutaneous	female	4
	1186	146	query_1	TRUE	0.000261407	606	97	15	0.154639175	0.024752475	GO:0032870	GO:BP	cellular response to hormone stimulus	21110	8294	Adipose_-_Subcutaneous_female_4_community	Adipose_-_Subcutaneous	female	4
	1187	147	query_1	TRUE	0.000310533	1005	97	19	0.195876289	0.018905473	GO:0060548	GO:BP	negative regulation of cell death	21110	15578	Adipose_-_Subcutaneous_female_4_community	Adipose_-_Subcutaneous	female	4
	1188	148	query_1	TRUE	0.000442585	310	97	11	0.113402062	0.035483871	GO:0060485	GO:BP	mesenchyme development	21110	15517	Adipose_-_Subcutaneous_female_4_community	Adipose_-_Subcutaneous	female	4
	1189	149	query_1	TRUE	0.000503172	314	97	11	0.113402062	0.035031847	GO:0001822	GO:BP	kidney development	21110	493	Adipose_-_Subcutaneous_female_4_community	Adipose_-_Subcutaneous	female	4
	1190	150	query_1	TRUE	0.000504347	188	97	9	0.092783505	0.04787234	GO:0061138	GO:BP	morphogenesis of a branching epithelium	21110	16122	Adipose_-_Subcutaneous_female_4_community	Adipose_-_Subcutaneous	female	4
	1191	151	query_1	TRUE	0.000567495	93	97	7	0.072164948	0.075268817	GO:0001656	GO:BP	metanephros development	21110	384	Adipose_-_Subcutaneous_female_4_community	Adipose_-_Subcutaneous	female	4
	1192	152	query_1	TRUE	0.00057023	4124	97	41	0.422680412	0.009941804	GO:0042221	GO:BP	response to chemical	21110	10621	Adipose_-_Subcutaneous_female_4_community	Adipose_-_Subcutaneous	female	4
	1193	153	query_1	TRUE	0.000617495	944	97	18	0.18556701	0.019067797	GO:0030097	GO:BP	hemopoiesis	21110	7038	Adipose_-_Subcutaneous_female_4_community	Adipose_-_Subcutaneous	female	4
	1194	154	query_1	TRUE	0.000657007	95	97	7	0.072164948	0.073684211	GO:0010586	GO:BP	miRNA metabolic process	21110	4330	Adipose_-_Subcutaneous_female_4_community	Adipose_-_Subcutaneous	female	4
	1195	155	query_1	TRUE	0.000704147	849	97	17	0.175257732	0.020023557	GO:0045597	GO:BP	positive regulation of cell differentiation	21110	12148	Adipose_-_Subcutaneous_female_4_community	Adipose_-_Subcutaneous	female	4
	1196	156	query_1	TRUE	0.000731984	955	97	18	0.18556701	0.018848168	GO:0008284	GO:BP	positive regulation of cell population proliferation	21110	3224	Adipose_-_Subcutaneous_female_4_community	Adipose_-_Subcutaneous	female	4
	1197	157	query_1	TRUE	0.000965149	203	97	9	0.092783505	0.044334975	GO:0001763	GO:BP	morphogenesis of a branching structure	21110	443	Adipose_-_Subcutaneous_female_4_community	Adipose_-_Subcutaneous	female	4
	1198	158	query_1	TRUE	0.001032568	149	97	8	0.082474227	0.053691275	GO:0072073	GO:BP	kidney epithelium development	21110	18075	Adipose_-_Subcutaneous_female_4_community	Adipose_-_Subcutaneous	female	4
	1199	159	query_1	TRUE	0.001073597	875	97	17	0.175257732	0.019428571	GO:0009725	GO:BP	response to hormone	21110	3700	Adipose_-_Subcutaneous_female_4_community	Adipose_-_Subcutaneous	female	4
	1200	160	query_1	TRUE	0.001421597	1110	97	19	0.195876289	0.017117117	GO:0051241	GO:BP	negative regulation of multicellular organismal process	21110	14360	Adipose_-_Subcutaneous_female_4_community	Adipose_-_Subcutaneous	female	4
	1201	161	query_1	TRUE	0.001515247	1720	97	24	0.24742268	0.013953488	GO:0009719	GO:BP	response to endogenous stimulus	21110	3694	Adipose_-_Subcutaneous_female_4_community	Adipose_-_Subcutaneous	female	4
	1202	162	query_1	TRUE	0.001528808	1469	97	22	0.226804124	0.014976174	GO:0071495	GO:BP	cellular response to endogenous stimulus	21110	17675	Adipose_-_Subcutaneous_female_4_community	Adipose_-_Subcutaneous	female	4
	1203	163	query_1	TRUE	0.001739781	16	97	4	0.041237113	0.25	GO:0051151	GO:BP	negative regulation of smooth muscle cell differentiation	21110	14296	Adipose_-_Subcutaneous_female_4_community	Adipose_-_Subcutaneous	female	4
	1204	164	query_1	TRUE	0.002024359	916	97	17	0.175257732	0.018558952	GO:0033993	GO:BP	response to lipid	21110	8812	Adipose_-_Subcutaneous_female_4_community	Adipose_-_Subcutaneous	female	4
	1205	165	query_1	TRUE	0.002493431	4013	97	39	0.402061856	0.009718415	GO:0048583	GO:BP	regulation of response to stimulus	21110	13594	Adipose_-_Subcutaneous_female_4_community	Adipose_-_Subcutaneous	female	4
	1206	166	query_1	TRUE	0.003045342	119	97	7	0.072164948	0.058823529	GO:0072009	GO:BP	nephron epithelium development	21110	18013	Adipose_-_Subcutaneous_female_4_community	Adipose_-_Subcutaneous	female	4
	1207	167	query_1	TRUE	0.003161555	234	97	9	0.092783505	0.038461538	GO:0048705	GO:BP	skeletal system morphogenesis	21110	13702	Adipose_-_Subcutaneous_female_4_community	Adipose_-_Subcutaneous	female	4
	1208	168	query_1	TRUE	0.00351284	237	97	9	0.092783505	0.037974684	GO:0045444	GO:BP	fat cell differentiation	21110	12076	Adipose_-_Subcutaneous_female_4_community	Adipose_-_Subcutaneous	female	4
	1209	169	query_1	TRUE	0.004064879	79	97	6	0.06185567	0.075949367	GO:0003151	GO:BP	outflow tract morphogenesis	21110	1606	Adipose_-_Subcutaneous_female_4_community	Adipose_-_Subcutaneous	female	4
	1210	170	query_1	TRUE	0.004433901	6	97	3	0.030927835	0.5	GO:0048866	GO:BP	stem cell fate specification	21110	13849	Adipose_-_Subcutaneous_female_4_community	Adipose_-_Subcutaneous	female	4
	1211	171	query_1	TRUE	0.004714973	127	97	7	0.072164948	0.05511811	GO:0022612	GO:BP	gland morphogenesis	21110	6981	Adipose_-_Subcutaneous_female_4_community	Adipose_-_Subcutaneous	female	4
	1212	172	query_1	TRUE	0.004776467	246	97	9	0.092783505	0.036585366	GO:0048863	GO:BP	stem cell differentiation	21110	13846	Adipose_-_Subcutaneous_female_4_community	Adipose_-_Subcutaneous	female	4
	1213	173	query_1	TRUE	0.004866111	764	97	15	0.154639175	0.019633508	GO:0048871	GO:BP	multicellular organismal-level homeostasis	21110	13854	Adipose_-_Subcutaneous_female_4_community	Adipose_-_Subcutaneous	female	4
	1214	174	query_1	TRUE	0.006134906	326	97	10	0.103092784	0.030674847	GO:0030111	GO:BP	regulation of Wnt signaling pathway	21110	7044	Adipose_-_Subcutaneous_female_4_community	Adipose_-_Subcutaneous	female	4
	1215	175	query_1	TRUE	0.006562031	408	97	11	0.113402062	0.026960784	GO:0001701	GO:BP	in utero embryonic development	21110	407	Adipose_-_Subcutaneous_female_4_community	Adipose_-_Subcutaneous	female	4
	1216	176	query_1	TRUE	0.006700054	86	97	6	0.06185567	0.069767442	GO:0035050	GO:BP	embryonic heart tube development	21110	9259	Adipose_-_Subcutaneous_female_4_community	Adipose_-_Subcutaneous	female	4
	1217	177	query_1	TRUE	0.006846212	22	97	4	0.041237113	0.181818182	GO:1902894	GO:BP	negative regulation of miRNA transcription	21110	23652	Adipose_-_Subcutaneous_female_4_community	Adipose_-_Subcutaneous	female	4
	1218	178	query_1	TRUE	0.007089813	135	97	7	0.072164948	0.051851852	GO:0048565	GO:BP	digestive tract development	21110	13576	Adipose_-_Subcutaneous_female_4_community	Adipose_-_Subcutaneous	female	4
	1219	179	query_1	TRUE	0.007205843	412	97	11	0.113402062	0.026699029	GO:1903706	GO:BP	regulation of hemopoiesis	21110	24346	Adipose_-_Subcutaneous_female_4_community	Adipose_-_Subcutaneous	female	4
	1220	180	query_1	TRUE	0.007517602	260	97	9	0.092783505	0.034615385	GO:0003007	GO:BP	heart morphogenesis	21110	1477	Adipose_-_Subcutaneous_female_4_community	Adipose_-_Subcutaneous	female	4
	1221	181	query_1	TRUE	0.007733425	7	97	3	0.030927835	0.428571429	GO:0032808	GO:BP	lacrimal gland development	21110	8262	Adipose_-_Subcutaneous_female_4_community	Adipose_-_Subcutaneous	female	4
	1222	182	query_1	TRUE	0.008258363	23	97	4	0.041237113	0.173913043	GO:2000629	GO:BP	negative regulation of miRNA metabolic process	21110	27189	Adipose_-_Subcutaneous_female_4_community	Adipose_-_Subcutaneous	female	4
	1223	183	query_1	TRUE	0.008608598	139	97	7	0.072164948	0.050359712	GO:0030879	GO:BP	mammary gland development	21110	7315	Adipose_-_Subcutaneous_female_4_community	Adipose_-_Subcutaneous	female	4
	1224	184	query_1	TRUE	0.008620429	507	97	12	0.12371134	0.023668639	GO:0043065	GO:BP	positive regulation of apoptotic process	21110	11093	Adipose_-_Subcutaneous_female_4_community	Adipose_-_Subcutaneous	female	4
	1225	185	query_1	TRUE	0.01034811	610	97	13	0.134020619	0.021311475	GO:0002521	GO:BP	leukocyte differentiation	21110	1061	Adipose_-_Subcutaneous_female_4_community	Adipose_-_Subcutaneous	female	4
	1226	186	query_1	TRUE	0.010348753	709	97	14	0.144329897	0.019746121	GO:0008285	GO:BP	negative regulation of cell population proliferation	21110	3225	Adipose_-_Subcutaneous_female_4_community	Adipose_-_Subcutaneous	female	4
	1227	187	query_1	TRUE	0.011604685	522	97	12	0.12371134	0.022988506	GO:0043068	GO:BP	positive regulation of programmed cell death	21110	11096	Adipose_-_Subcutaneous_female_4_community	Adipose_-_Subcutaneous	female	4
	1228	188	query_1	TRUE	0.012055296	1407	97	20	0.206185567	0.014214641	GO:2000026	GO:BP	regulation of multicellular organismal development	21110	26633	Adipose_-_Subcutaneous_female_4_community	Adipose_-_Subcutaneous	female	4
	1229	189	query_1	TRUE	0.012125548	619	97	13	0.134020619	0.021001616	GO:0048514	GO:BP	blood vessel morphogenesis	21110	13537	Adipose_-_Subcutaneous_female_4_community	Adipose_-_Subcutaneous	female	4
	1230	190	query_1	TRUE	0.012332181	8	97	3	0.030927835	0.375	GO:1905064	GO:BP	negative regulation of vascular associated smooth muscle cell differentiation	21110	25512	Adipose_-_Subcutaneous_female_4_community	Adipose_-_Subcutaneous	female	4
	1231	191	query_1	TRUE	0.01246752	147	97	7	0.072164948	0.047619048	GO:0055123	GO:BP	digestive system development	21110	15093	Adipose_-_Subcutaneous_female_4_community	Adipose_-_Subcutaneous	female	4
	1232	192	query_1	TRUE	0.0126236	1287	97	19	0.195876289	0.014763015	GO:1901701	GO:BP	cellular response to oxygen-containing compound	21110	22662	Adipose_-_Subcutaneous_female_4_community	Adipose_-_Subcutaneous	female	4
	1233	193	query_1	TRUE	0.012732422	96	97	6	0.06185567	0.0625	GO:0014033	GO:BP	neural crest cell differentiation	21110	4719	Adipose_-_Subcutaneous_female_4_community	Adipose_-_Subcutaneous	female	4
	1234	194	query_1	TRUE	0.012742193	722	97	14	0.144329897	0.019390582	GO:0030855	GO:BP	epithelial cell differentiation	21110	7304	Adipose_-_Subcutaneous_female_4_community	Adipose_-_Subcutaneous	female	4
	1235	195	query_1	TRUE	0.012881487	937	97	16	0.164948454	0.017075774	GO:0040007	GO:BP	growth	21110	10460	Adipose_-_Subcutaneous_female_4_community	Adipose_-_Subcutaneous	female	4
	1236	196	query_1	TRUE	0.013629589	149	97	7	0.072164948	0.046979866	GO:0061008	GO:BP	hepaticobiliary system development	21110	16003	Adipose_-_Subcutaneous_female_4_community	Adipose_-_Subcutaneous	female	4
	1237	197	query_1	TRUE	0.014328559	835	97	15	0.154639175	0.017964072	GO:0060284	GO:BP	regulation of cell development	21110	15333	Adipose_-_Subcutaneous_female_4_community	Adipose_-_Subcutaneous	female	4
	1238	198	query_1	TRUE	0.014661785	630	97	13	0.134020619	0.020634921	GO:0040008	GO:BP	regulation of growth	21110	10461	Adipose_-_Subcutaneous_female_4_community	Adipose_-_Subcutaneous	female	4
	1239	199	query_1	TRUE	0.016132234	100	97	6	0.06185567	0.06	GO:0060840	GO:BP	artery development	21110	15851	Adipose_-_Subcutaneous_female_4_community	Adipose_-_Subcutaneous	female	4
	1240	200	query_1	TRUE	0.01613845	27	97	4	0.041237113	0.148148148	GO:0060740	GO:BP	prostate gland epithelium morphogenesis	21110	15756	Adipose_-_Subcutaneous_female_4_community	Adipose_-_Subcutaneous	female	4
	1241	201	query_1	TRUE	0.016326043	449	97	11	0.113402062	0.024498886	GO:0050673	GO:BP	epithelial cell proliferation	21110	13951	Adipose_-_Subcutaneous_female_4_community	Adipose_-_Subcutaneous	female	4
	1242	202	query_1	TRUE	0.016672222	450	97	11	0.113402062	0.024444444	GO:0016055	GO:BP	Wnt signaling pathway	21110	5210	Adipose_-_Subcutaneous_female_4_community	Adipose_-_Subcutaneous	female	4
	1243	203	query_1	TRUE	0.016934645	154	97	7	0.072164948	0.045454545	GO:0072006	GO:BP	nephron development	21110	18010	Adipose_-_Subcutaneous_female_4_community	Adipose_-_Subcutaneous	female	4
	1244	204	query_1	TRUE	0.017383861	452	97	11	0.113402062	0.024336283	GO:0198738	GO:BP	cell-cell signaling by wnt	21110	21224	Adipose_-_Subcutaneous_female_4_community	Adipose_-_Subcutaneous	female	4
	1245	205	query_1	TRUE	0.019653112	60	97	5	0.051546392	0.083333333	GO:0051148	GO:BP	negative regulation of muscle cell differentiation	21110	14293	Adipose_-_Subcutaneous_female_4_community	Adipose_-_Subcutaneous	female	4
	1246	206	query_1	TRUE	0.021687389	29	97	4	0.041237113	0.137931034	GO:0060512	GO:BP	prostate gland morphogenesis	21110	15542	Adipose_-_Subcutaneous_female_4_community	Adipose_-_Subcutaneous	female	4
	1247	207	query_1	TRUE	0.021687389	29	97	4	0.041237113	0.137931034	GO:0035886	GO:BP	vascular associated smooth muscle cell differentiation	21110	9820	Adipose_-_Subcutaneous_female_4_community	Adipose_-_Subcutaneous	female	4
	1248	208	query_1	TRUE	0.024512087	661	97	13	0.134020619	0.019667171	GO:0002694	GO:BP	regulation of leukocyte activation	21110	1230	Adipose_-_Subcutaneous_female_4_community	Adipose_-_Subcutaneous	female	4
	1249	209	query_1	TRUE	0.024935942	30	97	4	0.041237113	0.133333333	GO:0051150	GO:BP	regulation of smooth muscle cell differentiation	21110	14295	Adipose_-_Subcutaneous_female_4_community	Adipose_-_Subcutaneous	female	4
	1250	210	query_1	TRUE	0.025681991	990	97	16	0.164948454	0.016161616	GO:0007167	GO:BP	enzyme-linked receptor protein signaling pathway	21110	2794	Adipose_-_Subcutaneous_female_4_community	Adipose_-_Subcutaneous	female	4
	1251	211	query_1	TRUE	0.025900067	384	97	10	0.103092784	0.026041667	GO:0042692	GO:BP	muscle cell differentiation	21110	10878	Adipose_-_Subcutaneous_female_4_community	Adipose_-_Subcutaneous	female	4
	1252	212	query_1	TRUE	0.026250045	10	97	3	0.030927835	0.3	GO:0048865	GO:BP	stem cell fate commitment	21110	13848	Adipose_-_Subcutaneous_female_4_community	Adipose_-_Subcutaneous	female	4
	1253	213	query_1	TRUE	0.026250045	10	97	3	0.030927835	0.3	GO:0060397	GO:BP	growth hormone receptor signaling pathway via JAK-STAT	21110	15438	Adipose_-_Subcutaneous_female_4_community	Adipose_-_Subcutaneous	female	4
	1254	214	query_1	TRUE	0.028719743	307	97	9	0.092783505	0.029315961	GO:0048608	GO:BP	reproductive structure development	21110	13609	Adipose_-_Subcutaneous_female_4_community	Adipose_-_Subcutaneous	female	4
	1255	215	query_1	TRUE	0.030521598	480	97	11	0.113402062	0.022916667	GO:1903131	GO:BP	mononuclear cell differentiation	21110	23860	Adipose_-_Subcutaneous_female_4_community	Adipose_-_Subcutaneous	female	4
	1256	216	query_1	TRUE	0.03107882	169	97	7	0.072164948	0.041420118	GO:0030178	GO:BP	negative regulation of Wnt signaling pathway	21110	7061	Adipose_-_Subcutaneous_female_4_community	Adipose_-_Subcutaneous	female	4
	1257	217	query_1	TRUE	0.031725523	482	97	11	0.113402062	0.022821577	GO:0019221	GO:BP	cytokine-mediated signaling pathway	21110	5899	Adipose_-_Subcutaneous_female_4_community	Adipose_-_Subcutaneous	female	4
	1258	218	query_1	TRUE	0.031835531	311	97	9	0.092783505	0.028938907	GO:0061458	GO:BP	reproductive system development	21110	16401	Adipose_-_Subcutaneous_female_4_community	Adipose_-_Subcutaneous	female	4
	1259	219	query_1	TRUE	0.032676516	237	97	8	0.082474227	0.033755274	GO:0060348	GO:BP	bone development	21110	15392	Adipose_-_Subcutaneous_female_4_community	Adipose_-_Subcutaneous	female	4
	1260	220	query_1	TRUE	0.032891557	579	97	12	0.12371134	0.020725389	GO:1905114	GO:BP	cell surface receptor signaling pathway involved in cell-cell signaling	21110	25551	Adipose_-_Subcutaneous_female_4_community	Adipose_-_Subcutaneous	female	4
	1261	221	query_1	TRUE	0.033881991	67	97	5	0.051546392	0.074626866	GO:0001655	GO:BP	urogenital system development	21110	383	Adipose_-_Subcutaneous_female_4_community	Adipose_-_Subcutaneous	female	4
	1262	222	query_1	TRUE	0.039140441	243	97	8	0.082474227	0.032921811	GO:0048762	GO:BP	mesenchymal cell differentiation	21110	13753	Adipose_-_Subcutaneous_female_4_community	Adipose_-_Subcutaneous	female	4
	1263	223	query_1	TRUE	0.039638838	590	97	12	0.12371134	0.020338983	GO:0010942	GO:BP	positive regulation of cell death	21110	4636	Adipose_-_Subcutaneous_female_4_community	Adipose_-_Subcutaneous	female	4
	1264	224	query_1	TRUE	0.041607663	34	97	4	0.041237113	0.117647059	GO:0060914	GO:BP	heart formation	21110	15915	Adipose_-_Subcutaneous_female_4_community	Adipose_-_Subcutaneous	female	4
	1265	225	query_1	TRUE	0.042001954	70	97	5	0.051546392	0.071428571	GO:0003208	GO:BP	cardiac ventricle morphogenesis	21110	1663	Adipose_-_Subcutaneous_female_4_community	Adipose_-_Subcutaneous	female	4
	1266	226	query_1	TRUE	0.042493542	7521	97	55	0.567010309	0.007312857	GO:0051716	GO:BP	cellular response to stimulus	21110	14697	Adipose_-_Subcutaneous_female_4_community	Adipose_-_Subcutaneous	female	4
	1267	227	query_1	TRUE	0.045020495	71	97	5	0.051546392	0.070422535	GO:0048844	GO:BP	artery morphogenesis	21110	13828	Adipose_-_Subcutaneous_female_4_community	Adipose_-_Subcutaneous	female	4
	1268	228	query_1	TRUE	0.045203773	1673	97	21	0.216494845	0.012552301	GO:0042592	GO:BP	homeostatic process	21110	10828	Adipose_-_Subcutaneous_female_4_community	Adipose_-_Subcutaneous	female	4
	1269	229	query_1	TRUE	0.047567309	601	97	12	0.12371134	0.019966722	GO:0007423	GO:BP	sensory organ development	21110	2989	Adipose_-_Subcutaneous_female_4_community	Adipose_-_Subcutaneous	female	4
	1270	230	query_1	TRUE	0.04780458	12	97	3	0.030927835	0.25	GO:0060442	GO:BP	branching involved in prostate gland morphogenesis	21110	15478	Adipose_-_Subcutaneous_female_4_community	Adipose_-_Subcutaneous	female	4
	1271	231	query_1	TRUE	0.049247996	2547	97	27	0.278350515	0.010600707	GO:0007399	GO:BP	nervous system development	21110	2969	Adipose_-_Subcutaneous_female_4_community	Adipose_-_Subcutaneous	female	4
	1272	232	query_1	TRUE	0.049755121	2	97	2	0.020618557	1	GO:1902257	GO:BP	negative regulation of apoptotic process involved in outflow tract morphogenesis	21110	23175	Adipose_-_Subcutaneous_female_4_community	Adipose_-_Subcutaneous	female	4
	1273	233	query_1	TRUE	2.53658409602124e-58	1369	98	69	0.704081633	0.050401753	GO:0000785	GO:CC	chromatin	22122	92	Adipose_-_Subcutaneous_female_4_community	Adipose_-_Subcutaneous	female	4
	1274	234	query_1	TRUE	2.52034767901813e-52	1939	98	72	0.734693878	0.037132543	GO:0005694	GO:CC	chromosome	22122	284	Adipose_-_Subcutaneous_female_4_community	Adipose_-_Subcutaneous	female	4
	1275	235	query_1	TRUE	7.65433208842519e-40	523	98	42	0.428571429	0.080305927	GO:0005667	GO:CC	transcription regulator complex	22122	262	Adipose_-_Subcutaneous_female_4_community	Adipose_-_Subcutaneous	female	4
	1276	236	query_1	TRUE	3.14315198225956e-30	4203	98	73	0.744897959	0.017368546	GO:0005654	GO:CC	nucleoplasm	22122	252	Adipose_-_Subcutaneous_female_4_community	Adipose_-_Subcutaneous	female	4
	1277	237	query_1	TRUE	2.07468895513874e-23	10124	98	93	0.948979592	0.009186092	GO:0005634	GO:CC	nucleus	22122	243	Adipose_-_Subcutaneous_female_4_community	Adipose_-_Subcutaneous	female	4
	1278	238	query_1	TRUE	1.91691165182652e-22	5499	98	73	0.744897959	0.013275141	GO:0031981	GO:CC	nuclear lumen	22122	1230	Adipose_-_Subcutaneous_female_4_community	Adipose_-_Subcutaneous	female	4
	1279	239	query_1	TRUE	3.24110134775379e-19	6568	98	75	0.765306122	0.011419001	GO:0043232	GO:CC	intracellular non-membrane-bounded organelle	22122	1889	Adipose_-_Subcutaneous_female_4_community	Adipose_-_Subcutaneous	female	4
	1280	240	query_1	TRUE	3.27378689350164e-19	6569	98	75	0.765306122	0.011417263	GO:0043228	GO:CC	non-membrane-bounded organelle	22122	1885	Adipose_-_Subcutaneous_female_4_community	Adipose_-_Subcutaneous	female	4
	1281	241	query_1	TRUE	4.6962427058563e-18	6635	98	74	0.755102041	0.011152977	GO:0043233	GO:CC	organelle lumen	22122	1890	Adipose_-_Subcutaneous_female_4_community	Adipose_-_Subcutaneous	female	4
	1282	242	query_1	TRUE	4.6962427058563e-18	6635	98	74	0.755102041	0.011152977	GO:0031974	GO:CC	membrane-enclosed lumen	22122	1224	Adipose_-_Subcutaneous_female_4_community	Adipose_-_Subcutaneous	female	4
	1283	243	query_1	TRUE	4.6962427058563e-18	6635	98	74	0.755102041	0.011152977	GO:0070013	GO:CC	intracellular organelle lumen	22122	2406	Adipose_-_Subcutaneous_female_4_community	Adipose_-_Subcutaneous	female	4
	1284	244	query_1	TRUE	9.65680341825293e-16	257	98	19	0.193877551	0.073929961	GO:0090575	GO:CC	RNA polymerase II transcription regulator complex	22122	2866	Adipose_-_Subcutaneous_female_4_community	Adipose_-_Subcutaneous	female	4
	1285	245	query_1	TRUE	1.91608452653789e-10	14642	98	94	0.959183673	0.006419888	GO:0043231	GO:CC	intracellular membrane-bounded organelle	22122	1888	Adipose_-_Subcutaneous_female_4_community	Adipose_-_Subcutaneous	female	4
	1286	246	query_1	TRUE	4.95676619495455e-08	16038	98	95	0.969387755	0.005923432	GO:0043229	GO:CC	intracellular organelle	22122	1886	Adipose_-_Subcutaneous_female_4_community	Adipose_-_Subcutaneous	female	4
	1287	247	query_1	TRUE	7.85836794886521e-08	15705	98	94	0.959183673	0.005985355	GO:0043227	GO:CC	membrane-bounded organelle	22122	1884	Adipose_-_Subcutaneous_female_4_community	Adipose_-_Subcutaneous	female	4
	1288	248	query_1	TRUE	3.48421029655012e-06	16842	98	95	0.969387755	0.00564066	GO:0043226	GO:CC	organelle	22122	1883	Adipose_-_Subcutaneous_female_4_community	Adipose_-_Subcutaneous	female	4
	1289	249	query_1	TRUE	5.84420984423417e-06	17883	98	97	0.989795918	0.005424146	GO:0005622	GO:CC	intracellular anatomical structure	22122	237	Adipose_-_Subcutaneous_female_4_community	Adipose_-_Subcutaneous	female	4
	1290	250	query_1	TRUE	0.005550098	2	98	2	0.020408163	1	GO:1990647	GO:CC	C/EBP complex	22122	3956	Adipose_-_Subcutaneous_female_4_community	Adipose_-_Subcutaneous	female	4
	1291	251	query_1	TRUE	0.007187977	78	98	5	0.051020408	0.064102564	GO:0017053	GO:CC	transcription repressor complex	22122	782	Adipose_-_Subcutaneous_female_4_community	Adipose_-_Subcutaneous	female	4
	1292	252	query_1	TRUE	0.010543875	15	98	3	0.030612245	0.2	GO:0090571	GO:CC	RNA polymerase II transcription repressor complex	22122	2862	Adipose_-_Subcutaneous_female_4_community	Adipose_-_Subcutaneous	female	4
	1293	253	query_1	TRUE	0.016602118	3	98	2	0.020408163	0.666666667	GO:0036488	GO:CC	CHOP-C/EBP complex	22122	1725	Adipose_-_Subcutaneous_female_4_community	Adipose_-_Subcutaneous	female	4
	1294	254	query_1	TRUE	0.016602118	3	98	2	0.020408163	0.666666667	GO:0070721	GO:CC	ISGF3 complex	22122	2552	Adipose_-_Subcutaneous_female_4_community	Adipose_-_Subcutaneous	female	4
	1295	255	query_1	TRUE	0.028045576	2720	98	26	0.265306122	0.009558824	GO:0140513	GO:CC	nuclear protein-containing complex	22122	3556	Adipose_-_Subcutaneous_female_4_community	Adipose_-_Subcutaneous	female	4
	1296	256	query_1	TRUE	1.73000482158465e-75	1510	98	83	0.846938776	0.054966887	GO:0001067	GO:MF	transcription regulatory region nucleic acid binding	20195	151	Adipose_-_Subcutaneous_female_4_community	Adipose_-_Subcutaneous	female	4
	1297	257	query_1	TRUE	4.71089150083573e-74	1216	98	78	0.795918367	0.064144737	GO:0000987	GO:MF	cis-regulatory region sequence-specific DNA binding	20195	120	Adipose_-_Subcutaneous_female_4_community	Adipose_-_Subcutaneous	female	4
	1298	258	query_1	TRUE	1.05226245711957e-73	1508	98	82	0.836734694	0.054376658	GO:0000976	GO:MF	transcription cis-regulatory region binding	20195	115	Adipose_-_Subcutaneous_female_4_community	Adipose_-_Subcutaneous	female	4
	1299	259	query_1	TRUE	2.40736085639343e-72	1566	98	82	0.836734694	0.052362708	GO:1990837	GO:MF	sequence-specific double-stranded DNA binding	20195	11218	Adipose_-_Subcutaneous_female_4_community	Adipose_-_Subcutaneous	female	4
	1300	260	query_1	TRUE	4.73020647974276e-71	1196	98	76	0.775510204	0.063545151	GO:0000978	GO:MF	RNA polymerase II cis-regulatory region sequence-specific DNA binding	20195	117	Adipose_-_Subcutaneous_female_4_community	Adipose_-_Subcutaneous	female	4
	1301	261	query_1	TRUE	4.24422184207809e-70	1667	98	82	0.836734694	0.049190162	GO:0003690	GO:MF	double-stranded DNA binding	20195	332	Adipose_-_Subcutaneous_female_4_community	Adipose_-_Subcutaneous	female	4
	1302	262	query_1	TRUE	5.43596588218463e-70	1672	98	82	0.836734694	0.049043062	GO:0043565	GO:MF	sequence-specific DNA binding	20195	5822	Adipose_-_Subcutaneous_female_4_community	Adipose_-_Subcutaneous	female	4
	1303	263	query_1	TRUE	5.98728035554351e-69	1411	98	78	0.795918367	0.055279943	GO:0000977	GO:MF	RNA polymerase II transcription regulatory region sequence-specific DNA binding	20195	116	Adipose_-_Subcutaneous_female_4_community	Adipose_-_Subcutaneous	female	4
	1304	264	query_1	TRUE	2.25514528424672e-68	1364	98	77	0.785714286	0.056451613	GO:0000981	GO:MF	DNA-binding transcription factor activity, RNA polymerase II-specific	20195	119	Adipose_-_Subcutaneous_female_4_community	Adipose_-_Subcutaneous	female	4
	1305	265	query_1	TRUE	3.37529501116121e-68	1936	98	84	0.857142857	0.04338843	GO:0140110	GO:MF	transcription regulator activity	20195	10583	Adipose_-_Subcutaneous_female_4_community	Adipose_-_Subcutaneous	female	4
	1306	266	query_1	TRUE	3.74864008303418e-67	2524	98	89	0.908163265	0.03526149	GO:0003677	GO:MF	DNA binding	20195	324	Adipose_-_Subcutaneous_female_4_community	Adipose_-_Subcutaneous	female	4
	1307	267	query_1	TRUE	3.90100693918345e-67	1415	98	77	0.785714286	0.054416961	GO:0003700	GO:MF	DNA-binding transcription factor activity	20195	338	Adipose_-_Subcutaneous_female_4_community	Adipose_-_Subcutaneous	female	4
	1308	268	query_1	TRUE	6.85301338945762e-46	475	98	46	0.469387755	0.096842105	GO:0001216	GO:MF	DNA-binding transcription activator activity	20195	179	Adipose_-_Subcutaneous_female_4_community	Adipose_-_Subcutaneous	female	4
	1309	269	query_1	TRUE	1.84593362209999e-44	471	98	45	0.459183673	0.095541401	GO:0001228	GO:MF	DNA-binding transcription activator activity, RNA polymerase II-specific	20195	185	Adipose_-_Subcutaneous_female_4_community	Adipose_-_Subcutaneous	female	4
	1310	270	query_1	TRUE	5.46942012581374e-39	5476	98	90	0.918367347	0.016435354	GO:0003676	GO:MF	nucleic acid binding	20195	323	Adipose_-_Subcutaneous_female_4_community	Adipose_-_Subcutaneous	female	4
	1311	271	query_1	TRUE	1.23423013188459e-28	7455	98	91	0.928571429	0.012206573	GO:1901363	GO:MF	heterocyclic compound binding	20195	10974	Adipose_-_Subcutaneous_female_4_community	Adipose_-_Subcutaneous	female	4
	1312	272	query_1	TRUE	2.92899460575114e-28	7529	98	91	0.928571429	0.012086598	GO:0097159	GO:MF	organic cyclic compound binding	20195	9161	Adipose_-_Subcutaneous_female_4_community	Adipose_-_Subcutaneous	female	4
	1313	273	query_1	TRUE	1.66218746027966e-18	599	98	29	0.295918367	0.048414023	GO:0008134	GO:MF	transcription factor binding	20195	1575	Adipose_-_Subcutaneous_female_4_community	Adipose_-_Subcutaneous	female	4
	1314	274	query_1	TRUE	2.72357876073424e-17	489	98	26	0.265306122	0.053169734	GO:0140297	GO:MF	DNA-binding transcription factor binding	20195	10605	Adipose_-_Subcutaneous_female_4_community	Adipose_-_Subcutaneous	female	4
	1315	275	query_1	TRUE	2.93559379997217e-13	353	98	20	0.204081633	0.056657224	GO:0061629	GO:MF	RNA polymerase II-specific DNA-binding transcription factor binding	20195	8515	Adipose_-_Subcutaneous_female_4_community	Adipose_-_Subcutaneous	female	4
	1316	276	query_1	TRUE	5.88530505046438e-10	597	98	21	0.214285714	0.035175879	GO:0003682	GO:MF	chromatin binding	20195	328	Adipose_-_Subcutaneous_female_4_community	Adipose_-_Subcutaneous	female	4
	1317	277	query_1	TRUE	2.75008855579116e-09	324	98	16	0.163265306	0.049382716	GO:0001227	GO:MF	DNA-binding transcription repressor activity, RNA polymerase II-specific	20195	184	Adipose_-_Subcutaneous_female_4_community	Adipose_-_Subcutaneous	female	4
	1318	278	query_1	TRUE	3.46641178108897e-09	329	98	16	0.163265306	0.048632219	GO:0001217	GO:MF	DNA-binding transcription repressor activity	20195	180	Adipose_-_Subcutaneous_female_4_community	Adipose_-_Subcutaneous	female	4
	1319	279	query_1	TRUE	2.02381910937842e-05	141	98	9	0.091836735	0.063829787	GO:0016922	GO:MF	nuclear receptor binding	20195	3099	Adipose_-_Subcutaneous_female_4_community	Adipose_-_Subcutaneous	female	4
	1320	280	query_1	TRUE	8.28051791874885e-05	119	98	8	0.081632653	0.067226891	GO:0031490	GO:MF	chromatin DNA binding	20195	4162	Adipose_-_Subcutaneous_female_4_community	Adipose_-_Subcutaneous	female	4
	1321	281	query_1	TRUE	0.000126323	2136	98	29	0.295918367	0.013576779	GO:0042802	GO:MF	identical protein binding	20195	5683	Adipose_-_Subcutaneous_female_4_community	Adipose_-_Subcutaneous	female	4
	1322	282	query_1	TRUE	0.000128975	126	98	8	0.081632653	0.063492063	GO:0042826	GO:MF	histone deacetylase binding	20195	5689	Adipose_-_Subcutaneous_female_4_community	Adipose_-_Subcutaneous	female	4
	1323	283	query_1	TRUE	0.000227917	92	98	7	0.071428571	0.076086957	GO:0008013	GO:MF	beta-catenin binding	20195	1526	Adipose_-_Subcutaneous_female_4_community	Adipose_-_Subcutaneous	female	4
	1324	284	query_1	TRUE	0.001041029	115	98	7	0.071428571	0.060869565	GO:0001221	GO:MF	transcription coregulator binding	20195	181	Adipose_-_Subcutaneous_female_4_community	Adipose_-_Subcutaneous	female	4
	1325	285	query_1	TRUE	0.001699833	20	98	4	0.040816327	0.2	GO:0008301	GO:MF	DNA binding, bending	20195	1651	Adipose_-_Subcutaneous_female_4_community	Adipose_-_Subcutaneous	female	4
	1326	286	query_1	TRUE	0.003569102	1099	98	18	0.183673469	0.016378526	GO:0046983	GO:MF	protein dimerization activity	20195	6324	Adipose_-_Subcutaneous_female_4_community	Adipose_-_Subcutaneous	female	4
	1327	287	query_1	TRUE	0.009266492	10	98	3	0.030612245	0.3	GO:0003680	GO:MF	minor groove of adenine-thymine-rich DNA binding	20195	326	Adipose_-_Subcutaneous_female_4_community	Adipose_-_Subcutaneous	female	4
	1328	288	query_1	TRUE	0.00975416	63	98	5	0.051020408	0.079365079	GO:1990841	GO:MF	promoter-specific chromatin binding	20195	11220	Adipose_-_Subcutaneous_female_4_community	Adipose_-_Subcutaneous	female	4
	1329	289	query_1	TRUE	0.011160333	2093	98	25	0.255102041	0.011944577	GO:0019899	GO:MF	enzyme binding	20195	3754	Adipose_-_Subcutaneous_female_4_community	Adipose_-_Subcutaneous	female	4
	1330	290	query_1	TRUE	0.036184103	42	98	4	0.040816327	0.095238095	GO:0030331	GO:MF	nuclear estrogen receptor binding	20195	3917	Adipose_-_Subcutaneous_female_4_community	Adipose_-_Subcutaneous	female	4
	1331	291	query_1	TRUE	0.02484053	80	36	6	0.166666667	0.075	HP:0002202	HP	Pleural effusion	4851	1622	Adipose_-_Subcutaneous_female_4_community	Adipose_-_Subcutaneous	female	4
	1332	292	query_1	TRUE	0.015803172	336	59	9	0.152542373	0.026785714	HPA:0030441	HPA	appendix; non-germinal center cells[≥Low]	11006	47	Adipose_-_Subcutaneous_female_4_community	Adipose_-_Subcutaneous	female	4
	1333	293	query_1	TRUE	0.023095579	945	59	15	0.254237288	0.015873016	HPA:0310433	HPA	lymph node; germinal center cells[High]	11006	462	Adipose_-_Subcutaneous_female_4_community	Adipose_-_Subcutaneous	female	4
	1334	294	query_1	TRUE	0.029016198	146	59	6	0.101694915	0.04109589	HPA:0090981	HPA	cerebellum; granular cells - nucleus[≥Low]	11006	143	Adipose_-_Subcutaneous_female_4_community	Adipose_-_Subcutaneous	female	4
	1335	295	query_1	TRUE	2.16290999988035e-06	156	50	10	0.2	0.064102564	KEGG:04218	KEGG	Cellular senescence	8161	289	Adipose_-_Subcutaneous_female_4_community	Adipose_-_Subcutaneous	female	4
	1336	296	query_1	TRUE	2.9261047053918e-06	161	50	10	0.2	0.062111801	KEGG:05161	KEGG	Hepatitis B	8161	435	Adipose_-_Subcutaneous_female_4_community	Adipose_-_Subcutaneous	female	4
	1337	297	query_1	TRUE	8.20817299446642e-05	89	50	7	0.14	0.078651685	KEGG:04658	KEGG	Th1 and Th2 cell differentiation	8161	330	Adipose_-_Subcutaneous_female_4_community	Adipose_-_Subcutaneous	female	4
	1338	298	query_1	TRUE	0.000180715	194	50	9	0.18	0.046391753	KEGG:05167	KEGG	Kaposi sarcoma-associated herpesvirus infection	8161	441	Adipose_-_Subcutaneous_female_4_community	Adipose_-_Subcutaneous	female	4
	1339	299	query_1	TRUE	0.000236058	104	50	7	0.14	0.067307692	KEGG:04625	KEGG	C-type lectin receptor signaling pathway	8161	324	Adipose_-_Subcutaneous_female_4_community	Adipose_-_Subcutaneous	female	4
	1340	300	query_1	TRUE	0.000534352	166	50	8	0.16	0.048192771	KEGG:04022	KEGG	cGMP-PKG signaling pathway	8161	246	Adipose_-_Subcutaneous_female_4_community	Adipose_-_Subcutaneous	female	4
	1341	301	query_1	TRUE	0.003282417	105	50	6	0.12	0.057142857	KEGG:04659	KEGG	Th17 cell differentiation	8161	331	Adipose_-_Subcutaneous_female_4_community	Adipose_-_Subcutaneous	female	4
	1342	302	query_1	TRUE	0.004246907	67	50	5	0.1	0.074626866	KEGG:05221	KEGG	Acute myeloid leukemia	8161	465	Adipose_-_Subcutaneous_female_4_community	Adipose_-_Subcutaneous	female	4
	1343	303	query_1	TRUE	0.005052297	529	50	12	0.24	0.02268431	KEGG:05200	KEGG	Pathways in cancer	8161	446	Adipose_-_Subcutaneous_female_4_community	Adipose_-_Subcutaneous	female	4
	1344	304	query_1	TRUE	0.005875988	170	50	7	0.14	0.041176471	KEGG:04310	KEGG	Wnt signaling pathway	8161	293	Adipose_-_Subcutaneous_female_4_community	Adipose_-_Subcutaneous	female	4
	1345	305	query_1	TRUE	0.024620542	214	50	7	0.14	0.03271028	KEGG:05417	KEGG	Lipid and atherosclerosis	8161	487	Adipose_-_Subcutaneous_female_4_community	Adipose_-_Subcutaneous	female	4
	1346	306	query_1	TRUE	0.028340311	219	50	7	0.14	0.03196347	KEGG:05166	KEGG	Human T-cell leukemia virus 1 infection	8161	440	Adipose_-_Subcutaneous_female_4_community	Adipose_-_Subcutaneous	female	4
	1347	307	query_1	TRUE	0.032389035	159	50	6	0.12	0.037735849	KEGG:04217	KEGG	Necroptosis	8161	288	Adipose_-_Subcutaneous_female_4_community	Adipose_-_Subcutaneous	female	4
	1348	308	query_1	TRUE	0.04076974	166	50	6	0.12	0.036144578	KEGG:04630	KEGG	JAK-STAT signaling pathway	8161	326	Adipose_-_Subcutaneous_female_4_community	Adipose_-_Subcutaneous	female	4
	1349	309	query_1	TRUE	0.046116839	116	91	6	0.065934066	0.051724138	MIRNA:hsa-miR-5589-3p	MIRNA	hsa-miR-5589-3p	14850	1792	Adipose_-_Subcutaneous_female_4_community	Adipose_-_Subcutaneous	female	4
	1350	310	query_1	TRUE	3.12523100177311e-05	714	57	17	0.298245614	0.023809524	REAC:R-HSA-1280215	REAC	Cytokine Signaling in Immune system	10790	404	Adipose_-_Subcutaneous_female_4_community	Adipose_-_Subcutaneous	female	4
	1351	311	query_1	TRUE	0.000449951	16	57	4	0.070175439	0.25	REAC:R-HSA-9614657	REAC	FOXO-mediated transcription of cell death genes	10790	879	Adipose_-_Subcutaneous_female_4_community	Adipose_-_Subcutaneous	female	4
	1352	312	query_1	TRUE	0.000675411	71	57	6	0.105263158	0.084507042	REAC:R-HSA-909733	REAC	Interferon alpha/beta signaling	10790	1168	Adipose_-_Subcutaneous_female_4_community	Adipose_-_Subcutaneous	female	4
	1353	313	query_1	TRUE	0.001815036	471	57	12	0.210526316	0.025477707	REAC:R-HSA-449147	REAC	Signaling by Interleukins	10790	2138	Adipose_-_Subcutaneous_female_4_community	Adipose_-_Subcutaneous	female	4
	1354	314	query_1	TRUE	0.00301864	25	57	4	0.070175439	0.16	REAC:R-HSA-8854691	REAC	Interleukin-20 family signaling	10790	1182	Adipose_-_Subcutaneous_female_4_community	Adipose_-_Subcutaneous	female	4
	1355	315	query_1	TRUE	0.003229454	1343	57	20	0.350877193	0.014892033	REAC:R-HSA-73857	REAC	RNA Polymerase II Transcription	10790	1798	Adipose_-_Subcutaneous_female_4_community	Adipose_-_Subcutaneous	female	4
	1356	316	query_1	TRUE	0.003691531	1479	57	21	0.368421053	0.014198783	REAC:R-HSA-74160	REAC	Gene expression (Transcription)	10790	989	Adipose_-_Subcutaneous_female_4_community	Adipose_-_Subcutaneous	female	4
	1357	317	query_1	TRUE	0.004252067	9	57	3	0.052631579	0.333333333	REAC:R-HSA-2025928	REAC	Calcineurin activates NFAT	10790	288	Adipose_-_Subcutaneous_female_4_community	Adipose_-_Subcutaneous	female	4
	1358	318	query_1	TRUE	0.004828621	28	57	4	0.070175439	0.142857143	REAC:R-HSA-525793	REAC	Myogenesis	10790	1423	Adipose_-_Subcutaneous_female_4_community	Adipose_-_Subcutaneous	female	4
	1359	319	query_1	TRUE	0.006051599	10	57	3	0.052631579	0.3	REAC:R-HSA-9617629	REAC	Regulation of FOXO transcriptional activity by acetylation	10790	1874	Adipose_-_Subcutaneous_female_4_community	Adipose_-_Subcutaneous	female	4
	1360	320	query_1	TRUE	0.006051599	10	57	3	0.052631579	0.3	REAC:R-HSA-198693	REAC	AKT phosphorylates targets in the nucleus	10790	12	Adipose_-_Subcutaneous_female_4_community	Adipose_-_Subcutaneous	female	4
	1361	321	query_1	TRUE	0.006051599	10	57	3	0.052631579	0.3	REAC:R-HSA-9020958	REAC	Interleukin-21 signaling	10790	1183	Adipose_-_Subcutaneous_female_4_community	Adipose_-_Subcutaneous	female	4
	1362	322	query_1	TRUE	0.008289746	11	57	3	0.052631579	0.272727273	REAC:R-HSA-5607763	REAC	CLEC7A (Dectin-1) induces NFAT activation	10790	262	Adipose_-_Subcutaneous_female_4_community	Adipose_-_Subcutaneous	female	4
	1363	323	query_1	TRUE	0.008621896	110	57	6	0.105263158	0.054545455	REAC:R-HSA-6785807	REAC	Interleukin-4 and Interleukin-13 signaling	10790	1192	Adipose_-_Subcutaneous_female_4_community	Adipose_-_Subcutaneous	female	4
	1364	324	query_1	TRUE	0.011011555	12	57	3	0.052631579	0.25	REAC:R-HSA-9614399	REAC	Regulation of localization of FOXO transcription factors	10790	1927	Adipose_-_Subcutaneous_female_4_community	Adipose_-_Subcutaneous	female	4
	1365	325	query_1	TRUE	0.012598037	1222	57	18	0.315789474	0.014729951	REAC:R-HSA-212436	REAC	Generic Transcription Pathway	10790	991	Adipose_-_Subcutaneous_female_4_community	Adipose_-_Subcutaneous	female	4
	1366	326	query_1	TRUE	0.0225188	15	57	3	0.052631579	0.2	REAC:R-HSA-156711	REAC	Polo-like kinase mediated events	10790	1678	Adipose_-_Subcutaneous_female_4_community	Adipose_-_Subcutaneous	female	4
	1367	327	query_1	TRUE	0.0225188	15	57	3	0.052631579	0.2	REAC:R-HSA-1362300	REAC	Transcription of E2F targets under negative control by p107 (RBL1) and p130 (RBL2) in complex with HDAC1	10790	2404	Adipose_-_Subcutaneous_female_4_community	Adipose_-_Subcutaneous	female	4
	1368	328	query_1	TRUE	0.024984088	42	57	4	0.070175439	0.095238095	REAC:R-HSA-3769402	REAC	Deactivation of the beta-catenin transactivating complex	10790	431	Adipose_-_Subcutaneous_female_4_community	Adipose_-_Subcutaneous	female	4
	1369	329	query_1	TRUE	0.033402795	17	57	3	0.052631579	0.176470588	REAC:R-HSA-9617828	REAC	FOXO-mediated transcription of cell cycle genes	10790	878	Adipose_-_Subcutaneous_female_4_community	Adipose_-_Subcutaneous	female	4
	1370	330	query_1	TRUE	0.033844899	87	57	5	0.087719298	0.057471264	REAC:R-HSA-877300	REAC	Interferon gamma signaling	10790	1169	Adipose_-_Subcutaneous_female_4_community	Adipose_-_Subcutaneous	female	4
	1371	331	query_1	TRUE	0.048886119	94	57	5	0.087719298	0.053191489	REAC:R-HSA-8878159	REAC	Transcriptional regulation by RUNX3	10790	2420	Adipose_-_Subcutaneous_female_4_community	Adipose_-_Subcutaneous	female	4
	1372	332	query_1	TRUE	8.44066608388513e-07	7040	98	65	0.663265306	0.009232955	TF:M12464	TF	Factor: ZNF148; motif: NNCCCCTCCCCC	20011	9508	Adipose_-_Subcutaneous_female_4_community	Adipose_-_Subcutaneous	female	4
	1373	333	query_1	TRUE	2.20693465159703e-06	6802	98	63	0.642857143	0.009261982	TF:M09973_1	TF	Factor: CPBP; motif: GNNRGGGHGGGGNNGGGRN; match class: 1	20011	945	Adipose_-_Subcutaneous_female_4_community	Adipose_-_Subcutaneous	female	4
	1374	334	query_1	TRUE	3.75665281434449e-06	5270	98	54	0.551020408	0.010246679	TF:M03814	TF	Factor: BTEB2; motif: GNAGGGGGNGGGSSNN	20011	622	Adipose_-_Subcutaneous_female_4_community	Adipose_-_Subcutaneous	female	4
	1375	335	query_1	TRUE	6.75063109712318e-06	8362	98	70	0.714285714	0.008371203	TF:M07040_1	TF	Factor: GKLF; motif: NNRRGRRNGNSNNN; match class: 1	20011	3167	Adipose_-_Subcutaneous_female_4_community	Adipose_-_Subcutaneous	female	4
	1376	336	query_1	TRUE	1.26647449409843e-05	7853	98	67	0.683673469	0.008531771	TF:M09826_1	TF	Factor: BTEB3; motif: CCNNSCCNSCCCCKCCCCC; match class: 1	20011	627	Adipose_-_Subcutaneous_female_4_community	Adipose_-_Subcutaneous	female	4
	1377	337	query_1	TRUE	1.37686825849014e-05	9784	98	76	0.775510204	0.007767784	TF:M09984	TF	Factor: MAZ; motif: GGGGGAGGGGGNGRGRRRGNRG	20011	4994	Adipose_-_Subcutaneous_female_4_community	Adipose_-_Subcutaneous	female	4
	1378	338	query_1	TRUE	1.47345593432327e-05	5985	98	57	0.581632653	0.00952381	TF:M10107	TF	Factor: DB1; motif: GGRRRRGRRGGAGGGGGNGRRR	20011	1196	Adipose_-_Subcutaneous_female_4_community	Adipose_-_Subcutaneous	female	4
	1379	339	query_1	TRUE	1.547880360982e-05	5815	98	56	0.571428571	0.009630267	TF:M00706	TF	Factor: TFII-I; motif: RGAGGKAGG	20011	8704	Adipose_-_Subcutaneous_female_4_community	Adipose_-_Subcutaneous	female	4
	1380	340	query_1	TRUE	2.35649043707376e-05	2608	98	35	0.357142857	0.013420245	TF:M12464_1	TF	Factor: ZNF148; motif: NNCCCCTCCCCC; match class: 1	20011	9509	Adipose_-_Subcutaneous_female_4_community	Adipose_-_Subcutaneous	female	4
	1381	341	query_1	TRUE	2.70663502226474e-05	1625	98	27	0.275510204	0.016615385	TF:M00706_1	TF	Factor: TFII-I; motif: RGAGGKAGG; match class: 1	20011	8705	Adipose_-_Subcutaneous_female_4_community	Adipose_-_Subcutaneous	female	4
	1382	342	query_1	TRUE	3.09049008228817e-05	4243	98	46	0.469387755	0.010841386	TF:M12648	TF	Factor: PATZ1; motif: SCNCCNCNSCCCCCASCCN	20011	6320	Adipose_-_Subcutaneous_female_4_community	Adipose_-_Subcutaneous	female	4
	1383	343	query_1	TRUE	3.69021545483641e-05	11899	98	84	0.857142857	0.007059417	TF:M09826	TF	Factor: BTEB3; motif: CCNNSCCNSCCCCKCCCCC	20011	626	Adipose_-_Subcutaneous_female_4_community	Adipose_-_Subcutaneous	female	4
	1384	344	query_1	TRUE	3.77350943233138e-05	3213	98	39	0.397959184	0.012138189	TF:M02023_1	TF	Factor: MAZ; motif: NKGGGAGGGGRGGR; match class: 1	20011	5005	Adipose_-_Subcutaneous_female_4_community	Adipose_-_Subcutaneous	female	4
	1385	345	query_1	TRUE	4.59261328745712e-05	9550	98	74	0.755102041	0.007748691	TF:M00649	TF	Factor: MAZ; motif: GGGGAGGG	20011	5002	Adipose_-_Subcutaneous_female_4_community	Adipose_-_Subcutaneous	female	4
	1386	346	query_1	TRUE	5.1804459244695e-05	8709	98	70	0.714285714	0.008037662	TF:M01199	TF	Factor: RNF96; motif: BCCCGCRGCC	20011	7290	Adipose_-_Subcutaneous_female_4_community	Adipose_-_Subcutaneous	female	4
	1387	347	query_1	TRUE	5.24495470060057e-05	7300	98	63	0.642857143	0.008630137	TF:M02023	TF	Factor: MAZ; motif: NKGGGAGGGGRGGR	20011	5004	Adipose_-_Subcutaneous_female_4_community	Adipose_-_Subcutaneous	female	4
	1388	348	query_1	TRUE	7.81796403567406e-05	5706	98	54	0.551020408	0.009463722	TF:M09984_1	TF	Factor: MAZ; motif: GGGGGAGGGGGNGRGRRRGNRG; match class: 1	20011	4995	Adipose_-_Subcutaneous_female_4_community	Adipose_-_Subcutaneous	female	4
	1389	349	query_1	TRUE	8.8708300171125e-05	2745	98	35	0.357142857	0.012750455	TF:M01175_1	TF	Factor: CKROX; motif: SCCCTCCCC; match class: 1	20011	853	Adipose_-_Subcutaneous_female_4_community	Adipose_-_Subcutaneous	female	4
	1390	350	query_1	TRUE	0.000173841	1776	98	27	0.275510204	0.015202703	TF:M08875_1	TF	Factor: E2F; motif: NNTTTCGCGCN; match class: 1	20011	1561	Adipose_-_Subcutaneous_female_4_community	Adipose_-_Subcutaneous	female	4
	1391	351	query_1	TRUE	0.000226522	6414	98	57	0.581632653	0.00888681	TF:M10072_1	TF	Factor: sp4; motif: NNGNARGRGGCGGRGCNNRR; match class: 1	20011	7895	Adipose_-_Subcutaneous_female_4_community	Adipose_-_Subcutaneous	female	4
	1392	352	query_1	TRUE	0.000231942	11002	98	79	0.806122449	0.007180513	TF:M07250	TF	Factor: E2F-1; motif: NNNSSCGCSAANN	20011	1452	Adipose_-_Subcutaneous_female_4_community	Adipose_-_Subcutaneous	female	4
	1393	353	query_1	TRUE	0.00030027	8403	98	67	0.683673469	0.007973343	TF:M10530	TF	Factor: sp4; motif: NNNGCYCCGCCCCCY	20011	7896	Adipose_-_Subcutaneous_female_4_community	Adipose_-_Subcutaneous	female	4
	1394	354	query_1	TRUE	0.000314661	10824	98	78	0.795918367	0.007206208	TF:M07289_1	TF	Factor: GKLF; motif: NNNRGGNGNGGSN; match class: 1	20011	3169	Adipose_-_Subcutaneous_female_4_community	Adipose_-_Subcutaneous	female	4
	1395	355	query_1	TRUE	0.000317573	5060	98	49	0.5	0.009683794	TF:M10026_1	TF	Factor: PATZ; motif: GGGGNGGGGGMKGGRRNGGNRN; match class: 1	20011	6319	Adipose_-_Subcutaneous_female_4_community	Adipose_-_Subcutaneous	female	4
	1396	356	query_1	TRUE	0.000355639	4256	98	44	0.448979592	0.010338346	TF:M00649_1	TF	Factor: MAZ; motif: GGGGAGGG; match class: 1	20011	5003	Adipose_-_Subcutaneous_female_4_community	Adipose_-_Subcutaneous	female	4
	1397	357	query_1	TRUE	0.000425582	7468	98	62	0.632653061	0.008302089	TF:M01175	TF	Factor: CKROX; motif: SCCCTCCCC	20011	852	Adipose_-_Subcutaneous_female_4_community	Adipose_-_Subcutaneous	female	4
	1398	358	query_1	TRUE	0.000538931	8719	98	68	0.693877551	0.00779906	TF:M07277	TF	Factor: BTEB2; motif: RGGGNGKGGN	20011	624	Adipose_-_Subcutaneous_female_4_community	Adipose_-_Subcutaneous	female	4
	1399	359	query_1	TRUE	0.000582031	12959	98	86	0.87755102	0.006636315	TF:M07040	TF	Factor: GKLF; motif: NNRRGRRNGNSNNN	20011	3166	Adipose_-_Subcutaneous_female_4_community	Adipose_-_Subcutaneous	female	4
	1400	360	query_1	TRUE	0.000647057	10501	98	76	0.775510204	0.007237406	TF:M04516_1	TF	Factor: E2F-1; motif: TTTGGCGCCAAA; match class: 1	20011	1437	Adipose_-_Subcutaneous_female_4_community	Adipose_-_Subcutaneous	female	4
	1401	361	query_1	TRUE	0.00070049	4193	98	43	0.43877551	0.010255187	TF:M04953_1	TF	Factor: Sp1; motif: GGNDGGRGGCGGGG; match class: 1	20011	7831	Adipose_-_Subcutaneous_female_4_community	Adipose_-_Subcutaneous	female	4
	1402	362	query_1	TRUE	0.000790367	4371	98	44	0.448979592	0.010066346	TF:M00800_1	TF	Factor: AP-2; motif: GSCCSCRGGCNRNRNN; match class: 1	20011	151	Adipose_-_Subcutaneous_female_4_community	Adipose_-_Subcutaneous	female	4
	1403	363	query_1	TRUE	0.000890321	4716	98	46	0.469387755	0.009754029	TF:M01857_1	TF	Factor: AP-2alpha; motif: NGCCYSNNGSN; match class: 1	20011	135	Adipose_-_Subcutaneous_female_4_community	Adipose_-_Subcutaneous	female	4
	1404	364	query_1	TRUE	0.000995473	6300	98	55	0.56122449	0.008730159	TF:M09723_1	TF	Factor: BTEB1; motif: GGGGGCGGGGCNGSGGGNGS; match class: 1	20011	613	Adipose_-_Subcutaneous_female_4_community	Adipose_-_Subcutaneous	female	4
	1405	365	query_1	TRUE	0.001018322	14512	98	91	0.928571429	0.006270673	TF:M00986	TF	Factor: Churchill; motif: CGGGNN	20011	834	Adipose_-_Subcutaneous_female_4_community	Adipose_-_Subcutaneous	female	4
	1406	366	query_1	TRUE	0.001027642	8430	98	66	0.673469388	0.007829181	TF:M12351_1	TF	Factor: TIEG1; motif: NCCCNSNCCCCGCCCCC; match class: 1	20011	8783	Adipose_-_Subcutaneous_female_4_community	Adipose_-_Subcutaneous	female	4
	1407	367	query_1	TRUE	0.001078192	3033	98	35	0.357142857	0.01153973	TF:M07297	TF	Factor: MAZ; motif: CCCTCCCYCYN	20011	5000	Adipose_-_Subcutaneous_female_4_community	Adipose_-_Subcutaneous	female	4
	1408	368	query_1	TRUE	0.001342766	2633	98	32	0.326530612	0.012153437	TF:M09898_1	TF	Factor: Egr-2; motif: GNGRRNGWGKGGGNGGRG; match class: 1	20011	1641	Adipose_-_Subcutaneous_female_4_community	Adipose_-_Subcutaneous	female	4
	1409	369	query_1	TRUE	0.001358824	9321	98	70	0.714285714	0.007509924	TF:M00800	TF	Factor: AP-2; motif: GSCCSCRGGCNRNRNN	20011	150	Adipose_-_Subcutaneous_female_4_community	Adipose_-_Subcutaneous	female	4
	1410	370	query_1	TRUE	0.001382839	10654	98	76	0.775510204	0.007133471	TF:M00986_1	TF	Factor: Churchill; motif: CGGGNN; match class: 1	20011	835	Adipose_-_Subcutaneous_female_4_community	Adipose_-_Subcutaneous	female	4
	1411	371	query_1	TRUE	0.001439946	5299	98	49	0.5	0.009247028	TF:M08867_1	TF	Factor: AP2; motif: GCCYGSGGSN; match class: 1	20011	153	Adipose_-_Subcutaneous_female_4_community	Adipose_-_Subcutaneous	female	4
	1412	372	query_1	TRUE	0.001481021	4465	98	44	0.448979592	0.009854423	TF:M12703_1	TF	Factor: ZNF383; motif: SSNGGGMGGNGSNGGS; match class: 1	20011	10111	Adipose_-_Subcutaneous_female_4_community	Adipose_-_Subcutaneous	female	4
	1413	373	query_1	TRUE	0.001590607	3229	98	36	0.367346939	0.011148963	TF:M01858_1	TF	Factor: AP-2beta; motif: GCNNNGGSCNGVGGGN; match class: 1	20011	137	Adipose_-_Subcutaneous_female_4_community	Adipose_-_Subcutaneous	female	4
	1414	374	query_1	TRUE	0.001789834	4494	98	44	0.448979592	0.009790832	TF:M10432_1	TF	Factor: MAZ; motif: GGGMGGGGS; match class: 1	20011	4997	Adipose_-_Subcutaneous_female_4_community	Adipose_-_Subcutaneous	female	4
	1415	375	query_1	TRUE	0.001814481	8747	98	67	0.683673469	0.007659769	TF:M09727	TF	Factor: GEMIN3; motif: NCWGGRARRGRGNGNG	20011	3136	Adipose_-_Subcutaneous_female_4_community	Adipose_-_Subcutaneous	female	4
	1416	376	query_1	TRUE	0.001906251	9389	98	70	0.714285714	0.007455533	TF:M01857	TF	Factor: AP-2alpha; motif: NGCCYSNNGSN	20011	134	Adipose_-_Subcutaneous_female_4_community	Adipose_-_Subcutaneous	female	4
	1417	377	query_1	TRUE	0.001975883	14958	98	92	0.93877551	0.006150555	TF:M07289	TF	Factor: GKLF; motif: NNNRGGNGNGGSN	20011	3168	Adipose_-_Subcutaneous_female_4_community	Adipose_-_Subcutaneous	female	4
	1418	378	query_1	TRUE	0.002043746	10280	98	74	0.755102041	0.007198444	TF:M08867	TF	Factor: AP2; motif: GCCYGSGGSN	20011	152	Adipose_-_Subcutaneous_female_4_community	Adipose_-_Subcutaneous	female	4
	1419	379	query_1	TRUE	0.002093755	2273	98	29	0.295918367	0.012758469	TF:M12313_1	TF	Factor: ZNF460; motif: NNACNCCCCCCNN; match class: 1	20011	10345	Adipose_-_Subcutaneous_female_4_community	Adipose_-_Subcutaneous	female	4
	1420	380	query_1	TRUE	0.00221014	10522	98	75	0.765306122	0.007127922	TF:M01104	TF	Factor: MOVO-B; motif: GNGGGGG	20011	5238	Adipose_-_Subcutaneous_female_4_community	Adipose_-_Subcutaneous	female	4
	1421	381	query_1	TRUE	0.002280805	6819	98	57	0.581632653	0.008358997	TF:M12722_1	TF	Factor: ZXDL; motif: GSGSCNNGGGMRGCNCCGGGS; match class: 1	20011	11647	Adipose_-_Subcutaneous_female_4_community	Adipose_-_Subcutaneous	female	4
	1422	382	query_1	TRUE	0.002504517	3289	98	36	0.367346939	0.010945576	TF:M09727_1	TF	Factor: GEMIN3; motif: NCWGGRARRGRGNGNG; match class: 1	20011	3137	Adipose_-_Subcutaneous_female_4_community	Adipose_-_Subcutaneous	female	4
	1423	383	query_1	TRUE	0.002614619	869	98	17	0.173469388	0.019562716	TF:M12405	TF	Factor: MAZ; motif: NNCCCCTCCCN	20011	4998	Adipose_-_Subcutaneous_female_4_community	Adipose_-_Subcutaneous	female	4
	1424	384	query_1	TRUE	0.002636148	12480	98	83	0.846938776	0.006650641	TF:M04515_1	TF	Factor: E2F-1; motif: WWTGGCGCCAAA; match class: 1	20011	1435	Adipose_-_Subcutaneous_female_4_community	Adipose_-_Subcutaneous	female	4
	1425	385	query_1	TRUE	0.002640575	2856	98	33	0.336734694	0.011554622	TF:M01118_1	TF	Factor: WT1; motif: SMCNCCNSC; match class: 1	20011	8985	Adipose_-_Subcutaneous_female_4_community	Adipose_-_Subcutaneous	female	4
	1426	386	query_1	TRUE	0.002697214	3757	98	39	0.397959184	0.010380623	TF:M07354_1	TF	Factor: Egr-1; motif: GCGGGGGCGG; match class: 1	20011	1631	Adipose_-_Subcutaneous_female_4_community	Adipose_-_Subcutaneous	female	4
	1427	387	query_1	TRUE	0.002706177	5579	98	50	0.510204082	0.00896218	TF:M01837	TF	Factor: FKLF; motif: BGGGNGGVMD	20011	2418	Adipose_-_Subcutaneous_female_4_community	Adipose_-_Subcutaneous	female	4
	1428	388	query_1	TRUE	0.003142128	3624	98	38	0.387755102	0.010485651	TF:M00982_1	TF	Factor: KROX; motif: CCCGCCCCCRCCCC; match class: 1	20011	4613	Adipose_-_Subcutaneous_female_4_community	Adipose_-_Subcutaneous	female	4
	1429	389	query_1	TRUE	0.003293148	9076	98	68	0.693877551	0.007492287	TF:M06948	TF	Factor: Sp2; motif: TGGGCGCGCCCA	20011	7864	Adipose_-_Subcutaneous_female_4_community	Adipose_-_Subcutaneous	female	4
	1430	390	query_1	TRUE	0.003613414	5454	98	49	0.5	0.008984232	TF:M02036_1	TF	Factor: WT1; motif: CGCCCCCNCN; match class: 1	20011	8987	Adipose_-_Subcutaneous_female_4_community	Adipose_-_Subcutaneous	female	4
	1431	391	query_1	TRUE	0.003937107	10417	98	74	0.755102041	0.007103773	TF:M09723	TF	Factor: BTEB1; motif: GGGGGCGGGGCNGSGGGNGS	20011	612	Adipose_-_Subcutaneous_female_4_community	Adipose_-_Subcutaneous	female	4
	1432	392	query_1	TRUE	0.004204876	11118	98	77	0.785714286	0.006925706	TF:M09973	TF	Factor: CPBP; motif: GNNRGGGHGGGGNNGGGRN	20011	944	Adipose_-_Subcutaneous_female_4_community	Adipose_-_Subcutaneous	female	4
	1433	393	query_1	TRUE	0.004313227	704	98	15	0.153061224	0.021306818	TF:M07297_1	TF	Factor: MAZ; motif: CCCTCCCYCYN; match class: 1	20011	5001	Adipose_-_Subcutaneous_female_4_community	Adipose_-_Subcutaneous	female	4
	1434	394	query_1	TRUE	0.004548338	10003	98	72	0.734693878	0.007197841	TF:M02036	TF	Factor: WT1; motif: CGCCCCCNCN	20011	8986	Adipose_-_Subcutaneous_female_4_community	Adipose_-_Subcutaneous	female	4
	1435	395	query_1	TRUE	0.006104676	4197	98	41	0.418367347	0.009768883	TF:M01073	TF	Factor: HIC1; motif: NNNGGKTGCCCSNNNNNN	20011	3404	Adipose_-_Subcutaneous_female_4_community	Adipose_-_Subcutaneous	female	4
	1436	396	query_1	TRUE	0.006282085	2822	98	32	0.326530612	0.011339476	TF:M01100_1	TF	Factor: LRF; motif: GGGGKYNNB; match class: 1	20011	4799	Adipose_-_Subcutaneous_female_4_community	Adipose_-_Subcutaneous	female	4
	1437	397	query_1	TRUE	0.006722852	5215	98	47	0.479591837	0.009012464	TF:M12694_1	TF	Factor: ZFP14; motif: SCNNYCCNGNNSCTSCNC; match class: 1	20011	9245	Adipose_-_Subcutaneous_female_4_community	Adipose_-_Subcutaneous	female	4
	1438	398	query_1	TRUE	0.006858085	12183	98	81	0.826530612	0.006648609	TF:M00426	TF	Factor: E2F; motif: TTTSGCGS	20011	1554	Adipose_-_Subcutaneous_female_4_community	Adipose_-_Subcutaneous	female	4
	1439	399	query_1	TRUE	0.006963784	7609	98	60	0.612244898	0.007885399	TF:M01858	TF	Factor: AP-2beta; motif: GCNNNGGSCNGVGGGN	20011	136	Adipose_-_Subcutaneous_female_4_community	Adipose_-_Subcutaneous	female	4
	1440	400	query_1	TRUE	0.007013326	6657	98	55	0.56122449	0.00826198	TF:M07436	TF	Factor: WT1; motif: NNGGGNGGGSGN	20011	8982	Adipose_-_Subcutaneous_female_4_community	Adipose_-_Subcutaneous	female	4
	1441	401	query_1	TRUE	0.007320491	8619	98	65	0.663265306	0.007541478	TF:M10026	TF	Factor: PATZ; motif: GGGGNGGGGGMKGGRRNGGNRN	20011	6318	Adipose_-_Subcutaneous_female_4_community	Adipose_-_Subcutaneous	female	4
	1442	402	query_1	TRUE	0.007534635	13761	98	87	0.887755102	0.006322215	TF:M11530_1	TF	Factor: E2F-2; motif: NWTTTGGCGCCAWWNN; match class: 1	20011	1471	Adipose_-_Subcutaneous_female_4_community	Adipose_-_Subcutaneous	female	4
	1443	403	query_1	TRUE	0.009093203	10824	98	75	0.765306122	0.006929047	TF:M12722	TF	Factor: ZXDL; motif: GSGSCNNGGGMRGCNCCGGGS	20011	11646	Adipose_-_Subcutaneous_female_4_community	Adipose_-_Subcutaneous	female	4
	1444	404	query_1	TRUE	0.009348225	9295	98	68	0.693877551	0.007315761	TF:M12703	TF	Factor: ZNF383; motif: SSNGGGMGGNGSNGGS	20011	10110	Adipose_-_Subcutaneous_female_4_community	Adipose_-_Subcutaneous	female	4
	1445	405	query_1	TRUE	0.009927261	2737	98	31	0.316326531	0.01132627	TF:M10107_1	TF	Factor: DB1; motif: GGRRRRGRRGGAGGGGGNGRRR; match class: 1	20011	1197	Adipose_-_Subcutaneous_female_4_community	Adipose_-_Subcutaneous	female	4
	1446	406	query_1	TRUE	0.010063012	5993	98	51	0.520408163	0.008509928	TF:M12313	TF	Factor: ZNF460; motif: NNACNCCCCCCNN	20011	10344	Adipose_-_Subcutaneous_female_4_community	Adipose_-_Subcutaneous	female	4
	1447	407	query_1	TRUE	0.010349103	2183	98	27	0.275510204	0.012368301	TF:M10151	TF	Factor: EZI; motif: GGGGAGGGGRRGGRGRRGGRRR	20011	2374	Adipose_-_Subcutaneous_female_4_community	Adipose_-_Subcutaneous	female	4
	1448	408	query_1	TRUE	0.010657966	7116	98	57	0.581632653	0.008010118	TF:M12598_1	TF	Factor: E2F3; motif: NNRGMKGGAR; match class: 1	20011	1495	Adipose_-_Subcutaneous_female_4_community	Adipose_-_Subcutaneous	female	4
	1449	409	query_1	TRUE	0.010984873	16708	98	96	0.979591837	0.005745751	TF:M07039	TF	Factor: ETF; motif: CCCCGCCCCYN	20011	2166	Adipose_-_Subcutaneous_female_4_community	Adipose_-_Subcutaneous	female	4
	1450	410	query_1	TRUE	0.011283247	8506	98	64	0.653061224	0.007524101	TF:M03893	TF	Factor: WT1; motif: GNGGGGGCGGGG	20011	8988	Adipose_-_Subcutaneous_female_4_community	Adipose_-_Subcutaneous	female	4
	1451	411	query_1	TRUE	0.012581907	9572	98	69	0.704081633	0.007208525	TF:M09862	TF	Factor: ZNF614; motif: NCYCWGCCYYNNN	20011	10800	Adipose_-_Subcutaneous_female_4_community	Adipose_-_Subcutaneous	female	4
	1452	412	query_1	TRUE	0.013466014	7744	98	60	0.612244898	0.007747934	TF:M01100	TF	Factor: LRF; motif: GGGGKYNNB	20011	4798	Adipose_-_Subcutaneous_female_4_community	Adipose_-_Subcutaneous	female	4
	1453	413	query_1	TRUE	0.014397865	10475	98	73	0.744897959	0.006968974	TF:M00803_1	TF	Factor: E2F; motif: GGCGSG; match class: 1	20011	1549	Adipose_-_Subcutaneous_female_4_community	Adipose_-_Subcutaneous	female	4
	1454	414	query_1	TRUE	0.016459952	13660	98	86	0.87755102	0.006295754	TF:M04515	TF	Factor: E2F-1; motif: WWTGGCGCCAAA	20011	1434	Adipose_-_Subcutaneous_female_4_community	Adipose_-_Subcutaneous	female	4
	1455	415	query_1	TRUE	0.017331447	12637	98	82	0.836734694	0.006488882	TF:M12351	TF	Factor: TIEG1; motif: NCCCNSNCCCCGCCCCC	20011	8782	Adipose_-_Subcutaneous_female_4_community	Adipose_-_Subcutaneous	female	4
	1456	416	query_1	TRUE	0.017716261	2110	98	26	0.265306122	0.012322275	TF:M11482_1	TF	Factor: AP-2gamma; motif: NSCCYNNRGSN; match class: 1	20011	8613	Adipose_-_Subcutaneous_female_4_community	Adipose_-_Subcutaneous	female	4
	1457	417	query_1	TRUE	0.017814249	2247	98	27	0.275510204	0.012016021	TF:M07208_1	TF	Factor: EGR1; motif: NCNCCGCCCCCGCN; match class: 1	20011	1615	Adipose_-_Subcutaneous_female_4_community	Adipose_-_Subcutaneous	female	4
	1458	418	query_1	TRUE	0.018105357	2964	98	32	0.326530612	0.010796221	TF:M09834_1	TF	Factor: ZNF148; motif: NNNNNNCCNNCCCCTCCCCCACCCN; match class: 1	20011	9507	Adipose_-_Subcutaneous_female_4_community	Adipose_-_Subcutaneous	female	4
	1459	419	query_1	TRUE	0.019139768	4057	98	39	0.397959184	0.009613015	TF:M10086_1	TF	Factor: TAFII250; motif: RARRWGGCGGMGGNGR; match class: 1	20011	8173	Adipose_-_Subcutaneous_female_4_community	Adipose_-_Subcutaneous	female	4
	1460	420	query_1	TRUE	0.021119884	3287	98	34	0.346938776	0.010343779	TF:M05439_1	TF	Factor: RREB-1; motif: GGGWCSA; match class: 1	20011	7343	Adipose_-_Subcutaneous_female_4_community	Adipose_-_Subcutaneous	female	4
	1461	421	query_1	TRUE	0.021139675	10786	98	74	0.755102041	0.006860745	TF:M10072	TF	Factor: sp4; motif: NNGNARGRGGCGGRGCNNRR	20011	7894	Adipose_-_Subcutaneous_female_4_community	Adipose_-_Subcutaneous	female	4
	1462	422	query_1	TRUE	0.021240208	7066	98	56	0.571428571	0.007925276	TF:M10529	TF	Factor: Sp1; motif: RGGGMGGRGSNGGGG	20011	7838	Adipose_-_Subcutaneous_female_4_community	Adipose_-_Subcutaneous	female	4
	1463	423	query_1	TRUE	0.022486082	8250	98	62	0.632653061	0.007515152	TF:M12160_1	TF	Factor: KLF15; motif: RCCMCRCCCMCN; match class: 1	20011	4551	Adipose_-_Subcutaneous_female_4_community	Adipose_-_Subcutaneous	female	4
	1464	424	query_1	TRUE	0.023747586	10366	98	72	0.734693878	0.006945784	TF:M10008	TF	Factor: CSX; motif: NKRAGWGS	20011	5810	Adipose_-_Subcutaneous_female_4_community	Adipose_-_Subcutaneous	female	4
	1465	425	query_1	TRUE	0.025544552	12977	98	83	0.846938776	0.006395931	TF:M07486	TF	Factor: ZNF300; motif: SWGGGGGSN	20011	9900	Adipose_-_Subcutaneous_female_4_community	Adipose_-_Subcutaneous	female	4
	1466	426	query_1	TRUE	0.026545012	8488	98	63	0.642857143	0.007422243	TF:M07226	TF	Factor: SP1; motif: NCCCCKCCCCC	20011	7832	Adipose_-_Subcutaneous_female_4_community	Adipose_-_Subcutaneous	female	4
	1467	427	query_1	TRUE	0.026760377	9527	98	68	0.693877551	0.007137609	TF:M10432	TF	Factor: MAZ; motif: GGGMGGGGS	20011	4996	Adipose_-_Subcutaneous_female_4_community	Adipose_-_Subcutaneous	female	4
	1468	428	query_1	TRUE	0.028558458	5303	98	46	0.469387755	0.008674335	TF:M09761	TF	Factor: EGR1; motif: NGNGKGGGYGGNGS	20011	1620	Adipose_-_Subcutaneous_female_4_community	Adipose_-_Subcutaneous	female	4
	1469	429	query_1	TRUE	0.028669054	8103	98	61	0.62244898	0.007528076	TF:M07354	TF	Factor: Egr-1; motif: GCGGGGGCGG	20011	1630	Adipose_-_Subcutaneous_female_4_community	Adipose_-_Subcutaneous	female	4
	1470	430	query_1	TRUE	0.03030332	15212	98	91	0.928571429	0.005982119	TF:M10438_1	TF	Factor: ZF5; motif: GGSGCGCGS; match class: 1	20011	9227	Adipose_-_Subcutaneous_female_4_community	Adipose_-_Subcutaneous	female	4
	1471	431	query_1	TRUE	0.030697815	8724	98	64	0.653061224	0.007336084	TF:M10071	TF	Factor: Sp1; motif: NGGGGGCGGGGCCNGGGGGGGG	20011	7836	Adipose_-_Subcutaneous_female_4_community	Adipose_-_Subcutaneous	female	4
	1472	432	query_1	TRUE	0.030775157	11329	98	76	0.775510204	0.006708447	TF:M12227	TF	Factor: ZIC4; motif: NNCCNCCCRYNGYGN	20011	9372	Adipose_-_Subcutaneous_female_4_community	Adipose_-_Subcutaneous	female	4
	1473	433	query_1	TRUE	0.031285236	3193	98	33	0.336734694	0.010335108	TF:M12697	TF	Factor: ZNF142; motif: SNSCGCCCGCCCGCSCSS	20011	9502	Adipose_-_Subcutaneous_female_4_community	Adipose_-_Subcutaneous	female	4
	1474	434	query_1	TRUE	0.03318542	5684	98	48	0.489795918	0.008444757	TF:M05327	TF	Factor: WT1; motif: NGCGGGGGGGTSMMCYN	20011	8978	Adipose_-_Subcutaneous_female_4_community	Adipose_-_Subcutaneous	female	4
	1475	435	query_1	TRUE	0.038317858	7382	98	57	0.581632653	0.007721485	TF:M08874	TF	Factor: E2F1; motif: NNNNNGCGSSAAAN	20011	1454	Adipose_-_Subcutaneous_female_4_community	Adipose_-_Subcutaneous	female	4
	1476	436	query_1	TRUE	0.038408432	2774	98	30	0.306122449	0.010814708	TF:M03932	TF	Factor: ZIC4; motif: GRCCCCCCGCNGNGN	20011	9366	Adipose_-_Subcutaneous_female_4_community	Adipose_-_Subcutaneous	female	4
	1477	437	query_1	TRUE	0.040992658	6268	98	51	0.520408163	0.008136567	TF:M03896	TF	Factor: EGR1; motif: NACGCCCACGCANW	20011	1604	Adipose_-_Subcutaneous_female_4_community	Adipose_-_Subcutaneous	female	4
	1478	438	query_1	TRUE	0.04137187	9415	98	67	0.683673469	0.007116304	TF:M09892_1	TF	Factor: E2F-1; motif: NNNNGGCGGGAARN; match class: 1	20011	1441	Adipose_-_Subcutaneous_female_4_community	Adipose_-_Subcutaneous	female	4
	1479	439	query_1	TRUE	0.042360411	9846	98	69	0.704081633	0.007007922	TF:M00915	TF	Factor: AP-2; motif: SNNNCCNCAGGCN	20011	156	Adipose_-_Subcutaneous_female_4_community	Adipose_-_Subcutaneous	female	4
	1480	440	query_1	TRUE	0.043923172	14426	98	88	0.897959184	0.006100097	TF:M09636_1	TF	Factor: MAZ; motif: GGGMGGGGSSGGGGGGGGGGGG; match class: 1	20011	4993	Adipose_-_Subcutaneous_female_4_community	Adipose_-_Subcutaneous	female	4
	1481	441	query_1	TRUE	0.044057303	4034	98	38	0.387755102	0.009419931	TF:M10112_1	TF	Factor: Miz-1; motif: NNRGGWGGGGGAGGGGMRR; match class: 1	20011	5201	Adipose_-_Subcutaneous_female_4_community	Adipose_-_Subcutaneous	female	4
	1482	442	query_1	TRUE	0.046276876	9231	98	66	0.673469388	0.007149821	TF:M10086	TF	Factor: TAFII250; motif: RARRWGGCGGMGGNGR	20011	8172	Adipose_-_Subcutaneous_female_4_community	Adipose_-_Subcutaneous	female	4
	1483	443	query_1	TRUE	0.046645804	5751	98	48	0.489795918	0.008346375	TF:M12354_1	TF	Factor: ZNF37A; motif: CCYYGGCTCCNTSCCMN; match class: 1	20011	10097	Adipose_-_Subcutaneous_female_4_community	Adipose_-_Subcutaneous	female	4
	1484	444	query_1	TRUE	0.049040881	14451	98	88	0.897959184	0.006089544	TF:M00716_1	TF	Factor: ZF5; motif: GSGCGCGR; match class: 1	20011	9223	Adipose_-_Subcutaneous_female_4_community	Adipose_-_Subcutaneous	female	4
	1485	445	query_1	TRUE	0.0492961	11672	98	77	0.785714286	0.006596984	TF:M04516	TF	Factor: E2F-1; motif: TTTGGCGCCAAA	20011	1436	Adipose_-_Subcutaneous_female_4_community	Adipose_-_Subcutaneous	female	4
	1486	446	query_1	TRUE	7.92361597269512e-12	130	65	15	0.230769231	0.115384615	WP:WP236	WP	Adipogenesis	8133	286	Adipose_-_Subcutaneous_female_4_community	Adipose_-_Subcutaneous	female	4
	1487	447	query_1	TRUE	2.73132117241462e-10	32	65	9	0.138461538	0.28125	WP:WP4149	WP	White fat cell differentiation	8133	62	Adipose_-_Subcutaneous_female_4_community	Adipose_-_Subcutaneous	female	4
	1488	448	query_1	TRUE	3.945936966871e-07	47	65	8	0.123076923	0.170212766	WP:WP1591	WP	Heart development	8133	519	Adipose_-_Subcutaneous_female_4_community	Adipose_-_Subcutaneous	female	4
	1489	449	query_1	TRUE	2.58108461765141e-06	59	65	8	0.123076923	0.13559322	WP:WP3527	WP	Pre-implantation embryo	8133	18	Adipose_-_Subcutaneous_female_4_community	Adipose_-_Subcutaneous	female	4
	1490	450	query_1	TRUE	5.12987293218741e-06	13	65	5	0.076923077	0.384615385	WP:WP4211	WP	Transcriptional cascade regulating adipogenesis	8133	466	Adipose_-_Subcutaneous_female_4_community	Adipose_-_Subcutaneous	female	4
	1491	451	query_1	TRUE	4.04763573009771e-05	151	65	10	0.153846154	0.066225166	WP:WP4666	WP	Hepatitis B infection	8133	100	Adipose_-_Subcutaneous_female_4_community	Adipose_-_Subcutaneous	female	4
	1492	452	query_1	TRUE	0.000257007	47	65	6	0.092307692	0.127659574	WP:WP1541	WP	Energy metabolism	8133	690	Adipose_-_Subcutaneous_female_4_community	Adipose_-_Subcutaneous	female	4
	1493	453	query_1	TRUE	0.000431444	152	65	9	0.138461538	0.059210526	WP:WP2857	WP	Mesodermal commitment pathway	8133	226	Adipose_-_Subcutaneous_female_4_community	Adipose_-_Subcutaneous	female	4
	1494	454	query_1	TRUE	0.001129911	35	65	5	0.076923077	0.142857143	WP:WP4542	WP	Leukocyte-intrinsic Hippo pathway functions	8133	520	Adipose_-_Subcutaneous_female_4_community	Adipose_-_Subcutaneous	female	4
	1495	455	query_1	TRUE	0.001228235	17	65	4	0.061538462	0.235294118	WP:WP1991	WP	SRF and miRs in smooth muscle differentiation and proliferation	8133	376	Adipose_-_Subcutaneous_female_4_community	Adipose_-_Subcutaneous	female	4
	1496	456	query_1	TRUE	0.001498613	37	65	5	0.076923077	0.135135135	WP:WP4844	WP	Influence of laminopathies on Wnt signaling	8133	289	Adipose_-_Subcutaneous_female_4_community	Adipose_-_Subcutaneous	female	4
	1497	457	query_1	TRUE	0.002442165	143	65	8	0.123076923	0.055944056	WP:WP2853	WP	Endoderm differentiation	8133	137	Adipose_-_Subcutaneous_female_4_community	Adipose_-_Subcutaneous	female	4
	1498	458	query_1	TRUE	0.00366331	22	65	4	0.061538462	0.181818182	WP:WP3599	WP	Transcription factor regulation in adipogenesis	8133	371	Adipose_-_Subcutaneous_female_4_community	Adipose_-_Subcutaneous	female	4
	1499	459	query_1	TRUE	0.004407985	23	65	4	0.061538462	0.173913043	WP:WP4585	WP	Cancer immunotherapy by PD-1 blockade	8133	365	Adipose_-_Subcutaneous_female_4_community	Adipose_-_Subcutaneous	female	4
	1500	460	query_1	TRUE	0.004722702	114	65	7	0.107692308	0.061403509	WP:WP428	WP	Wnt signaling	8133	76	Adipose_-_Subcutaneous_female_4_community	Adipose_-_Subcutaneous	female	4
	1501	461	query_1	TRUE	0.00576043	161	65	8	0.123076923	0.049689441	WP:WP437	WP	EGF/EGFR signaling pathway	8133	541	Adipose_-_Subcutaneous_female_4_community	Adipose_-_Subcutaneous	female	4
	1502	462	query_1	TRUE	0.009793135	54	65	5	0.076923077	0.092592593	WP:WP395	WP	IL-4 signaling pathway	8133	307	Adipose_-_Subcutaneous_female_4_community	Adipose_-_Subcutaneous	female	4
	1503	463	query_1	TRUE	0.012729053	57	65	5	0.076923077	0.087719298	WP:WP4879	WP	Overlap between signal transduction pathways contributing to LMNA laminopathies	8133	473	Adipose_-_Subcutaneous_female_4_community	Adipose_-_Subcutaneous	female	4
	1504	464	query_1	TRUE	0.016959763	32	65	4	0.061538462	0.125	WP:WP3414	WP	Initiation of transcription and translation elongation at the HIV-1 LTR	8133	121	Adipose_-_Subcutaneous_female_4_community	Adipose_-_Subcutaneous	female	4
	1505	465	query_1	TRUE	0.017321837	97	65	6	0.092307692	0.06185567	WP:WP23	WP	B cell receptor signaling pathway	8133	532	Adipose_-_Subcutaneous_female_4_community	Adipose_-_Subcutaneous	female	4
	1506	466	query_1	TRUE	0.019077091	62	65	5	0.076923077	0.080645161	WP:WP5180	WP	DYRK1A	8133	382	Adipose_-_Subcutaneous_female_4_community	Adipose_-_Subcutaneous	female	4
	1507	467	query_1	TRUE	0.02390632	65	65	5	0.076923077	0.076923077	WP:WP3651	WP	Pathways affected in adenoid cystic carcinoma	8133	39	Adipose_-_Subcutaneous_female_4_community	Adipose_-_Subcutaneous	female	4
	1508	468	query_1	TRUE	0.030229171	37	65	4	0.061538462	0.108108108	WP:WP619	WP	Type II interferon signaling	8133	329	Adipose_-_Subcutaneous_female_4_community	Adipose_-_Subcutaneous	female	4
	1509	469	query_1	TRUE	0.03860242	159	65	7	0.107692308	0.044025157	WP:WP706	WP	Sudden infant death syndrome (SIDS) susceptibility pathways	8133	327	Adipose_-_Subcutaneous_female_4_community	Adipose_-_Subcutaneous	female	4
	1510	1	query_1	TRUE	4.29934074652207e-06	4	34	4	0.117647059	1	CORUM:2084	CORUM	NFKB1-NFKB2-REL-RELA-RELB complex	3383	903	Adipose_-_Subcutaneous_female_5_community	Adipose_-_Subcutaneous	female	5
	1511	2	query_1	TRUE	4.29934074652207e-06	4	34	4	0.117647059	1	CORUM:2754	CORUM	JUND-FOSB-SMAD3-SMAD4 complex	3383	1173	Adipose_-_Subcutaneous_female_5_community	Adipose_-_Subcutaneous	female	5
	1512	3	query_1	TRUE	0.000468767	3	34	3	0.088235294	1	CORUM:2834	CORUM	SMAD4-SMAD2-SMAD3 complex	3383	1232	Adipose_-_Subcutaneous_female_5_community	Adipose_-_Subcutaneous	female	5
	1513	4	query_1	TRUE	0.000468767	3	34	3	0.088235294	1	CORUM:2086	CORUM	NFKB1-NFKB2-RELA-RELB complex	3383	904	Adipose_-_Subcutaneous_female_5_community	Adipose_-_Subcutaneous	female	5
	1514	5	query_1	TRUE	0.000865067	10	34	4	0.117647059	0.4	CORUM:2829	CORUM	RSmad complex	3383	1229	Adipose_-_Subcutaneous_female_5_community	Adipose_-_Subcutaneous	female	5
	1515	6	query_1	TRUE	0.000865067	10	34	4	0.117647059	0.4	CORUM:5193	CORUM	TNF-alpha/NF-kappa B signaling complex (CHUK, KPNA3, NFKB2, NFKBIB, REL, IKBKG, NFKB1, NFKBIE, RELB, NFKBIA, RELA, TNIP2)	3383	1580	Adipose_-_Subcutaneous_female_5_community	Adipose_-_Subcutaneous	female	5
	1516	7	query_1	TRUE	0.001862169	4	34	3	0.088235294	0.75	CORUM:3233	CORUM	SMAD2-SMAD4-FAST1-TGIF complex, TGF(beta) induced	3383	1473	Adipose_-_Subcutaneous_female_5_community	Adipose_-_Subcutaneous	female	5
	1517	8	query_1	TRUE	0.004623407	5	34	3	0.088235294	0.6	CORUM:3234	CORUM	SMAD2-SMAD4-FAST1-TGIF-HDAC1 complex, TGF(beta) induced	3383	1474	Adipose_-_Subcutaneous_female_5_community	Adipose_-_Subcutaneous	female	5
	1518	9	query_1	TRUE	0.005426145	15	34	4	0.117647059	0.266666667	CORUM:5232	CORUM	TNF-alpha/Nf-kappa B signaling complex (RPL6, RPL30, RPS13, CHUK, DDX3X, NFKB2, NFKBIB, REL, IKBKG, NFKB1, MAP3K8, RELB, GLG1, NFKBIA, RELA, TNIP2, GTF2I)	3383	1604	Adipose_-_Subcutaneous_female_5_community	Adipose_-_Subcutaneous	female	5
	1519	10	query_1	TRUE	0.049528145	2	34	2	0.058823529	1	CORUM:3739	CORUM	SKI-SMAD2-SMAD4 pentameric complex	3383	1505	Adipose_-_Subcutaneous_female_5_community	Adipose_-_Subcutaneous	female	5
	1520	11	query_1	TRUE	0.049528145	2	34	2	0.058823529	1	CORUM:3740	CORUM	SKI-SMAD3-SMAD4 complex	3383	1506	Adipose_-_Subcutaneous_female_5_community	Adipose_-_Subcutaneous	female	5
	1521	12	query_1	TRUE	0.049528145	2	34	2	0.058823529	1	CORUM:5467	CORUM	IKB(alpha)-RELA-cREL complex	3383	1700	Adipose_-_Subcutaneous_female_5_community	Adipose_-_Subcutaneous	female	5
	1522	13	query_1	TRUE	0.049528145	2	34	2	0.058823529	1	CORUM:3959	CORUM	SKI-SMAD3-SMAD4 complex, TGF(beta)-dependent	3383	1520	Adipose_-_Subcutaneous_female_5_community	Adipose_-_Subcutaneous	female	5
	1523	14	query_1	TRUE	1.07824422851038e-89	2564	100	100	1	0.03900156	GO:0006357	GO:BP	regulation of transcription by RNA polymerase II	21110	2182	Adipose_-_Subcutaneous_female_5_community	Adipose_-_Subcutaneous	female	5
	1524	15	query_1	TRUE	8.75117812842117e-88	2677	100	100	1	0.037355248	GO:0006366	GO:BP	transcription by RNA polymerase II	21110	2189	Adipose_-_Subcutaneous_female_5_community	Adipose_-_Subcutaneous	female	5
	1525	16	query_1	TRUE	1.61043576283614e-76	3455	100	100	1	0.02894356	GO:0006355	GO:BP	regulation of DNA-templated transcription	21110	2180	Adipose_-_Subcutaneous_female_5_community	Adipose_-_Subcutaneous	female	5
	1526	17	query_1	TRUE	1.70782444785842e-76	3457	100	100	1	0.028926815	GO:1903506	GO:BP	regulation of nucleic acid-templated transcription	21110	24157	Adipose_-_Subcutaneous_female_5_community	Adipose_-_Subcutaneous	female	5
	1527	18	query_1	TRUE	3.34672455570541e-76	3480	100	100	1	0.028735632	GO:2001141	GO:BP	regulation of RNA biosynthetic process	21110	27647	Adipose_-_Subcutaneous_female_5_community	Adipose_-_Subcutaneous	female	5
	1528	19	query_1	TRUE	6.82419990982462e-75	3585	100	100	1	0.027894003	GO:0006351	GO:BP	DNA-templated transcription	21110	2176	Adipose_-_Subcutaneous_female_5_community	Adipose_-_Subcutaneous	female	5
	1529	20	query_1	TRUE	7.01996009082911e-75	3586	100	100	1	0.027886224	GO:0097659	GO:BP	nucleic acid-templated transcription	21110	19768	Adipose_-_Subcutaneous_female_5_community	Adipose_-_Subcutaneous	female	5
	1530	21	query_1	TRUE	1.98781906678509e-74	3623	100	100	1	0.027601435	GO:0032774	GO:BP	RNA biosynthetic process	21110	8240	Adipose_-_Subcutaneous_female_5_community	Adipose_-_Subcutaneous	female	5
	1531	22	query_1	TRUE	2.07553340779887e-74	1257	100	79	0.79	0.062848051	GO:0045944	GO:BP	positive regulation of transcription by RNA polymerase II	21110	12439	Adipose_-_Subcutaneous_female_5_community	Adipose_-_Subcutaneous	female	5
	1532	23	query_1	TRUE	5.91372771542487e-74	1718	100	85	0.85	0.049476135	GO:0045893	GO:BP	positive regulation of DNA-templated transcription	21110	12393	Adipose_-_Subcutaneous_female_5_community	Adipose_-_Subcutaneous	female	5
	1533	24	query_1	TRUE	5.91372771542487e-74	1718	100	85	0.85	0.049476135	GO:1903508	GO:BP	positive regulation of nucleic acid-templated transcription	21110	24159	Adipose_-_Subcutaneous_female_5_community	Adipose_-_Subcutaneous	female	5
	1534	25	query_1	TRUE	8.38359061836754e-74	1725	100	85	0.85	0.049275362	GO:1902680	GO:BP	positive regulation of RNA biosynthetic process	21110	23482	Adipose_-_Subcutaneous_female_5_community	Adipose_-_Subcutaneous	female	5
	1535	26	query_1	TRUE	1.24712114476598e-72	3774	100	100	1	0.026497085	GO:0051252	GO:BP	regulation of RNA metabolic process	21110	14368	Adipose_-_Subcutaneous_female_5_community	Adipose_-_Subcutaneous	female	5
	1536	27	query_1	TRUE	4.64930274760152e-71	1857	100	85	0.85	0.045772752	GO:0051254	GO:BP	positive regulation of RNA metabolic process	21110	14370	Adipose_-_Subcutaneous_female_5_community	Adipose_-_Subcutaneous	female	5
	1537	28	query_1	TRUE	1.54968111982285e-70	3958	100	100	1	0.025265285	GO:0010556	GO:BP	regulation of macromolecule biosynthetic process	21110	4304	Adipose_-_Subcutaneous_female_5_community	Adipose_-_Subcutaneous	female	5
	1538	29	query_1	TRUE	1.79870936857053e-69	4055	100	100	1	0.024660912	GO:0034654	GO:BP	nucleobase-containing compound biosynthetic process	21110	9171	Adipose_-_Subcutaneous_female_5_community	Adipose_-_Subcutaneous	female	5
	1539	30	query_1	TRUE	2.08915380704196e-69	4061	100	100	1	0.024624477	GO:0019219	GO:BP	regulation of nucleobase-containing compound metabolic process	21110	5897	Adipose_-_Subcutaneous_female_5_community	Adipose_-_Subcutaneous	female	5
	1540	31	query_1	TRUE	2.13188204398063e-69	1942	100	85	0.85	0.04376931	GO:0010557	GO:BP	positive regulation of macromolecule biosynthetic process	21110	4305	Adipose_-_Subcutaneous_female_5_community	Adipose_-_Subcutaneous	female	5
	1541	32	query_1	TRUE	2.25132744648872e-69	4064	100	100	1	0.024606299	GO:0031326	GO:BP	regulation of cellular biosynthetic process	21110	7513	Adipose_-_Subcutaneous_female_5_community	Adipose_-_Subcutaneous	female	5
	1542	33	query_1	TRUE	1.12207447344376e-68	4129	100	100	1	0.024218939	GO:0018130	GO:BP	heterocycle biosynthetic process	21110	5504	Adipose_-_Subcutaneous_female_5_community	Adipose_-_Subcutaneous	female	5
	1543	34	query_1	TRUE	1.46883656672956e-68	4140	100	100	1	0.024154589	GO:0019438	GO:BP	aromatic compound biosynthetic process	21110	6097	Adipose_-_Subcutaneous_female_5_community	Adipose_-_Subcutaneous	female	5
	1544	35	query_1	TRUE	3.61460855233922e-68	4177	100	100	1	0.023940627	GO:0009889	GO:BP	regulation of biosynthetic process	21110	3827	Adipose_-_Subcutaneous_female_5_community	Adipose_-_Subcutaneous	female	5
	1545	36	query_1	TRUE	6.96458492114611e-68	2023	100	85	0.85	0.042016807	GO:0031328	GO:BP	positive regulation of cellular biosynthetic process	21110	7515	Adipose_-_Subcutaneous_female_5_community	Adipose_-_Subcutaneous	female	5
	1546	37	query_1	TRUE	2.15576167157764e-67	2050	100	85	0.85	0.041463415	GO:0045935	GO:BP	positive regulation of nucleobase-containing compound metabolic process	21110	12431	Adipose_-_Subcutaneous_female_5_community	Adipose_-_Subcutaneous	female	5
	1547	38	query_1	TRUE	5.01624371554424e-67	4287	100	100	1	0.023326335	GO:1901362	GO:BP	organic cyclic compound biosynthetic process	21110	22388	Adipose_-_Subcutaneous_female_5_community	Adipose_-_Subcutaneous	female	5
	1548	39	query_1	TRUE	7.74039980052378e-67	2081	100	85	0.85	0.040845747	GO:0009891	GO:BP	positive regulation of biosynthetic process	21110	3829	Adipose_-_Subcutaneous_female_5_community	Adipose_-_Subcutaneous	female	5
	1549	40	query_1	TRUE	7.62800923980321e-62	4824	100	100	1	0.020729685	GO:0009059	GO:BP	macromolecule biosynthetic process	21110	3311	Adipose_-_Subcutaneous_female_5_community	Adipose_-_Subcutaneous	female	5
	1550	41	query_1	TRUE	2.34888996407252e-61	4878	100	100	1	0.020500205	GO:0044271	GO:BP	cellular nitrogen compound biosynthetic process	21110	11584	Adipose_-_Subcutaneous_female_5_community	Adipose_-_Subcutaneous	female	5
	1551	42	query_1	TRUE	2.95169766938904e-56	1317	100	69	0.69	0.0523918	GO:0045892	GO:BP	negative regulation of DNA-templated transcription	21110	12392	Adipose_-_Subcutaneous_female_5_community	Adipose_-_Subcutaneous	female	5
	1552	43	query_1	TRUE	3.27656935900906e-56	1319	100	69	0.69	0.052312358	GO:1903507	GO:BP	negative regulation of nucleic acid-templated transcription	21110	24158	Adipose_-_Subcutaneous_female_5_community	Adipose_-_Subcutaneous	female	5
	1553	44	query_1	TRUE	3.64474764615807e-56	5491	100	100	1	0.018211619	GO:0010468	GO:BP	regulation of gene expression	21110	4251	Adipose_-_Subcutaneous_female_5_community	Adipose_-_Subcutaneous	female	5
	1554	45	query_1	TRUE	3.78117944135974e-56	5493	100	100	1	0.018204988	GO:0031323	GO:BP	regulation of cellular metabolic process	21110	7510	Adipose_-_Subcutaneous_female_5_community	Adipose_-_Subcutaneous	female	5
	1555	46	query_1	TRUE	6.31613133654129e-56	5521	100	100	1	0.018112661	GO:0044249	GO:BP	cellular biosynthetic process	21110	11577	Adipose_-_Subcutaneous_female_5_community	Adipose_-_Subcutaneous	female	5
	1556	47	query_1	TRUE	6.77371064439083e-56	1333	100	69	0.69	0.051762941	GO:1902679	GO:BP	negative regulation of RNA biosynthetic process	21110	23481	Adipose_-_Subcutaneous_female_5_community	Adipose_-_Subcutaneous	female	5
	1557	48	query_1	TRUE	8.04407636701138e-55	5662	100	100	1	0.017661604	GO:0051171	GO:BP	regulation of nitrogen compound metabolic process	21110	14316	Adipose_-_Subcutaneous_female_5_community	Adipose_-_Subcutaneous	female	5
	1558	49	query_1	TRUE	1.03288749734109e-53	2976	100	85	0.85	0.028561828	GO:0031325	GO:BP	positive regulation of cellular metabolic process	21110	7512	Adipose_-_Subcutaneous_female_5_community	Adipose_-_Subcutaneous	female	5
	1559	50	query_1	TRUE	1.56031413510943e-53	1443	100	69	0.69	0.047817048	GO:0051253	GO:BP	negative regulation of RNA metabolic process	21110	14369	Adipose_-_Subcutaneous_female_5_community	Adipose_-_Subcutaneous	female	5
	1560	51	query_1	TRUE	1.70400379053721e-53	5836	100	100	1	0.017135024	GO:0080090	GO:BP	regulation of primary metabolic process	21110	18790	Adipose_-_Subcutaneous_female_5_community	Adipose_-_Subcutaneous	female	5
	1561	52	query_1	TRUE	2.13450337302671e-53	3131	100	86	0.86	0.027467263	GO:0051173	GO:BP	positive regulation of nitrogen compound metabolic process	21110	14318	Adipose_-_Subcutaneous_female_5_community	Adipose_-_Subcutaneous	female	5
	1562	53	query_1	TRUE	4.61978516657717e-53	5894	100	100	1	0.016966407	GO:1901576	GO:BP	organic substance biosynthetic process	21110	22571	Adipose_-_Subcutaneous_female_5_community	Adipose_-_Subcutaneous	female	5
	1563	54	query_1	TRUE	1.65348900386301e-52	5969	100	100	1	0.016753225	GO:0009058	GO:BP	biosynthetic process	21110	3310	Adipose_-_Subcutaneous_female_5_community	Adipose_-_Subcutaneous	female	5
	1564	55	query_1	TRUE	1.80854162932466e-51	1547	100	69	0.69	0.044602456	GO:0010558	GO:BP	negative regulation of macromolecule biosynthetic process	21110	4306	Adipose_-_Subcutaneous_female_5_community	Adipose_-_Subcutaneous	female	5
	1565	56	query_1	TRUE	2.93079009116119e-51	1558	100	69	0.69	0.044287548	GO:0045934	GO:BP	negative regulation of nucleobase-containing compound metabolic process	21110	12430	Adipose_-_Subcutaneous_female_5_community	Adipose_-_Subcutaneous	female	5
	1566	57	query_1	TRUE	4.01412830447378e-51	967	100	60	0.6	0.06204757	GO:0000122	GO:BP	negative regulation of transcription by RNA polymerase II	21110	51	Adipose_-_Subcutaneous_female_5_community	Adipose_-_Subcutaneous	female	5
	1567	58	query_1	TRUE	9.85461974947631e-51	1586	100	69	0.69	0.043505675	GO:0031327	GO:BP	negative regulation of cellular biosynthetic process	21110	7514	Adipose_-_Subcutaneous_female_5_community	Adipose_-_Subcutaneous	female	5
	1568	59	query_1	TRUE	1.91981182501242e-50	3535	100	87	0.87	0.024611033	GO:0010604	GO:BP	positive regulation of macromolecule metabolic process	21110	4347	Adipose_-_Subcutaneous_female_5_community	Adipose_-_Subcutaneous	female	5
	1569	60	query_1	TRUE	8.12788752992507e-50	1636	100	69	0.69	0.042176039	GO:0009890	GO:BP	negative regulation of biosynthetic process	21110	3828	Adipose_-_Subcutaneous_female_5_community	Adipose_-_Subcutaneous	female	5
	1570	61	query_1	TRUE	2.67145932108798e-47	3848	100	87	0.87	0.022609148	GO:0009893	GO:BP	positive regulation of metabolic process	21110	3831	Adipose_-_Subcutaneous_female_5_community	Adipose_-_Subcutaneous	female	5
	1571	62	query_1	TRUE	1.06274390704123e-46	6816	100	100	1	0.014671362	GO:0060255	GO:BP	regulation of macromolecule metabolic process	21110	15305	Adipose_-_Subcutaneous_female_5_community	Adipose_-_Subcutaneous	female	5
	1572	63	query_1	TRUE	1.21700063681835e-45	6983	100	100	1	0.014320493	GO:0016070	GO:BP	RNA metabolic process	21110	5221	Adipose_-_Subcutaneous_female_5_community	Adipose_-_Subcutaneous	female	5
	1573	64	query_1	TRUE	1.97506513200829e-43	7345	100	100	1	0.013614704	GO:0019222	GO:BP	regulation of metabolic process	21110	5900	Adipose_-_Subcutaneous_female_5_community	Adipose_-_Subcutaneous	female	5
	1574	65	query_1	TRUE	2.54900957941136e-42	7534	100	100	1	0.013273162	GO:0090304	GO:BP	nucleic acid metabolic process	21110	19208	Adipose_-_Subcutaneous_female_5_community	Adipose_-_Subcutaneous	female	5
	1575	66	query_1	TRUE	1.60111180510808e-41	2374	100	71	0.71	0.029907329	GO:0051172	GO:BP	negative regulation of nitrogen compound metabolic process	21110	14317	Adipose_-_Subcutaneous_female_5_community	Adipose_-_Subcutaneous	female	5
	1576	67	query_1	TRUE	3.02896956518049e-41	2194	100	69	0.69	0.031449407	GO:0031324	GO:BP	negative regulation of cellular metabolic process	21110	7511	Adipose_-_Subcutaneous_female_5_community	Adipose_-_Subcutaneous	female	5
	1577	68	query_1	TRUE	1.97886752072974e-39	8049	100	100	1	0.012423904	GO:0006139	GO:BP	nucleobase-containing compound metabolic process	21110	2028	Adipose_-_Subcutaneous_female_5_community	Adipose_-_Subcutaneous	female	5
	1578	69	query_1	TRUE	1.66082062295221e-38	8221	100	100	1	0.01216397	GO:0046483	GO:BP	heterocycle metabolic process	21110	12897	Adipose_-_Subcutaneous_female_5_community	Adipose_-_Subcutaneous	female	5
	1579	70	query_1	TRUE	3.1319680038563e-38	8273	100	100	1	0.012087514	GO:0006725	GO:BP	cellular aromatic compound metabolic process	21110	2484	Adipose_-_Subcutaneous_female_5_community	Adipose_-_Subcutaneous	female	5
	1580	71	query_1	TRUE	5.62721608733747e-37	8514	100	100	1	0.011745361	GO:1901360	GO:BP	organic cyclic compound metabolic process	21110	22386	Adipose_-_Subcutaneous_female_5_community	Adipose_-_Subcutaneous	female	5
	1581	72	query_1	TRUE	3.92435214016092e-36	8680	100	100	1	0.011520737	GO:0034641	GO:BP	cellular nitrogen compound metabolic process	21110	9164	Adipose_-_Subcutaneous_female_5_community	Adipose_-_Subcutaneous	female	5
	1582	73	query_1	TRUE	4.35564990955521e-36	5615	100	89	0.89	0.015850401	GO:0048522	GO:BP	positive regulation of cellular process	21110	13543	Adipose_-_Subcutaneous_female_5_community	Adipose_-_Subcutaneous	female	5
	1583	74	query_1	TRUE	5.87942486168e-35	3342	100	74	0.74	0.02214243	GO:0010605	GO:BP	negative regulation of macromolecule metabolic process	21110	4348	Adipose_-_Subcutaneous_female_5_community	Adipose_-_Subcutaneous	female	5
	1584	75	query_1	TRUE	1.87005939487365e-34	9020	100	100	1	0.011086475	GO:0010467	GO:BP	gene expression	21110	4250	Adipose_-_Subcutaneous_female_5_community	Adipose_-_Subcutaneous	female	5
	1585	76	query_1	TRUE	3.25930266467428e-34	3559	100	75	0.75	0.021073335	GO:0009892	GO:BP	negative regulation of metabolic process	21110	3830	Adipose_-_Subcutaneous_female_5_community	Adipose_-_Subcutaneous	female	5
	1586	77	query_1	TRUE	9.13178854259439e-33	6358	100	90	0.9	0.014155395	GO:0048518	GO:BP	positive regulation of biological process	21110	13539	Adipose_-_Subcutaneous_female_5_community	Adipose_-_Subcutaneous	female	5
	1587	78	query_1	TRUE	7.71456321227297e-31	4753	100	80	0.8	0.016831475	GO:0048523	GO:BP	negative regulation of cellular process	21110	13544	Adipose_-_Subcutaneous_female_5_community	Adipose_-_Subcutaneous	female	5
	1588	79	query_1	TRUE	2.07133719649869e-29	4318	100	76	0.76	0.017600741	GO:0030154	GO:BP	cell differentiation	21110	7050	Adipose_-_Subcutaneous_female_5_community	Adipose_-_Subcutaneous	female	5
	1589	80	query_1	TRUE	3.16412190012831e-29	4344	100	76	0.76	0.017495396	GO:0048869	GO:BP	cellular developmental process	21110	13852	Adipose_-_Subcutaneous_female_5_community	Adipose_-_Subcutaneous	female	5
	1590	81	query_1	TRUE	5.50078119009865e-28	5932	100	84	0.84	0.014160486	GO:0048519	GO:BP	negative regulation of biological process	21110	13540	Adipose_-_Subcutaneous_female_5_community	Adipose_-_Subcutaneous	female	5
	1591	82	query_1	TRUE	2.29028468977141e-25	11108	100	100	1	0.009002521	GO:0050794	GO:BP	regulation of cellular process	21110	14008	Adipose_-_Subcutaneous_female_5_community	Adipose_-_Subcutaneous	female	5
	1592	83	query_1	TRUE	6.10098053715483e-24	11477	100	100	1	0.008713078	GO:0044237	GO:BP	cellular metabolic process	21110	11571	Adipose_-_Subcutaneous_female_5_community	Adipose_-_Subcutaneous	female	5
	1593	84	query_1	TRUE	7.42645256200686e-23	3128	100	61	0.61	0.019501279	GO:0048513	GO:BP	animal organ development	21110	13536	Adipose_-_Subcutaneous_female_5_community	Adipose_-_Subcutaneous	female	5
	1594	85	query_1	TRUE	1.87986540765959e-22	1568	100	46	0.46	0.029336735	GO:0045595	GO:BP	regulation of cell differentiation	21110	12146	Adipose_-_Subcutaneous_female_5_community	Adipose_-_Subcutaneous	female	5
	1595	86	query_1	TRUE	2.20309331556641e-22	302	100	26	0.26	0.086092715	GO:0030522	GO:BP	intracellular receptor signaling pathway	21110	7201	Adipose_-_Subcutaneous_female_5_community	Adipose_-_Subcutaneous	female	5
	1596	87	query_1	TRUE	9.14024920302596e-22	3021	100	59	0.59	0.019529957	GO:0051239	GO:BP	regulation of multicellular organismal process	21110	14358	Adipose_-_Subcutaneous_female_5_community	Adipose_-_Subcutaneous	female	5
	1597	88	query_1	TRUE	2.09334755639937e-21	12164	100	100	1	0.00822098	GO:0006807	GO:BP	nitrogen compound metabolic process	21110	2543	Adipose_-_Subcutaneous_female_5_community	Adipose_-_Subcutaneous	female	5
	1598	89	query_1	TRUE	6.67961115151713e-21	6489	100	80	0.8	0.012328556	GO:0032502	GO:BP	developmental process	21110	8032	Adipose_-_Subcutaneous_female_5_community	Adipose_-_Subcutaneous	female	5
	1599	90	query_1	TRUE	8.64268021284439e-21	12337	100	100	1	0.008105698	GO:0043170	GO:BP	macromolecule metabolic process	21110	11154	Adipose_-_Subcutaneous_female_5_community	Adipose_-_Subcutaneous	female	5
	1600	91	query_1	TRUE	2.74889335443458e-20	12480	100	100	1	0.008012821	GO:0050789	GO:BP	regulation of biological process	21110	14004	Adipose_-_Subcutaneous_female_5_community	Adipose_-_Subcutaneous	female	5
	1601	92	query_1	TRUE	4.61943678430472e-20	5896	100	76	0.76	0.012890095	GO:0048856	GO:BP	anatomical structure development	21110	13840	Adipose_-_Subcutaneous_female_5_community	Adipose_-_Subcutaneous	female	5
	1602	93	query_1	TRUE	9.04267731326607e-20	1720	100	45	0.45	0.026162791	GO:0009719	GO:BP	response to endogenous stimulus	21110	3694	Adipose_-_Subcutaneous_female_5_community	Adipose_-_Subcutaneous	female	5
	1603	94	query_1	TRUE	1.88042219428238e-19	849	100	34	0.34	0.040047114	GO:0045597	GO:BP	positive regulation of cell differentiation	21110	12148	Adipose_-_Subcutaneous_female_5_community	Adipose_-_Subcutaneous	female	5
	1604	95	query_1	TRUE	1.99763187242326e-19	12729	100	100	1	0.007856077	GO:0044238	GO:BP	primary metabolic process	21110	11572	Adipose_-_Subcutaneous_female_5_community	Adipose_-_Subcutaneous	female	5
	1605	96	query_1	TRUE	2.16617823205076e-19	4658	100	68	0.68	0.01459854	GO:0007275	GO:BP	multicellular organism development	21110	2871	Adipose_-_Subcutaneous_female_5_community	Adipose_-_Subcutaneous	female	5
	1606	97	query_1	TRUE	2.30158032989126e-19	1310	100	40	0.4	0.030534351	GO:0051094	GO:BP	positive regulation of developmental process	21110	14249	Adipose_-_Subcutaneous_female_5_community	Adipose_-_Subcutaneous	female	5
	1607	98	query_1	TRUE	7.11018806166873e-19	12891	100	100	1	0.00775735	GO:0065007	GO:BP	biological regulation	21110	16811	Adipose_-_Subcutaneous_female_5_community	Adipose_-_Subcutaneous	female	5
	1608	99	query_1	TRUE	1.45697186227068e-18	2482	100	51	0.51	0.020547945	GO:0050793	GO:BP	regulation of developmental process	21110	14007	Adipose_-_Subcutaneous_female_5_community	Adipose_-_Subcutaneous	female	5
	1609	100	query_1	TRUE	3.13780143918263e-18	1407	100	40	0.4	0.028429282	GO:2000026	GO:BP	regulation of multicellular organismal development	21110	26633	Adipose_-_Subcutaneous_female_5_community	Adipose_-_Subcutaneous	female	5
	1610	101	query_1	TRUE	5.73041194702693e-18	2008	100	46	0.46	0.022908367	GO:0009888	GO:BP	tissue development	21110	3826	Adipose_-_Subcutaneous_female_5_community	Adipose_-_Subcutaneous	female	5
	1611	102	query_1	TRUE	1.45191374883196e-17	415	100	25	0.25	0.060240964	GO:0001503	GO:BP	ossification	21110	333	Adipose_-_Subcutaneous_female_5_community	Adipose_-_Subcutaneous	female	5
	1612	103	query_1	TRUE	1.50042418208905e-17	1469	100	40	0.4	0.027229408	GO:0071495	GO:BP	cellular response to endogenous stimulus	21110	17675	Adipose_-_Subcutaneous_female_5_community	Adipose_-_Subcutaneous	female	5
	1613	104	query_1	TRUE	2.68101736900643e-17	1231	100	37	0.37	0.030056864	GO:0060429	GO:BP	epithelium development	21110	15465	Adipose_-_Subcutaneous_female_5_community	Adipose_-_Subcutaneous	female	5
	1614	105	query_1	TRUE	2.79458323085921e-17	1682	100	42	0.42	0.024970273	GO:0042127	GO:BP	regulation of cell population proliferation	21110	10550	Adipose_-_Subcutaneous_female_5_community	Adipose_-_Subcutaneous	female	5
	1615	106	query_1	TRUE	3.25847517093554e-17	1076	100	35	0.35	0.032527881	GO:0009887	GO:BP	animal organ morphogenesis	21110	3825	Adipose_-_Subcutaneous_female_5_community	Adipose_-_Subcutaneous	female	5
	1616	107	query_1	TRUE	3.89674383802569e-17	1082	100	35	0.35	0.032347505	GO:0035295	GO:BP	tube development	21110	9435	Adipose_-_Subcutaneous_female_5_community	Adipose_-_Subcutaneous	female	5
	1617	108	query_1	TRUE	5.09609437201321e-17	80	100	15	0.15	0.1875	GO:2000628	GO:BP	regulation of miRNA metabolic process	21110	27188	Adipose_-_Subcutaneous_female_5_community	Adipose_-_Subcutaneous	female	5
	1618	109	query_1	TRUE	2.33027082365004e-16	3987	100	60	0.6	0.015048909	GO:0048731	GO:BP	system development	21110	13728	Adipose_-_Subcutaneous_female_5_community	Adipose_-_Subcutaneous	female	5
	1619	110	query_1	TRUE	2.41684022803879e-16	68	100	14	0.14	0.205882353	GO:1902893	GO:BP	regulation of miRNA transcription	21110	23651	Adipose_-_Subcutaneous_female_5_community	Adipose_-_Subcutaneous	female	5
	1620	111	query_1	TRUE	2.79444388098045e-16	1994	100	44	0.44	0.022066199	GO:0008283	GO:BP	cell population proliferation	21110	3223	Adipose_-_Subcutaneous_female_5_community	Adipose_-_Subcutaneous	female	5
	1621	112	query_1	TRUE	3.02048261401984e-16	69	100	14	0.14	0.202898551	GO:0061614	GO:BP	miRNA transcription	21110	16494	Adipose_-_Subcutaneous_female_5_community	Adipose_-_Subcutaneous	female	5
	1622	113	query_1	TRUE	8.00763014156239e-16	95	100	15	0.15	0.157894737	GO:0010586	GO:BP	miRNA metabolic process	21110	4330	Adipose_-_Subcutaneous_female_5_community	Adipose_-_Subcutaneous	female	5
	1623	114	query_1	TRUE	1.14487377677008e-15	679	100	28	0.28	0.041237113	GO:0045596	GO:BP	negative regulation of cell differentiation	21110	12147	Adipose_-_Subcutaneous_female_5_community	Adipose_-_Subcutaneous	female	5
	1624	115	query_1	TRUE	1.90925827143178e-15	13946	100	100	1	0.007170515	GO:0071704	GO:BP	organic substance metabolic process	21110	17822	Adipose_-_Subcutaneous_female_5_community	Adipose_-_Subcutaneous	female	5
	1625	116	query_1	TRUE	2.691708282396e-15	228	100	19	0.19	0.083333333	GO:0001649	GO:BP	osteoblast differentiation	21110	381	Adipose_-_Subcutaneous_female_5_community	Adipose_-_Subcutaneous	female	5
	1626	117	query_1	TRUE	4.05876989186407e-15	927	100	31	0.31	0.033441208	GO:0051093	GO:BP	negative regulation of developmental process	21110	14248	Adipose_-_Subcutaneous_female_5_community	Adipose_-_Subcutaneous	female	5
	1627	118	query_1	TRUE	6.94647426514557e-15	281	100	20	0.2	0.071174377	GO:0061448	GO:BP	connective tissue development	21110	16392	Adipose_-_Subcutaneous_female_5_community	Adipose_-_Subcutaneous	female	5
	1628	119	query_1	TRUE	8.12305797528561e-15	2763	100	49	0.49	0.017734347	GO:0048468	GO:BP	cell development	21110	13507	Adipose_-_Subcutaneous_female_5_community	Adipose_-_Subcutaneous	female	5
	1629	120	query_1	TRUE	8.56044391820397e-15	284	100	20	0.2	0.070422535	GO:0045165	GO:BP	cell fate commitment	21110	11997	Adipose_-_Subcutaneous_female_5_community	Adipose_-_Subcutaneous	female	5
	1630	121	query_1	TRUE	2.42623228207946e-14	2712	100	48	0.48	0.017699115	GO:0009653	GO:BP	anatomical structure morphogenesis	21110	3648	Adipose_-_Subcutaneous_female_5_community	Adipose_-_Subcutaneous	female	5
	1631	122	query_1	TRUE	5.06126697747742e-14	14409	100	100	1	0.006940107	GO:0008152	GO:BP	metabolic process	21110	3197	Adipose_-_Subcutaneous_female_5_community	Adipose_-_Subcutaneous	female	5
	1632	123	query_1	TRUE	6.57625855903721e-14	867	100	29	0.29	0.033448674	GO:0035239	GO:BP	tube morphogenesis	21110	9403	Adipose_-_Subcutaneous_female_5_community	Adipose_-_Subcutaneous	female	5
	1633	124	query_1	TRUE	3.07298243145784e-13	447	100	22	0.22	0.049217002	GO:0048732	GO:BP	gland development	21110	13729	Adipose_-_Subcutaneous_female_5_community	Adipose_-_Subcutaneous	female	5
	1634	125	query_1	TRUE	6.21386364571343e-13	944	100	29	0.29	0.030720339	GO:0030097	GO:BP	hemopoiesis	21110	7038	Adipose_-_Subcutaneous_female_5_community	Adipose_-_Subcutaneous	female	5
	1635	126	query_1	TRUE	6.88798384385883e-13	722	100	26	0.26	0.03601108	GO:0030855	GO:BP	epithelial cell differentiation	21110	7304	Adipose_-_Subcutaneous_female_5_community	Adipose_-_Subcutaneous	female	5
	1636	127	query_1	TRUE	1.20373612556302e-12	1704	100	37	0.37	0.021713615	GO:0051240	GO:BP	positive regulation of multicellular organismal process	21110	14359	Adipose_-_Subcutaneous_female_5_community	Adipose_-_Subcutaneous	female	5
	1637	128	query_1	TRUE	1.41142689743161e-12	606	100	24	0.24	0.03960396	GO:0032870	GO:BP	cellular response to hormone stimulus	21110	8294	Adipose_-_Subcutaneous_female_5_community	Adipose_-_Subcutaneous	female	5
	1638	129	query_1	TRUE	2.42450378613737e-12	127	100	14	0.14	0.11023622	GO:0022612	GO:BP	gland morphogenesis	21110	6981	Adipose_-_Subcutaneous_female_5_community	Adipose_-_Subcutaneous	female	5
	1639	130	query_1	TRUE	2.58451443098882e-12	916	100	28	0.28	0.030567686	GO:0033993	GO:BP	response to lipid	21110	8812	Adipose_-_Subcutaneous_female_5_community	Adipose_-_Subcutaneous	female	5
	1640	131	query_1	TRUE	3.55576880020232e-12	2809	100	46	0.46	0.016375934	GO:0010033	GO:BP	response to organic substance	21110	3923	Adipose_-_Subcutaneous_female_5_community	Adipose_-_Subcutaneous	female	5
	1641	132	query_1	TRUE	4.53917726772058e-12	449	100	21	0.21	0.046770601	GO:0050673	GO:BP	epithelial cell proliferation	21110	13951	Adipose_-_Subcutaneous_female_5_community	Adipose_-_Subcutaneous	female	5
	1642	133	query_1	TRUE	7.19259254196747e-12	1123	100	30	0.3	0.026714159	GO:0072359	GO:BP	circulatory system development	21110	18343	Adipose_-_Subcutaneous_female_5_community	Adipose_-_Subcutaneous	female	5
	1643	134	query_1	TRUE	7.25387324552516e-12	210	100	16	0.16	0.076190476	GO:0051216	GO:BP	cartilage development	21110	14339	Adipose_-_Subcutaneous_female_5_community	Adipose_-_Subcutaneous	female	5
	1644	135	query_1	TRUE	7.42201152089706e-12	875	100	27	0.27	0.030857143	GO:0009725	GO:BP	response to hormone	21110	3700	Adipose_-_Subcutaneous_female_5_community	Adipose_-_Subcutaneous	female	5
	1645	136	query_1	TRUE	7.99137027875921e-12	462	100	21	0.21	0.045454545	GO:0048568	GO:BP	embryonic organ development	21110	13579	Adipose_-_Subcutaneous_female_5_community	Adipose_-_Subcutaneous	female	5
	1646	137	query_1	TRUE	1.0596540070468e-11	7716	100	75	0.75	0.009720062	GO:0032501	GO:BP	multicellular organismal process	21110	8031	Adipose_-_Subcutaneous_female_5_community	Adipose_-_Subcutaneous	female	5
	1647	138	query_1	TRUE	1.17661062242136e-11	1144	100	30	0.3	0.026223776	GO:0009790	GO:BP	embryo development	21110	3755	Adipose_-_Subcutaneous_female_5_community	Adipose_-_Subcutaneous	female	5
	1648	139	query_1	TRUE	2.24177928588895e-11	550	100	22	0.22	0.04	GO:0001501	GO:BP	skeletal system development	21110	331	Adipose_-_Subcutaneous_female_5_community	Adipose_-_Subcutaneous	female	5
	1649	140	query_1	TRUE	3.85885044747339e-11	4124	100	54	0.54	0.013094083	GO:0042221	GO:BP	response to chemical	21110	10621	Adipose_-_Subcutaneous_female_5_community	Adipose_-_Subcutaneous	female	5
	1650	141	query_1	TRUE	4.39388157308698e-11	48	100	10	0.1	0.208333333	GO:0042789	GO:BP	mRNA transcription by RNA polymerase II	21110	10947	Adipose_-_Subcutaneous_female_5_community	Adipose_-_Subcutaneous	female	5
	1651	142	query_1	TRUE	5.28093407803441e-11	196	100	15	0.15	0.076530612	GO:0009755	GO:BP	hormone-mediated signaling pathway	21110	3730	Adipose_-_Subcutaneous_female_5_community	Adipose_-_Subcutaneous	female	5
	1652	143	query_1	TRUE	1.57054542245176e-10	54	100	10	0.1	0.185185185	GO:0009299	GO:BP	mRNA transcription	21110	3522	Adipose_-_Subcutaneous_female_5_community	Adipose_-_Subcutaneous	female	5
	1653	144	query_1	TRUE	1.81074331379736e-10	2722	100	43	0.43	0.015797208	GO:0070887	GO:BP	cellular response to chemical stimulus	21110	17294	Adipose_-_Subcutaneous_female_5_community	Adipose_-_Subcutaneous	female	5
	1654	145	query_1	TRUE	1.93139996800264e-10	214	100	15	0.15	0.070093458	GO:0060541	GO:BP	respiratory system development	21110	15571	Adipose_-_Subcutaneous_female_5_community	Adipose_-_Subcutaneous	female	5
	1655	146	query_1	TRUE	3.37164740601864e-10	58	100	10	0.1	0.172413793	GO:2000630	GO:BP	positive regulation of miRNA metabolic process	21110	27190	Adipose_-_Subcutaneous_female_5_community	Adipose_-_Subcutaneous	female	5
	1656	147	query_1	TRUE	3.82696930286131e-10	376	100	18	0.18	0.04787234	GO:0050678	GO:BP	regulation of epithelial cell proliferation	21110	13956	Adipose_-_Subcutaneous_female_5_community	Adipose_-_Subcutaneous	female	5
	1657	148	query_1	TRUE	4.21177338300947e-10	709	100	23	0.23	0.032440056	GO:0008285	GO:BP	negative regulation of cell population proliferation	21110	3225	Adipose_-_Subcutaneous_female_5_community	Adipose_-_Subcutaneous	female	5
	1658	149	query_1	TRUE	1.07254129986163e-09	594	100	21	0.21	0.035353535	GO:0007507	GO:BP	heart development	21110	3064	Adipose_-_Subcutaneous_female_5_community	Adipose_-_Subcutaneous	female	5
	1659	150	query_1	TRUE	1.34265732390058e-09	601	100	21	0.21	0.034941764	GO:0007423	GO:BP	sensory organ development	21110	2989	Adipose_-_Subcutaneous_female_5_community	Adipose_-_Subcutaneous	female	5
	1660	151	query_1	TRUE	1.38610343215283e-09	602	100	21	0.21	0.034883721	GO:0071396	GO:BP	cellular response to lipid	21110	17594	Adipose_-_Subcutaneous_female_5_community	Adipose_-_Subcutaneous	female	5
	1661	152	query_1	TRUE	1.93208556744833e-09	127	100	12	0.12	0.094488189	GO:0045667	GO:BP	regulation of osteoblast differentiation	21110	12218	Adipose_-_Subcutaneous_female_5_community	Adipose_-_Subcutaneous	female	5
	1662	153	query_1	TRUE	2.19912544063962e-09	1110	100	27	0.27	0.024324324	GO:0051241	GO:BP	negative regulation of multicellular organismal process	21110	14360	Adipose_-_Subcutaneous_female_5_community	Adipose_-_Subcutaneous	female	5
	1663	154	query_1	TRUE	2.21920624291766e-09	480	100	19	0.19	0.039583333	GO:1903131	GO:BP	mononuclear cell differentiation	21110	23860	Adipose_-_Subcutaneous_female_5_community	Adipose_-_Subcutaneous	female	5
	1664	155	query_1	TRUE	2.28872332919755e-09	618	100	21	0.21	0.033980583	GO:0048598	GO:BP	embryonic morphogenesis	21110	13605	Adipose_-_Subcutaneous_female_5_community	Adipose_-_Subcutaneous	female	5
	1665	156	query_1	TRUE	2.30190428092949e-09	481	100	19	0.19	0.03950104	GO:0007389	GO:BP	pattern specification process	21110	2960	Adipose_-_Subcutaneous_female_5_community	Adipose_-_Subcutaneous	female	5
	1666	157	query_1	TRUE	2.56113672529573e-09	2547	100	40	0.4	0.015704751	GO:0007399	GO:BP	nervous system development	21110	2969	Adipose_-_Subcutaneous_female_5_community	Adipose_-_Subcutaneous	female	5
	1667	158	query_1	TRUE	3.41311520072254e-09	428	100	18	0.18	0.042056075	GO:0030098	GO:BP	lymphocyte differentiation	21110	7039	Adipose_-_Subcutaneous_female_5_community	Adipose_-_Subcutaneous	female	5
	1668	159	query_1	TRUE	3.70036582775604e-09	955	100	25	0.25	0.02617801	GO:0008284	GO:BP	positive regulation of cell population proliferation	21110	3224	Adipose_-_Subcutaneous_female_5_community	Adipose_-_Subcutaneous	female	5
	1669	160	query_1	TRUE	3.78736368370979e-09	73	100	10	0.1	0.136986301	GO:0061035	GO:BP	regulation of cartilage development	21110	16023	Adipose_-_Subcutaneous_female_5_community	Adipose_-_Subcutaneous	female	5
	1670	161	query_1	TRUE	4.6652995304457e-09	51	100	9	0.09	0.176470588	GO:1902895	GO:BP	positive regulation of miRNA transcription	21110	23653	Adipose_-_Subcutaneous_female_5_community	Adipose_-_Subcutaneous	female	5
	1671	162	query_1	TRUE	5.61985716431801e-09	52	100	9	0.09	0.173076923	GO:0003197	GO:BP	endocardial cushion development	21110	1652	Adipose_-_Subcutaneous_female_5_community	Adipose_-_Subcutaneous	female	5
	1672	163	query_1	TRUE	8.12449703741468e-09	1174	100	27	0.27	0.022998296	GO:0048646	GO:BP	anatomical structure formation involved in morphogenesis	21110	13644	Adipose_-_Subcutaneous_female_5_community	Adipose_-_Subcutaneous	female	5
	1673	164	query_1	TRUE	8.17831952268427e-09	1796	100	33	0.33	0.018374165	GO:1901700	GO:BP	response to oxygen-containing compound	21110	22661	Adipose_-_Subcutaneous_female_5_community	Adipose_-_Subcutaneous	female	5
	1674	165	query_1	TRUE	1.07274074840529e-08	187	100	13	0.13	0.069518717	GO:0048736	GO:BP	appendage development	21110	13733	Adipose_-_Subcutaneous_female_5_community	Adipose_-_Subcutaneous	female	5
	1675	166	query_1	TRUE	1.07274074840529e-08	187	100	13	0.13	0.069518717	GO:0060173	GO:BP	limb development	21110	15242	Adipose_-_Subcutaneous_female_5_community	Adipose_-_Subcutaneous	female	5
	1676	167	query_1	TRUE	1.22805416375408e-08	189	100	13	0.13	0.068783069	GO:0030324	GO:BP	lung development	21110	7136	Adipose_-_Subcutaneous_female_5_community	Adipose_-_Subcutaneous	female	5
	1677	168	query_1	TRUE	1.51245858124724e-08	22	100	7	0.07	0.318181818	GO:1902894	GO:BP	negative regulation of miRNA transcription	21110	23652	Adipose_-_Subcutaneous_female_5_community	Adipose_-_Subcutaneous	female	5
	1678	169	query_1	TRUE	1.53388811652684e-08	151	100	12	0.12	0.079470199	GO:0035108	GO:BP	limb morphogenesis	21110	9292	Adipose_-_Subcutaneous_female_5_community	Adipose_-_Subcutaneous	female	5
	1679	170	query_1	TRUE	1.53388811652684e-08	151	100	12	0.12	0.079470199	GO:0035107	GO:BP	appendage morphogenesis	21110	9291	Adipose_-_Subcutaneous_female_5_community	Adipose_-_Subcutaneous	female	5
	1680	171	query_1	TRUE	1.58911501567155e-08	58	100	9	0.09	0.155172414	GO:0072132	GO:BP	mesenchyme morphogenesis	21110	18133	Adipose_-_Subcutaneous_female_5_community	Adipose_-_Subcutaneous	female	5
	1681	172	query_1	TRUE	1.60195895250858e-08	193	100	13	0.13	0.067357513	GO:0030323	GO:BP	respiratory tube development	21110	7135	Adipose_-_Subcutaneous_female_5_community	Adipose_-_Subcutaneous	female	5
	1682	173	query_1	TRUE	1.63291209964047e-08	610	100	20	0.2	0.032786885	GO:0002521	GO:BP	leukocyte differentiation	21110	1061	Adipose_-_Subcutaneous_female_5_community	Adipose_-_Subcutaneous	female	5
	1683	174	query_1	TRUE	1.70100199277365e-08	935	100	24	0.24	0.025668449	GO:0014070	GO:BP	response to organic cyclic compound	21110	4755	Adipose_-_Subcutaneous_female_5_community	Adipose_-_Subcutaneous	female	5
	1684	175	query_1	TRUE	2.16577794180251e-08	23	100	7	0.07	0.304347826	GO:2000629	GO:BP	negative regulation of miRNA metabolic process	21110	27189	Adipose_-_Subcutaneous_female_5_community	Adipose_-_Subcutaneous	female	5
	1685	176	query_1	TRUE	2.35678045186854e-08	7521	100	69	0.69	0.009174312	GO:0051716	GO:BP	cellular response to stimulus	21110	14697	Adipose_-_Subcutaneous_female_5_community	Adipose_-_Subcutaneous	female	5
	1686	177	query_1	TRUE	2.5954938569406e-08	88	100	10	0.1	0.113636364	GO:0072091	GO:BP	regulation of stem cell proliferation	21110	18092	Adipose_-_Subcutaneous_female_5_community	Adipose_-_Subcutaneous	female	5
	1687	178	query_1	TRUE	2.80999649028176e-08	302	100	15	0.15	0.049668874	GO:0030217	GO:BP	T cell differentiation	21110	7088	Adipose_-_Subcutaneous_female_5_community	Adipose_-_Subcutaneous	female	5
	1688	179	query_1	TRUE	3.3153687906827e-08	123	100	11	0.11	0.089430894	GO:0030326	GO:BP	embryonic limb morphogenesis	21110	7138	Adipose_-_Subcutaneous_female_5_community	Adipose_-_Subcutaneous	female	5
	1689	180	query_1	TRUE	3.3153687906827e-08	123	100	11	0.11	0.089430894	GO:0035113	GO:BP	embryonic appendage morphogenesis	21110	9294	Adipose_-_Subcutaneous_female_5_community	Adipose_-_Subcutaneous	female	5
	1690	181	query_1	TRUE	3.46245890646796e-08	636	100	20	0.2	0.031446541	GO:0048729	GO:BP	tissue morphogenesis	21110	13726	Adipose_-_Subcutaneous_female_5_community	Adipose_-_Subcutaneous	female	5
	1691	182	query_1	TRUE	3.48121668157223e-08	41	100	8	0.08	0.195121951	GO:0003203	GO:BP	endocardial cushion morphogenesis	21110	1658	Adipose_-_Subcutaneous_female_5_community	Adipose_-_Subcutaneous	female	5
	1692	183	query_1	TRUE	3.86877487136006e-08	2019	100	34	0.34	0.01684002	GO:0071310	GO:BP	cellular response to organic substance	21110	17511	Adipose_-_Subcutaneous_female_5_community	Adipose_-_Subcutaneous	female	5
	1693	184	query_1	TRUE	4.00746089632329e-08	9081	100	76	0.76	0.008369122	GO:0050896	GO:BP	response to stimulus	21110	14092	Adipose_-_Subcutaneous_female_5_community	Adipose_-_Subcutaneous	female	5
	1694	185	query_1	TRUE	6.70475415509067e-08	1287	100	27	0.27	0.020979021	GO:1901701	GO:BP	cellular response to oxygen-containing compound	21110	22662	Adipose_-_Subcutaneous_female_5_community	Adipose_-_Subcutaneous	female	5
	1695	186	query_1	TRUE	7.48442807881972e-08	664	100	20	0.2	0.030120482	GO:0061061	GO:BP	muscle structure development	21110	16048	Adipose_-_Subcutaneous_female_5_community	Adipose_-_Subcutaneous	female	5
	1696	187	query_1	TRUE	8.97953323151326e-08	835	100	22	0.22	0.026347305	GO:0060284	GO:BP	regulation of cell development	21110	15333	Adipose_-_Subcutaneous_female_5_community	Adipose_-_Subcutaneous	female	5
	1697	188	query_1	TRUE	9.76749093037041e-08	674	100	20	0.2	0.029673591	GO:0043009	GO:BP	chordate embryonic development	21110	11060	Adipose_-_Subcutaneous_female_5_community	Adipose_-_Subcutaneous	female	5
	1698	189	query_1	TRUE	1.06786934961545e-07	527	100	18	0.18	0.034155598	GO:0002009	GO:BP	morphogenesis of an epithelium	21110	628	Adipose_-_Subcutaneous_female_5_community	Adipose_-_Subcutaneous	female	5
	1699	190	query_1	TRUE	1.3379816820536e-07	48	100	8	0.08	0.166666667	GO:0060443	GO:BP	mammary gland morphogenesis	21110	15479	Adipose_-_Subcutaneous_female_5_community	Adipose_-_Subcutaneous	female	5
	1700	191	query_1	TRUE	1.72699692271824e-07	696	100	20	0.2	0.028735632	GO:0009792	GO:BP	embryo development ending in birth or egg hatching	21110	3757	Adipose_-_Subcutaneous_female_5_community	Adipose_-_Subcutaneous	female	5
	1701	192	query_1	TRUE	2.17465596015715e-07	412	100	16	0.16	0.038834951	GO:1903706	GO:BP	regulation of hemopoiesis	21110	24346	Adipose_-_Subcutaneous_female_5_community	Adipose_-_Subcutaneous	female	5
	1702	193	query_1	TRUE	2.87190410574944e-07	32	100	7	0.07	0.21875	GO:0048384	GO:BP	retinoic acid receptor signaling pathway	21110	13457	Adipose_-_Subcutaneous_female_5_community	Adipose_-_Subcutaneous	female	5
	1703	194	query_1	TRUE	3.35092171925606e-07	246	100	13	0.13	0.052845528	GO:0048863	GO:BP	stem cell differentiation	21110	13846	Adipose_-_Subcutaneous_female_5_community	Adipose_-_Subcutaneous	female	5
	1704	195	query_1	TRUE	3.60429068561639e-07	54	100	8	0.08	0.148148148	GO:0032330	GO:BP	regulation of chondrocyte differentiation	21110	7909	Adipose_-_Subcutaneous_female_5_community	Adipose_-_Subcutaneous	female	5
	1705	196	query_1	TRUE	3.63744171155172e-07	1949	100	32	0.32	0.016418676	GO:0033554	GO:BP	cellular response to stress	21110	8724	Adipose_-_Subcutaneous_female_5_community	Adipose_-_Subcutaneous	female	5
	1706	197	query_1	TRUE	3.70732842398466e-07	303	100	14	0.14	0.04620462	GO:0048562	GO:BP	embryonic organ morphogenesis	21110	13573	Adipose_-_Subcutaneous_female_5_community	Adipose_-_Subcutaneous	female	5
	1707	198	query_1	TRUE	3.74102165734089e-07	18	100	6	0.06	0.333333333	GO:1901522	GO:BP	positive regulation of transcription from RNA polymerase II promoter involved in cellular response to chemical stimulus	21110	22525	Adipose_-_Subcutaneous_female_5_community	Adipose_-_Subcutaneous	female	5
	1708	199	query_1	TRUE	5.42325261855351e-07	119	100	10	0.1	0.084033613	GO:0002062	GO:BP	chondrocyte differentiation	21110	670	Adipose_-_Subcutaneous_female_5_community	Adipose_-_Subcutaneous	female	5
	1709	200	query_1	TRUE	5.42325261855351e-07	119	100	10	0.1	0.084033613	GO:0072089	GO:BP	stem cell proliferation	21110	18090	Adipose_-_Subcutaneous_female_5_community	Adipose_-_Subcutaneous	female	5
	1710	201	query_1	TRUE	6.70300910406562e-07	317	100	14	0.14	0.044164038	GO:1902105	GO:BP	regulation of leukocyte differentiation	21110	23039	Adipose_-_Subcutaneous_female_5_community	Adipose_-_Subcutaneous	female	5
	1711	202	query_1	TRUE	7.53085793776137e-07	164	100	11	0.11	0.067073171	GO:0035265	GO:BP	organ growth	21110	9412	Adipose_-_Subcutaneous_female_5_community	Adipose_-_Subcutaneous	female	5
	1712	203	query_1	TRUE	7.64956149699108e-07	2129	100	33	0.33	0.015500235	GO:0008219	GO:BP	cell death	21110	3218	Adipose_-_Subcutaneous_female_5_community	Adipose_-_Subcutaneous	female	5
	1713	204	query_1	TRUE	8.10361265311561e-07	212	100	12	0.12	0.056603774	GO:0045619	GO:BP	regulation of lymphocyte differentiation	21110	12170	Adipose_-_Subcutaneous_female_5_community	Adipose_-_Subcutaneous	female	5
	1714	205	query_1	TRUE	9.69165421285098e-07	1905	100	31	0.31	0.016272966	GO:0006915	GO:BP	apoptotic process	21110	2620	Adipose_-_Subcutaneous_female_5_community	Adipose_-_Subcutaneous	female	5
	1715	206	query_1	TRUE	1.48078401936457e-06	22	100	6	0.06	0.272727273	GO:2000647	GO:BP	negative regulation of stem cell proliferation	21110	27207	Adipose_-_Subcutaneous_female_5_community	Adipose_-_Subcutaneous	female	5
	1716	207	query_1	TRUE	1.53052278180517e-06	1705	100	29	0.29	0.017008798	GO:0022008	GO:BP	neurogenesis	21110	6923	Adipose_-_Subcutaneous_female_5_community	Adipose_-_Subcutaneous	female	5
	1717	208	query_1	TRUE	1.63782140637765e-06	404	100	15	0.15	0.037128713	GO:0001654	GO:BP	eye development	21110	382	Adipose_-_Subcutaneous_female_5_community	Adipose_-_Subcutaneous	female	5
	1718	209	query_1	TRUE	1.79962506171906e-06	710	100	19	0.19	0.026760563	GO:0070848	GO:BP	response to growth factor	21110	17276	Adipose_-_Subcutaneous_female_5_community	Adipose_-_Subcutaneous	female	5
	1719	210	query_1	TRUE	1.87471063466312e-06	408	100	15	0.15	0.036764706	GO:0001701	GO:BP	in utero embryonic development	21110	407	Adipose_-_Subcutaneous_female_5_community	Adipose_-_Subcutaneous	female	5
	1720	211	query_1	TRUE	1.87471063466312e-06	408	100	15	0.15	0.036764706	GO:0150063	GO:BP	visual system development	21110	21097	Adipose_-_Subcutaneous_female_5_community	Adipose_-_Subcutaneous	female	5
	1721	212	query_1	TRUE	1.97509046604373e-06	1961	100	31	0.31	0.015808261	GO:0012501	GO:BP	programmed cell death	21110	4688	Adipose_-_Subcutaneous_female_5_community	Adipose_-_Subcutaneous	female	5
	1722	213	query_1	TRUE	2.03269936835633e-06	180	100	11	0.11	0.061111111	GO:0045580	GO:BP	regulation of T cell differentiation	21110	12131	Adipose_-_Subcutaneous_female_5_community	Adipose_-_Subcutaneous	female	5
	1723	214	query_1	TRUE	2.13115569164153e-06	286	100	13	0.13	0.045454545	GO:0090596	GO:BP	sensory organ morphogenesis	21110	19390	Adipose_-_Subcutaneous_female_5_community	Adipose_-_Subcutaneous	female	5
	1724	215	query_1	TRUE	2.28940488882867e-06	414	100	15	0.15	0.036231884	GO:0048880	GO:BP	sensory system development	21110	13860	Adipose_-_Subcutaneous_female_5_community	Adipose_-_Subcutaneous	female	5
	1725	216	query_1	TRUE	2.51996171300733e-06	351	100	14	0.14	0.03988604	GO:0043010	GO:BP	camera-type eye development	21110	11061	Adipose_-_Subcutaneous_female_5_community	Adipose_-_Subcutaneous	female	5
	1726	217	query_1	TRUE	2.69749903839933e-06	419	100	15	0.15	0.035799523	GO:0030099	GO:BP	myeloid cell differentiation	21110	7040	Adipose_-_Subcutaneous_female_5_community	Adipose_-_Subcutaneous	female	5
	1727	218	query_1	TRUE	2.89962251104007e-06	237	100	12	0.12	0.050632911	GO:0045444	GO:BP	fat cell differentiation	21110	12076	Adipose_-_Subcutaneous_female_5_community	Adipose_-_Subcutaneous	female	5
	1728	219	query_1	TRUE	3.19019054817037e-06	239	100	12	0.12	0.050209205	GO:0014706	GO:BP	striated muscle tissue development	21110	4763	Adipose_-_Subcutaneous_female_5_community	Adipose_-_Subcutaneous	female	5
	1729	220	query_1	TRUE	4.32546110338641e-06	73	100	8	0.08	0.109589041	GO:0003170	GO:BP	heart valve development	21110	1625	Adipose_-_Subcutaneous_female_5_community	Adipose_-_Subcutaneous	female	5
	1730	221	query_1	TRUE	4.63575304149079e-06	436	100	15	0.15	0.03440367	GO:0003002	GO:BP	regionalization	21110	1472	Adipose_-_Subcutaneous_female_5_community	Adipose_-_Subcutaneous	female	5
	1731	222	query_1	TRUE	5.62369764532059e-06	1459	100	26	0.26	0.017820425	GO:0042981	GO:BP	regulation of apoptotic process	21110	11046	Adipose_-_Subcutaneous_female_5_community	Adipose_-_Subcutaneous	female	5
	1732	223	query_1	TRUE	6.14664466105883e-06	6604	100	60	0.6	0.009085403	GO:0007154	GO:BP	cell communication	21110	2781	Adipose_-_Subcutaneous_female_5_community	Adipose_-_Subcutaneous	female	5
	1733	224	query_1	TRUE	6.26512751053036e-06	2710	100	36	0.36	0.013284133	GO:0002376	GO:BP	immune system process	21110	924	Adipose_-_Subcutaneous_female_5_community	Adipose_-_Subcutaneous	female	5
	1734	225	query_1	TRUE	6.30903320013729e-06	680	100	18	0.18	0.026470588	GO:0071363	GO:BP	cellular response to growth factor stimulus	21110	17561	Adipose_-_Subcutaneous_female_5_community	Adipose_-_Subcutaneous	female	5
	1735	226	query_1	TRUE	6.40599151719075e-06	153	100	10	0.1	0.065359477	GO:0001890	GO:BP	placenta development	21110	531	Adipose_-_Subcutaneous_female_5_community	Adipose_-_Subcutaneous	female	5
	1736	227	query_1	TRUE	6.86380626008811e-06	49	100	7	0.07	0.142857143	GO:0030850	GO:BP	prostate gland development	21110	7299	Adipose_-_Subcutaneous_female_5_community	Adipose_-_Subcutaneous	female	5
	1737	228	query_1	TRUE	7.30733057137675e-06	28	100	6	0.06	0.214285714	GO:0003272	GO:BP	endocardial cushion formation	21110	1724	Adipose_-_Subcutaneous_female_5_community	Adipose_-_Subcutaneous	female	5
	1738	229	query_1	TRUE	7.42396724046021e-06	1157	100	23	0.23	0.019878997	GO:0001775	GO:BP	cell activation	21110	454	Adipose_-_Subcutaneous_female_5_community	Adipose_-_Subcutaneous	female	5
	1739	230	query_1	TRUE	8.85476437419903e-06	1491	100	26	0.26	0.017437961	GO:0043067	GO:BP	regulation of programmed cell death	21110	11095	Adipose_-_Subcutaneous_female_5_community	Adipose_-_Subcutaneous	female	5
	1740	231	query_1	TRUE	9.07893496813531e-06	116	100	9	0.09	0.077586207	GO:0001708	GO:BP	cell fate specification	21110	414	Adipose_-_Subcutaneous_female_5_community	Adipose_-_Subcutaneous	female	5
	1741	232	query_1	TRUE	1.0610322088882e-05	1504	100	26	0.26	0.017287234	GO:0002682	GO:BP	regulation of immune system process	21110	1218	Adipose_-_Subcutaneous_female_5_community	Adipose_-_Subcutaneous	female	5
	1742	233	query_1	TRUE	1.13326231294974e-05	706	100	18	0.18	0.025495751	GO:0001568	GO:BP	blood vessel development	21110	367	Adipose_-_Subcutaneous_female_5_community	Adipose_-_Subcutaneous	female	5
	1743	234	query_1	TRUE	1.30461931576125e-05	547	100	16	0.16	0.029250457	GO:0042110	GO:BP	T cell activation	21110	10539	Adipose_-_Subcutaneous_female_5_community	Adipose_-_Subcutaneous	female	5
	1744	235	query_1	TRUE	1.41182676837643e-05	31	100	6	0.06	0.193548387	GO:0061037	GO:BP	negative regulation of cartilage development	21110	16025	Adipose_-_Subcutaneous_female_5_community	Adipose_-_Subcutaneous	female	5
	1745	236	query_1	TRUE	1.56729596914277e-05	1648	100	27	0.27	0.016383495	GO:0010941	GO:BP	regulation of cell death	21110	4635	Adipose_-_Subcutaneous_female_5_community	Adipose_-_Subcutaneous	female	5
	1746	237	query_1	TRUE	1.83680657027548e-05	410	100	14	0.14	0.034146341	GO:0060537	GO:BP	muscle tissue development	21110	15567	Adipose_-_Subcutaneous_female_5_community	Adipose_-_Subcutaneous	female	5
	1747	238	query_1	TRUE	1.8372747354848e-05	342	100	13	0.13	0.038011696	GO:0048545	GO:BP	response to steroid hormone	21110	13564	Adipose_-_Subcutaneous_female_5_community	Adipose_-_Subcutaneous	female	5
	1748	239	query_1	TRUE	1.92665190515905e-05	1012	100	21	0.21	0.020750988	GO:0045321	GO:BP	leukocyte activation	21110	12051	Adipose_-_Subcutaneous_female_5_community	Adipose_-_Subcutaneous	female	5
	1749	240	query_1	TRUE	2.10760433524263e-05	33	100	6	0.06	0.181818182	GO:0060317	GO:BP	cardiac epithelial to mesenchymal transition	21110	15362	Adipose_-_Subcutaneous_female_5_community	Adipose_-_Subcutaneous	female	5
	1750	241	query_1	TRUE	2.2050890925742e-05	737	100	18	0.18	0.024423338	GO:0001944	GO:BP	vasculature development	21110	570	Adipose_-_Subcutaneous_female_5_community	Adipose_-_Subcutaneous	female	5
	1751	242	query_1	TRUE	2.3350772941248e-05	90	100	8	0.08	0.088888889	GO:0033273	GO:BP	response to vitamin	21110	8542	Adipose_-_Subcutaneous_female_5_community	Adipose_-_Subcutaneous	female	5
	1752	243	query_1	TRUE	2.45112933125668e-05	655	100	17	0.17	0.025954198	GO:0048589	GO:BP	developmental growth	21110	13600	Adipose_-_Subcutaneous_female_5_community	Adipose_-_Subcutaneous	female	5
	1753	244	query_1	TRUE	2.78229120644432e-05	92	100	8	0.08	0.086956522	GO:0060021	GO:BP	roof of mouth development	21110	15115	Adipose_-_Subcutaneous_female_5_community	Adipose_-_Subcutaneous	female	5
	1754	245	query_1	TRUE	2.83365220603195e-05	578	100	16	0.16	0.027681661	GO:0071407	GO:BP	cellular response to organic cyclic compound	21110	17605	Adipose_-_Subcutaneous_female_5_community	Adipose_-_Subcutaneous	female	5
	1755	246	query_1	TRUE	3.0396584391397e-05	233	100	11	0.11	0.0472103	GO:0043583	GO:BP	ear development	21110	11382	Adipose_-_Subcutaneous_female_5_community	Adipose_-_Subcutaneous	female	5
	1756	247	query_1	TRUE	3.17722348180673e-05	234	100	11	0.11	0.047008547	GO:0048705	GO:BP	skeletal system morphogenesis	21110	13702	Adipose_-_Subcutaneous_female_5_community	Adipose_-_Subcutaneous	female	5
	1757	248	query_1	TRUE	3.19855258999281e-05	847	100	19	0.19	0.022432113	GO:0046649	GO:BP	lymphocyte activation	21110	12996	Adipose_-_Subcutaneous_female_5_community	Adipose_-_Subcutaneous	female	5
	1758	249	query_1	TRUE	3.24610108482486e-05	6493	100	58	0.58	0.008932697	GO:0023052	GO:BP	signaling	21110	7002	Adipose_-_Subcutaneous_female_5_community	Adipose_-_Subcutaneous	female	5
	1759	250	query_1	TRUE	3.4569811465393e-05	135	100	9	0.09	0.066666667	GO:0048565	GO:BP	digestive tract development	21110	13576	Adipose_-_Subcutaneous_female_5_community	Adipose_-_Subcutaneous	female	5
	1760	251	query_1	TRUE	3.98548872835648e-05	1488	100	25	0.25	0.016801075	GO:0048699	GO:BP	generation of neurons	21110	13696	Adipose_-_Subcutaneous_female_5_community	Adipose_-_Subcutaneous	female	5
	1761	252	query_1	TRUE	4.18951948977338e-05	138	100	9	0.09	0.065217391	GO:0043401	GO:BP	steroid hormone mediated signaling pathway	21110	11260	Adipose_-_Subcutaneous_female_5_community	Adipose_-_Subcutaneous	female	5
	1762	253	query_1	TRUE	5.86284934098757e-05	310	100	12	0.12	0.038709677	GO:0048511	GO:BP	rhythmic process	21110	13534	Adipose_-_Subcutaneous_female_5_community	Adipose_-_Subcutaneous	female	5
	1763	254	query_1	TRUE	6.07153278985158e-05	144	100	9	0.09	0.0625	GO:0035051	GO:BP	cardiocyte differentiation	21110	9260	Adipose_-_Subcutaneous_female_5_community	Adipose_-_Subcutaneous	female	5
	1764	255	query_1	TRUE	6.48248612397729e-05	67	100	7	0.07	0.104477612	GO:0001655	GO:BP	urogenital system development	21110	383	Adipose_-_Subcutaneous_female_5_community	Adipose_-_Subcutaneous	female	5
	1765	256	query_1	TRUE	6.67740812286626e-05	4017	100	43	0.43	0.010704506	GO:0006950	GO:BP	response to stress	21110	2640	Adipose_-_Subcutaneous_female_5_community	Adipose_-_Subcutaneous	female	5
	1766	257	query_1	TRUE	7.26323389274814e-05	147	100	9	0.09	0.06122449	GO:0055123	GO:BP	digestive system development	21110	15093	Adipose_-_Subcutaneous_female_5_community	Adipose_-_Subcutaneous	female	5
	1767	258	query_1	TRUE	7.98043374643518e-05	69	100	7	0.07	0.101449275	GO:0014855	GO:BP	striated muscle cell proliferation	21110	4853	Adipose_-_Subcutaneous_female_5_community	Adipose_-_Subcutaneous	female	5
	1768	259	query_1	TRUE	7.98627246986158e-05	3423	100	39	0.39	0.011393514	GO:0010646	GO:BP	regulation of cell communication	21110	4388	Adipose_-_Subcutaneous_female_5_community	Adipose_-_Subcutaneous	female	5
	1769	260	query_1	TRUE	8.29867229979553e-05	41	100	6	0.06	0.146341463	GO:0140467	GO:BP	integrated stress response signaling	21110	20877	Adipose_-_Subcutaneous_female_5_community	Adipose_-_Subcutaneous	female	5
	1770	261	query_1	TRUE	8.75350746164177e-05	201	100	10	0.1	0.049751244	GO:0045664	GO:BP	regulation of neuron differentiation	21110	12215	Adipose_-_Subcutaneous_female_5_community	Adipose_-_Subcutaneous	female	5
	1771	262	query_1	TRUE	9.61148844775331e-05	203	100	10	0.1	0.049261084	GO:0001763	GO:BP	morphogenesis of a branching structure	21110	443	Adipose_-_Subcutaneous_female_5_community	Adipose_-_Subcutaneous	female	5
	1772	263	query_1	TRUE	0.000100148	633	100	16	0.16	0.025276461	GO:0034660	GO:BP	ncRNA metabolic process	21110	9175	Adipose_-_Subcutaneous_female_5_community	Adipose_-_Subcutaneous	female	5
	1773	264	query_1	TRUE	0.00010771	72	100	7	0.07	0.097222222	GO:0046637	GO:BP	regulation of alpha-beta T cell differentiation	21110	12984	Adipose_-_Subcutaneous_female_5_community	Adipose_-_Subcutaneous	female	5
	1774	265	query_1	TRUE	0.000134489	405	100	13	0.13	0.032098765	GO:0030900	GO:BP	forebrain development	21110	7322	Adipose_-_Subcutaneous_female_5_community	Adipose_-_Subcutaneous	female	5
	1775	266	query_1	TRUE	0.00014099	113	100	8	0.08	0.07079646	GO:0032526	GO:BP	response to retinoic acid	21110	8044	Adipose_-_Subcutaneous_female_5_community	Adipose_-_Subcutaneous	female	5
	1776	267	query_1	TRUE	0.000151136	160	100	9	0.09	0.05625	GO:0030509	GO:BP	BMP signaling pathway	21110	7190	Adipose_-_Subcutaneous_female_5_community	Adipose_-_Subcutaneous	female	5
	1777	268	query_1	TRUE	0.000151142	213	100	10	0.1	0.046948357	GO:0071383	GO:BP	cellular response to steroid hormone stimulus	21110	17581	Adipose_-_Subcutaneous_female_5_community	Adipose_-_Subcutaneous	female	5
	1778	269	query_1	TRUE	0.000156098	339	100	12	0.12	0.03539823	GO:0060562	GO:BP	epithelial tube morphogenesis	21110	15589	Adipose_-_Subcutaneous_female_5_community	Adipose_-_Subcutaneous	female	5
	1779	270	query_1	TRUE	0.000158314	937	100	19	0.19	0.020277481	GO:0040007	GO:BP	growth	21110	10460	Adipose_-_Subcutaneous_female_5_community	Adipose_-_Subcutaneous	female	5
	1780	271	query_1	TRUE	0.000159463	161	100	9	0.09	0.055900621	GO:0001837	GO:BP	epithelial to mesenchymal transition	21110	508	Adipose_-_Subcutaneous_female_5_community	Adipose_-_Subcutaneous	female	5
	1781	272	query_1	TRUE	0.000177412	6034	100	54	0.54	0.008949287	GO:0007165	GO:BP	signal transduction	21110	2792	Adipose_-_Subcutaneous_female_5_community	Adipose_-_Subcutaneous	female	5
	1782	273	query_1	TRUE	0.000211723	10	100	4	0.04	0.4	GO:0070562	GO:BP	regulation of vitamin D receptor signaling pathway	21110	17112	Adipose_-_Subcutaneous_female_5_community	Adipose_-_Subcutaneous	female	5
	1783	274	query_1	TRUE	0.000215414	1165	100	21	0.21	0.018025751	GO:0010628	GO:BP	positive regulation of gene expression	21110	4370	Adipose_-_Subcutaneous_female_5_community	Adipose_-_Subcutaneous	female	5
	1784	275	query_1	TRUE	0.000224233	3	100	3	0.03	1	GO:0002157	GO:BP	positive regulation of thyroid hormone mediated signaling pathway	21110	736	Adipose_-_Subcutaneous_female_5_community	Adipose_-_Subcutaneous	female	5
	1785	276	query_1	TRUE	0.000225308	120	100	8	0.08	0.066666667	GO:0046632	GO:BP	alpha-beta T cell differentiation	21110	12979	Adipose_-_Subcutaneous_female_5_community	Adipose_-_Subcutaneous	female	5
	1786	277	query_1	TRUE	0.000229815	168	100	9	0.09	0.053571429	GO:0048592	GO:BP	eye morphogenesis	21110	13601	Adipose_-_Subcutaneous_female_5_community	Adipose_-_Subcutaneous	female	5
	1787	278	query_1	TRUE	0.000231009	25	100	5	0.05	0.2	GO:0032331	GO:BP	negative regulation of chondrocyte differentiation	21110	7910	Adipose_-_Subcutaneous_female_5_community	Adipose_-_Subcutaneous	female	5
	1788	279	query_1	TRUE	0.00023226	223	100	10	0.1	0.044843049	GO:0048738	GO:BP	cardiac muscle tissue development	21110	13735	Adipose_-_Subcutaneous_female_5_community	Adipose_-_Subcutaneous	female	5
	1789	280	query_1	TRUE	0.000246076	3413	100	38	0.38	0.0111339	GO:0023051	GO:BP	regulation of signaling	21110	7001	Adipose_-_Subcutaneous_female_5_community	Adipose_-_Subcutaneous	female	5
	1790	281	query_1	TRUE	0.000252448	225	100	10	0.1	0.044444444	GO:0009952	GO:BP	anterior/posterior pattern specification	21110	3868	Adipose_-_Subcutaneous_female_5_community	Adipose_-_Subcutaneous	female	5
	1791	282	query_1	TRUE	0.000267412	171	100	9	0.09	0.052631579	GO:0071773	GO:BP	cellular response to BMP stimulus	21110	17857	Adipose_-_Subcutaneous_female_5_community	Adipose_-_Subcutaneous	female	5
	1792	283	query_1	TRUE	0.000267412	171	100	9	0.09	0.052631579	GO:0071772	GO:BP	response to BMP	21110	17856	Adipose_-_Subcutaneous_female_5_community	Adipose_-_Subcutaneous	female	5
	1793	284	query_1	TRUE	0.000283374	50	100	6	0.06	0.12	GO:0048546	GO:BP	digestive tract morphogenesis	21110	13565	Adipose_-_Subcutaneous_female_5_community	Adipose_-_Subcutaneous	female	5
	1794	285	query_1	TRUE	0.000283374	50	100	6	0.06	0.12	GO:0060038	GO:BP	cardiac muscle cell proliferation	21110	15132	Adipose_-_Subcutaneous_female_5_community	Adipose_-_Subcutaneous	female	5
	1795	286	query_1	TRUE	0.000306503	1415	100	23	0.23	0.016254417	GO:0030182	GO:BP	neuron differentiation	21110	7062	Adipose_-_Subcutaneous_female_5_community	Adipose_-_Subcutaneous	female	5
	1796	287	query_1	TRUE	0.000312336	515	100	14	0.14	0.027184466	GO:0009991	GO:BP	response to extracellular stimulus	21110	3893	Adipose_-_Subcutaneous_female_5_community	Adipose_-_Subcutaneous	female	5
	1797	288	query_1	TRUE	0.000329588	3003	100	35	0.35	0.011655012	GO:0009966	GO:BP	regulation of signal transduction	21110	3882	Adipose_-_Subcutaneous_female_5_community	Adipose_-_Subcutaneous	female	5
	1798	289	query_1	TRUE	0.000348389	27	100	5	0.05	0.185185185	GO:0060740	GO:BP	prostate gland epithelium morphogenesis	21110	15756	Adipose_-_Subcutaneous_female_5_community	Adipose_-_Subcutaneous	female	5
	1799	290	query_1	TRUE	0.000378831	443	100	13	0.13	0.029345372	GO:0051090	GO:BP	regulation of DNA-binding transcription factor activity	21110	14245	Adipose_-_Subcutaneous_female_5_community	Adipose_-_Subcutaneous	female	5
	1800	291	query_1	TRUE	0.000422537	28	100	5	0.05	0.178571429	GO:0060479	GO:BP	lung cell differentiation	21110	15511	Adipose_-_Subcutaneous_female_5_community	Adipose_-_Subcutaneous	female	5
	1801	292	query_1	TRUE	0.000422537	28	100	5	0.05	0.178571429	GO:0060487	GO:BP	lung epithelial cell differentiation	21110	15519	Adipose_-_Subcutaneous_female_5_community	Adipose_-_Subcutaneous	female	5
	1802	293	query_1	TRUE	0.000422537	28	100	5	0.05	0.178571429	GO:0035116	GO:BP	embryonic hindlimb morphogenesis	21110	9297	Adipose_-_Subcutaneous_female_5_community	Adipose_-_Subcutaneous	female	5
	1803	294	query_1	TRUE	0.000434161	181	100	9	0.09	0.049723757	GO:0098727	GO:BP	maintenance of cell number	21110	19907	Adipose_-_Subcutaneous_female_5_community	Adipose_-_Subcutaneous	female	5
	1804	295	query_1	TRUE	0.000444457	131	100	8	0.08	0.061068702	GO:0045621	GO:BP	positive regulation of lymphocyte differentiation	21110	12172	Adipose_-_Subcutaneous_female_5_community	Adipose_-_Subcutaneous	female	5
	1805	296	query_1	TRUE	0.000469092	2900	100	34	0.34	0.011724138	GO:0009605	GO:BP	response to external stimulus	21110	3610	Adipose_-_Subcutaneous_female_5_community	Adipose_-_Subcutaneous	female	5
	1806	297	query_1	TRUE	0.000473796	619	100	15	0.15	0.024232633	GO:0048514	GO:BP	blood vessel morphogenesis	21110	13537	Adipose_-_Subcutaneous_female_5_community	Adipose_-_Subcutaneous	female	5
	1807	298	query_1	TRUE	0.000495439	12	100	4	0.04	0.333333333	GO:0070561	GO:BP	vitamin D receptor signaling pathway	21110	17111	Adipose_-_Subcutaneous_female_5_community	Adipose_-_Subcutaneous	female	5
	1808	299	query_1	TRUE	0.000495439	12	100	4	0.04	0.333333333	GO:0007183	GO:BP	SMAD protein complex assembly	21110	2807	Adipose_-_Subcutaneous_female_5_community	Adipose_-_Subcutaneous	female	5
	1809	300	query_1	TRUE	0.000505894	378	100	12	0.12	0.031746032	GO:0007178	GO:BP	transmembrane receptor protein serine/threonine kinase signaling pathway	21110	2803	Adipose_-_Subcutaneous_female_5_community	Adipose_-_Subcutaneous	female	5
	1810	301	query_1	TRUE	0.000508654	29	100	5	0.05	0.172413793	GO:0060512	GO:BP	prostate gland morphogenesis	21110	15542	Adipose_-_Subcutaneous_female_5_community	Adipose_-_Subcutaneous	female	5
	1811	302	query_1	TRUE	0.000522708	185	100	9	0.09	0.048648649	GO:0007565	GO:BP	female pregnancy	21110	3114	Adipose_-_Subcutaneous_female_5_community	Adipose_-_Subcutaneous	female	5
	1812	303	query_1	TRUE	0.000553358	310	100	11	0.11	0.035483871	GO:0060485	GO:BP	mesenchyme development	21110	15517	Adipose_-_Subcutaneous_female_5_community	Adipose_-_Subcutaneous	female	5
	1813	304	query_1	TRUE	0.000560338	135	100	8	0.08	0.059259259	GO:0007498	GO:BP	mesoderm development	21110	3055	Adipose_-_Subcutaneous_female_5_community	Adipose_-_Subcutaneous	female	5
	1814	305	query_1	TRUE	0.000592988	92	100	7	0.07	0.076086957	GO:0045666	GO:BP	positive regulation of neuron differentiation	21110	12217	Adipose_-_Subcutaneous_female_5_community	Adipose_-_Subcutaneous	female	5
	1815	306	query_1	TRUE	0.000599043	188	100	9	0.09	0.04787234	GO:0061138	GO:BP	morphogenesis of a branching epithelium	21110	16122	Adipose_-_Subcutaneous_female_5_community	Adipose_-_Subcutaneous	female	5
	1816	307	query_1	TRUE	0.000615583	385	100	12	0.12	0.031168831	GO:0008544	GO:BP	epidermis development	21110	3267	Adipose_-_Subcutaneous_female_5_community	Adipose_-_Subcutaneous	female	5
	1817	308	query_1	TRUE	0.000701215	139	100	8	0.08	0.057553957	GO:0030879	GO:BP	mammary gland development	21110	7315	Adipose_-_Subcutaneous_female_5_community	Adipose_-_Subcutaneous	female	5
	1818	309	query_1	TRUE	0.000713033	13	100	4	0.04	0.307692308	GO:0036302	GO:BP	atrioventricular canal development	21110	10076	Adipose_-_Subcutaneous_female_5_community	Adipose_-_Subcutaneous	female	5
	1819	310	query_1	TRUE	0.000740834	140	100	8	0.08	0.057142857	GO:0050680	GO:BP	negative regulation of epithelial cell proliferation	21110	13958	Adipose_-_Subcutaneous_female_5_community	Adipose_-_Subcutaneous	female	5
	1820	311	query_1	TRUE	0.000768316	1146	100	20	0.2	0.017452007	GO:0009628	GO:BP	response to abiotic stimulus	21110	3626	Adipose_-_Subcutaneous_female_5_community	Adipose_-_Subcutaneous	female	5
	1821	312	query_1	TRUE	0.000852884	32	100	5	0.05	0.15625	GO:0071295	GO:BP	cellular response to vitamin	21110	17496	Adipose_-_Subcutaneous_female_5_community	Adipose_-_Subcutaneous	female	5
	1822	313	query_1	TRUE	0.000852884	32	100	5	0.05	0.15625	GO:0035115	GO:BP	embryonic forelimb morphogenesis	21110	9296	Adipose_-_Subcutaneous_female_5_community	Adipose_-_Subcutaneous	female	5
	1823	314	query_1	TRUE	0.000858563	324	100	11	0.11	0.033950617	GO:0072001	GO:BP	renal system development	21110	18005	Adipose_-_Subcutaneous_female_5_community	Adipose_-_Subcutaneous	female	5
	1824	315	query_1	TRUE	0.000859333	60	100	6	0.06	0.1	GO:0003179	GO:BP	heart valve morphogenesis	21110	1634	Adipose_-_Subcutaneous_female_5_community	Adipose_-_Subcutaneous	female	5
	1825	316	query_1	TRUE	0.000859333	60	100	6	0.06	0.1	GO:0060135	GO:BP	maternal process involved in female pregnancy	21110	15212	Adipose_-_Subcutaneous_female_5_community	Adipose_-_Subcutaneous	female	5
	1826	317	query_1	TRUE	0.000949447	61	100	6	0.06	0.098360656	GO:0042733	GO:BP	embryonic digit morphogenesis	21110	10909	Adipose_-_Subcutaneous_female_5_community	Adipose_-_Subcutaneous	female	5
	1827	318	query_1	TRUE	0.000961432	260	100	10	0.1	0.038461538	GO:0003007	GO:BP	heart morphogenesis	21110	1477	Adipose_-_Subcutaneous_female_5_community	Adipose_-_Subcutaneous	female	5
	1828	319	query_1	TRUE	0.000994131	848	100	17	0.17	0.02004717	GO:0060322	GO:BP	head development	21110	15367	Adipose_-_Subcutaneous_female_5_community	Adipose_-_Subcutaneous	female	5
	1829	320	query_1	TRUE	0.001029582	330	100	11	0.11	0.033333333	GO:0071496	GO:BP	cellular response to external stimulus	21110	17676	Adipose_-_Subcutaneous_female_5_community	Adipose_-_Subcutaneous	female	5
	1830	321	query_1	TRUE	0.001031346	262	100	10	0.1	0.038167939	GO:0031668	GO:BP	cellular response to extracellular stimulus	21110	7676	Adipose_-_Subcutaneous_female_5_community	Adipose_-_Subcutaneous	female	5
	1831	322	query_1	TRUE	0.001050611	100	100	7	0.07	0.07	GO:0001657	GO:BP	ureteric bud development	21110	385	Adipose_-_Subcutaneous_female_5_community	Adipose_-_Subcutaneous	female	5
	1832	323	query_1	TRUE	0.001061471	485	100	13	0.13	0.026804124	GO:0031667	GO:BP	response to nutrient levels	21110	7675	Adipose_-_Subcutaneous_female_5_community	Adipose_-_Subcutaneous	female	5
	1833	324	query_1	TRUE	0.001090895	661	100	15	0.15	0.02269289	GO:0002694	GO:BP	regulation of leukocyte activation	21110	1230	Adipose_-_Subcutaneous_female_5_community	Adipose_-_Subcutaneous	female	5
	1834	325	query_1	TRUE	0.001124504	101	100	7	0.07	0.069306931	GO:0072164	GO:BP	mesonephric tubule development	21110	18165	Adipose_-_Subcutaneous_female_5_community	Adipose_-_Subcutaneous	female	5
	1835	326	query_1	TRUE	0.001124504	101	100	7	0.07	0.069306931	GO:0072163	GO:BP	mesonephric epithelium development	21110	18164	Adipose_-_Subcutaneous_female_5_community	Adipose_-_Subcutaneous	female	5
	1836	327	query_1	TRUE	0.001242247	205	100	9	0.09	0.043902439	GO:0048839	GO:BP	inner ear development	21110	13823	Adipose_-_Subcutaneous_female_5_community	Adipose_-_Subcutaneous	female	5
	1837	328	query_1	TRUE	0.001242247	205	100	9	0.09	0.043902439	GO:0033002	GO:BP	muscle cell proliferation	21110	8400	Adipose_-_Subcutaneous_female_5_community	Adipose_-_Subcutaneous	female	5
	1838	329	query_1	TRUE	0.001293956	206	100	9	0.09	0.04368932	GO:0044703	GO:BP	multi-organism reproductive process	21110	11803	Adipose_-_Subcutaneous_female_5_community	Adipose_-_Subcutaneous	female	5
	1839	330	query_1	TRUE	0.001359523	35	100	5	0.05	0.142857143	GO:0035137	GO:BP	hindlimb morphogenesis	21110	9316	Adipose_-_Subcutaneous_female_5_community	Adipose_-_Subcutaneous	female	5
	1840	331	query_1	TRUE	0.001359523	35	100	5	0.05	0.142857143	GO:0001893	GO:BP	maternal placenta development	21110	533	Adipose_-_Subcutaneous_female_5_community	Adipose_-_Subcutaneous	female	5
	1841	332	query_1	TRUE	0.001359523	35	100	5	0.05	0.142857143	GO:0048048	GO:BP	embryonic eye morphogenesis	21110	13218	Adipose_-_Subcutaneous_female_5_community	Adipose_-_Subcutaneous	female	5
	1842	333	query_1	TRUE	0.001465314	105	100	7	0.07	0.066666667	GO:0001823	GO:BP	mesonephros development	21110	494	Adipose_-_Subcutaneous_female_5_community	Adipose_-_Subcutaneous	female	5
	1843	334	query_1	TRUE	0.001774177	157	100	8	0.08	0.050955414	GO:0061351	GO:BP	neural precursor cell proliferation	21110	16321	Adipose_-_Subcutaneous_female_5_community	Adipose_-_Subcutaneous	female	5
	1844	335	query_1	TRUE	0.001779269	214	100	9	0.09	0.042056075	GO:0007623	GO:BP	circadian rhythm	21110	3152	Adipose_-_Subcutaneous_female_5_community	Adipose_-_Subcutaneous	female	5
	1845	336	query_1	TRUE	0.001811847	37	100	5	0.05	0.135135135	GO:0031076	GO:BP	embryonic camera-type eye development	21110	7403	Adipose_-_Subcutaneous_female_5_community	Adipose_-_Subcutaneous	female	5
	1846	337	query_1	TRUE	0.001922728	216	100	9	0.09	0.041666667	GO:0044706	GO:BP	multi-multicellular organism process	21110	11804	Adipose_-_Subcutaneous_female_5_community	Adipose_-_Subcutaneous	female	5
	1847	338	query_1	TRUE	0.00194895	4013	100	40	0.4	0.009967605	GO:0048583	GO:BP	regulation of response to stimulus	21110	13594	Adipose_-_Subcutaneous_female_5_community	Adipose_-_Subcutaneous	female	5
	1848	339	query_1	TRUE	0.001950664	1696	100	24	0.24	0.014150943	GO:0007267	GO:BP	cell-cell signaling	21110	2864	Adipose_-_Subcutaneous_female_5_community	Adipose_-_Subcutaneous	female	5
	1849	340	query_1	TRUE	0.001952606	159	100	8	0.08	0.050314465	GO:0007584	GO:BP	response to nutrient	21110	3118	Adipose_-_Subcutaneous_female_5_community	Adipose_-_Subcutaneous	female	5
	1850	341	query_1	TRUE	0.002078561	38	100	5	0.05	0.131578947	GO:0060043	GO:BP	regulation of cardiac muscle cell proliferation	21110	15137	Adipose_-_Subcutaneous_female_5_community	Adipose_-_Subcutaneous	female	5
	1851	342	query_1	TRUE	0.002166306	70	100	6	0.06	0.085714286	GO:0048663	GO:BP	neuron fate commitment	21110	13661	Adipose_-_Subcutaneous_female_5_community	Adipose_-_Subcutaneous	female	5
	1852	343	query_1	TRUE	0.002226906	5	100	3	0.03	0.6	GO:1990787	GO:BP	negative regulation of hh target transcription factor activity	21110	26535	Adipose_-_Subcutaneous_female_5_community	Adipose_-_Subcutaneous	female	5
	1853	344	query_1	TRUE	0.002226906	5	100	3	0.03	0.6	GO:0010957	GO:BP	negative regulation of vitamin D biosynthetic process	21110	4648	Adipose_-_Subcutaneous_female_5_community	Adipose_-_Subcutaneous	female	5
	1854	345	query_1	TRUE	0.002226906	5	100	3	0.03	0.6	GO:0021938	GO:BP	smoothened signaling pathway involved in regulation of cerebellar granule cell precursor cell proliferation	21110	6853	Adipose_-_Subcutaneous_female_5_community	Adipose_-_Subcutaneous	female	5
	1855	346	query_1	TRUE	0.00225332	798	100	16	0.16	0.020050125	GO:0007420	GO:BP	brain development	21110	2986	Adipose_-_Subcutaneous_female_5_community	Adipose_-_Subcutaneous	female	5
	1856	347	query_1	TRUE	0.002270223	112	100	7	0.07	0.0625	GO:0045445	GO:BP	myoblast differentiation	21110	12077	Adipose_-_Subcutaneous_female_5_community	Adipose_-_Subcutaneous	female	5
	1857	348	query_1	TRUE	0.002290236	286	100	10	0.1	0.034965035	GO:0001666	GO:BP	response to hypoxia	21110	391	Adipose_-_Subcutaneous_female_5_community	Adipose_-_Subcutaneous	female	5
	1858	349	query_1	TRUE	0.002339135	17	100	4	0.04	0.235294118	GO:0003198	GO:BP	epithelial to mesenchymal transition involved in endocardial cushion formation	21110	1653	Adipose_-_Subcutaneous_female_5_community	Adipose_-_Subcutaneous	female	5
	1859	350	query_1	TRUE	0.002339135	17	100	4	0.04	0.235294118	GO:0046321	GO:BP	positive regulation of fatty acid oxidation	21110	12757	Adipose_-_Subcutaneous_female_5_community	Adipose_-_Subcutaneous	female	5
	1860	351	query_1	TRUE	0.002410832	113	100	7	0.07	0.061946903	GO:0046634	GO:BP	regulation of alpha-beta T cell activation	21110	12981	Adipose_-_Subcutaneous_female_5_community	Adipose_-_Subcutaneous	female	5
	1861	352	query_1	TRUE	0.002699273	225	100	9	0.09	0.04	GO:0002573	GO:BP	myeloid leukocyte differentiation	21110	1112	Adipose_-_Subcutaneous_female_5_community	Adipose_-_Subcutaneous	female	5
	1862	353	query_1	TRUE	0.002704479	40	100	5	0.05	0.125	GO:0035136	GO:BP	forelimb morphogenesis	21110	9315	Adipose_-_Subcutaneous_female_5_community	Adipose_-_Subcutaneous	female	5
	1863	354	query_1	TRUE	0.002780551	73	100	6	0.06	0.082191781	GO:1904888	GO:BP	cranial skeletal system development	21110	25356	Adipose_-_Subcutaneous_female_5_community	Adipose_-_Subcutaneous	female	5
	1864	355	query_1	TRUE	0.002877212	116	100	7	0.07	0.060344828	GO:0045582	GO:BP	positive regulation of T cell differentiation	21110	12133	Adipose_-_Subcutaneous_female_5_community	Adipose_-_Subcutaneous	female	5
	1865	356	query_1	TRUE	0.002963226	716	100	15	0.15	0.020949721	GO:0050865	GO:BP	regulation of cell activation	21110	14066	Adipose_-_Subcutaneous_female_5_community	Adipose_-_Subcutaneous	female	5
	1866	357	query_1	TRUE	0.002996532	18	100	4	0.04	0.222222222	GO:0021930	GO:BP	cerebellar granule cell precursor proliferation	21110	6845	Adipose_-_Subcutaneous_female_5_community	Adipose_-_Subcutaneous	female	5
	1867	358	query_1	TRUE	0.002996532	18	100	4	0.04	0.222222222	GO:0021924	GO:BP	cell proliferation in external granule layer	21110	6839	Adipose_-_Subcutaneous_female_5_community	Adipose_-_Subcutaneous	female	5
	1868	359	query_1	TRUE	0.002996532	18	100	4	0.04	0.222222222	GO:0021534	GO:BP	cell proliferation in hindbrain	21110	6467	Adipose_-_Subcutaneous_female_5_community	Adipose_-_Subcutaneous	female	5
	1869	360	query_1	TRUE	0.002996532	18	100	4	0.04	0.222222222	GO:2000136	GO:BP	regulation of cell proliferation involved in heart morphogenesis	21110	26738	Adipose_-_Subcutaneous_female_5_community	Adipose_-_Subcutaneous	female	5
	1870	361	query_1	TRUE	0.002996532	18	100	4	0.04	0.222222222	GO:0002076	GO:BP	osteoblast development	21110	683	Adipose_-_Subcutaneous_female_5_community	Adipose_-_Subcutaneous	female	5
	1871	362	query_1	TRUE	0.003264018	75	100	6	0.06	0.08	GO:0055017	GO:BP	cardiac muscle tissue growth	21110	15036	Adipose_-_Subcutaneous_female_5_community	Adipose_-_Subcutaneous	female	5
	1872	363	query_1	TRUE	0.003329118	372	100	11	0.11	0.029569892	GO:0050863	GO:BP	regulation of T cell activation	21110	14064	Adipose_-_Subcutaneous_female_5_community	Adipose_-_Subcutaneous	female	5
	1873	364	query_1	TRUE	0.003396219	2283	100	28	0.28	0.012264564	GO:0048584	GO:BP	positive regulation of response to stimulus	21110	13595	Adipose_-_Subcutaneous_female_5_community	Adipose_-_Subcutaneous	female	5
	1874	365	query_1	TRUE	0.003419685	299	100	10	0.1	0.033444816	GO:0036293	GO:BP	response to decreased oxygen levels	21110	10067	Adipose_-_Subcutaneous_female_5_community	Adipose_-_Subcutaneous	female	5
[truncated: 217,060 more rows]
